# Supplementary material for: Participatory approaches and open data on venomous snakes: A neglected opportunity in the global snakebite crisis?
Source: PLoS Negl Trop Dis. 2018 Mar 8;12(3):e0006162. doi: 10.1371/journal.pntd.0006162 (PMC5843214; doi:10.1371/journal.pntd.0006162)
Supplement: S3 Dataset — (XLS) [file pntd.0006162.s005.xls]

## Sheet: Citizen-generated Observations 
Citizen-generated observations dataset
observed_on_string	observed_on	time_observed_at	created_at	updated_at	quality_grade	latitude	longitude	place_country_name	GBD Regions	scientific_name	Data Source
2011-05-14	2011-05-14		2012-04-03 23:36:11 UTC	2017-02-07 11:01:06 UTC	research	40.5659	20.7701	Albania	Central Europe	Vipera ammodytes	iNaturalist
2012-04-27	2012-04-27		2012-04-28 12:20:04 UTC	2017-02-07 11:00:34 UTC	research	40.5733	20.7889	Albania	Central Europe	Vipera ammodytes	iNaturalist
2016-11-08 2:32:00 AM CET	2016-11-08	2016-11-08 01:32:00 UTC	2016-11-08 22:35:31 UTC	2017-02-10 18:00:08 UTC	research	41.4449	19.4761	Albania	Central Europe	Vipera ammodytes	iNaturalist
2016-06-27	2016-06-27		2016-06-27 19:46:51 UTC	2017-02-13 11:30:35 UTC	research	41.7941	20.545	Albania	Central Europe	Vipera ursinii	iNaturalist
2012-10-08	2012-10-08		2012-10-16 11:12:35 UTC	2017-02-04 11:15:34 UTC	research	-9.71754	20.4039	Angola	Central Sub-Saharan Africa	Bitis arietans	iNaturalist
2007-01-07	2007-01-07		2011-09-01 09:54:57 UTC	2017-02-04 11:24:49 UTC	research	-6.12144	12.3479	Angola	Central Sub-Saharan Africa	Dendroaspis jamesoni	iNaturalist
2010-12-06	2010-12-06		2011-01-19 19:34:36 UTC	2017-02-04 11:41:07 UTC	research	-18.034	20.8604	Angola	Central Sub-Saharan Africa	Dispholidus typus	iNaturalist
2015-06-05T06:00:00+0200	2015-06-05	2015-06-05 04:00:00 UTC	2015-07-08 17:03:32 UTC	2017-02-04 12:05:35 UTC	research	-14.5933	18.2224	Angola	Central Sub-Saharan Africa	Thelotornis capensis	iNaturalist
2006-03-16	2006-03-16		2012-03-03 21:27:09 UTC	2017-02-04 11:50:30 UTC	research	40.1407	44.5493	Armenia	Central Asia	Macrovipera lebetina	iNaturalist
2015-11-15	2015-11-15		2015-11-15 14:37:22 UTC	2017-02-04 11:50:09 UTC	research	40.3244	44.3845	Armenia	Central Asia	Macrovipera lebetina	iNaturalist
2016-05-16	2016-05-16		2016-06-23 13:00:18 UTC	2017-02-04 11:50:00 UTC	research	39.9333	44.8515	Armenia	Central Asia	Macrovipera lebetina	iNaturalist
2016-05-29	2016-05-29		2016-07-09 14:04:09 UTC	2017-02-04 11:49:54 UTC	research	39.7577	45.236	Armenia	Central Asia	Macrovipera lebetina	iNaturalist
2005-05-30	2005-05-30		2014-04-01 19:02:51 UTC	2017-02-07 11:14:38 UTC	research	39.7473	44.8565	Armenia	Central Asia	Macrovipera lebetina	iNaturalist
04 Apr 1994, 11:30	1994-04-04	1994-04-04 07:30:00 UTC	2012-03-03 14:46:55 UTC	2017-02-04 11:50:45 UTC	research	40.0244	44.7208	Armenia	Central Asia	Macrovipera lebetina	iNaturalist
2002-05-04	2002-05-04		2012-03-03 14:54:31 UTC	2017-02-04 11:50:39 UTC	research	40.1878	44.499	Armenia	Central Asia	Macrovipera lebetina	iNaturalist
2013-08-31	2013-08-31		2014-01-19 11:22:35 UTC	2017-02-07 11:15:04 UTC	research	40.3199	44.3738	Armenia	Central Asia	Macrovipera lebetina	iNaturalist
2005-06-16	2005-06-16		2012-02-21 21:38:42 UTC	2017-02-07 07:51:04 UTC	research	40.3462	44.6933	Armenia	Central Asia	Montivipera raddei	iNaturalist
2012-10-21	2012-10-21		2012-10-21 17:28:53 UTC	2017-02-07 09:46:47 UTC	research	40.1022	44.9769	Armenia	Central Asia	Vipera eriwanensis	iNaturalist
2016/08/07 6:31 PM AMT	2016-08-07	2016-08-07 14:31:00 UTC	2016-08-15 14:17:19 UTC	2017-02-07 09:46:24 UTC	research	40.3753	44.3588	Armenia	Central Asia	Vipera eriwanensis	iNaturalist
2015-08-28	2015-08-28		2016-02-24 17:53:21 UTC	2017-02-07 09:46:28 UTC	research	40.7927	44.7393	Armenia	Central Asia	Vipera eriwanensis	iNaturalist
2007-05-12	2007-05-12		2012-02-21 21:59:34 UTC	2017-02-07 09:46:52 UTC	research	40.2996	44.6612	Armenia	Central Asia	Vipera eriwanensis	iNaturalist
2002-06-18	2002-06-18		2012-02-20 20:35:45 UTC	2017-02-07 09:47:03 UTC	research	40.6308	44.5246	Armenia	Central Asia	Vipera eriwanensis	iNaturalist
2004-05-12	2004-05-12		2012-02-21 21:57:39 UTC	2017-02-07 09:46:57 UTC	research	40.316	44.7316	Armenia	Central Asia	Vipera eriwanensis	iNaturalist
2007-06-06	2007-06-06		2014-03-25 22:21:40 UTC	2017-02-07 09:46:41 UTC	research	40.1722	44.9123	Armenia	Central Asia	Vipera eriwanensis	iNaturalist
2007-06-08	2007-06-08		2014-03-25 22:21:56 UTC	2017-02-07 09:46:36 UTC	research	40.6052	44.4398	Armenia	Central Asia	Vipera eriwanensis	iNaturalist
2012-01-18	2012-01-18		2012-01-22 15:41:47 UTC	2017-02-07 07:13:30 UTC	research	-32.2218	116.008	Australia	Australasia	Acanthophis antarcticus	iNaturalist
2012-12-23	2012-12-23		2014-05-18 06:32:27 UTC	2017-02-07 07:13:24 UTC	research	-36.8137	149.928	Australia	Australasia	Acanthophis antarcticus	iNaturalist
2009-02-07	2009-02-07		2011-12-23 04:24:45 UTC	2017-02-07 09:01:46 UTC	research	-41.183	147.996	Australia	Australasia	Notechis scutatus	iNaturalist
2007-11-19	2007-11-19		2012-01-19 08:30:20 UTC	2017-02-07 09:01:41 UTC	research	-33.8594	121.893	Australia	Australasia	Notechis scutatus	iNaturalist
2015-10-18	2015-10-18		2015-11-16 05:01:26 UTC	2017-02-07 09:00:55 UTC	research	-32.7349	138.078	Australia	Australasia	Notechis scutatus	iNaturalist
2015-10-28	2015-10-28		2015-11-17 05:34:59 UTC	2017-02-07 09:00:49 UTC	research	-34.8063	135.892	Australia	Australasia	Notechis scutatus	iNaturalist
2013-06-10	2013-06-10		2015-12-29 07:26:57 UTC	2017-02-07 09:00:43 UTC	research	-30.8126	150.132	Australia	Australasia	Notechis scutatus	iNaturalist
2016-02-25 10:08:05 PM GMT+11:00	2016-02-25	2016-02-25 11:08:05 UTC	2016-02-28 23:52:06 UTC	2017-02-07 09:00:36 UTC	research	-33.6069	151.27	Australia	Australasia	Notechis scutatus	iNaturalist
2016-02-04 5:21:13 PM GMT+11:00	2016-02-04	2016-02-04 06:21:13 UTC	2016-07-12 04:24:47 UTC	2017-02-07 09:00:19 UTC	research	-43.3652	147.361	Australia	Australasia	Notechis scutatus	iNaturalist
2013/11/02 9:50 AM EDT	2013-11-02	2013-11-02 13:50:00 UTC	2016-07-24 21:10:00 UTC	2017-02-07 09:00:13 UTC	research	-38.0108	144.576	Australia	Australasia	Notechis scutatus	iNaturalist
2016/02/13 12:27 PM AEDT	2016-02-13	2016-02-13 01:27:00 UTC	2016-10-23 05:29:14 UTC	2017-02-07 09:00:07 UTC	research	-41.6506	145.957	Australia	Australasia	Notechis scutatus	iNaturalist
2011-03-04	2011-03-04		2016-11-17 20:30:11 UTC	2017-02-07 08:59:59 UTC	research	-43.3026	146.871	Australia	Australasia	Notechis scutatus	iNaturalist
2016-12-06T00:10	2016-12-06	2016-12-05 13:10:00 UTC	2016-12-13 23:45:55 UTC	2017-02-07 08:57:08 UTC	research	-37.8901	144.915	Australia	Australasia	Notechis scutatus	iNaturalist
Tue Dec 20 2016 10:17:15 GMT+1030 (GMT+10:30)	2016-12-20		2016-12-20 02:01:39 UTC	2017-02-07 08:57:02 UTC	research	-35.9925	137.319	Australia	Australasia	Notechis scutatus	iNaturalist
2017-01-09T21:18	2017-01-09	2017-01-09 10:18:00 UTC	2017-01-10 06:35:04 UTC	2017-02-07 08:56:56 UTC	research	-38.0054	145.234	Australia	Australasia	Notechis scutatus	iNaturalist
2015/01/10 3:38 PM HST	2015-01-10	2015-01-11 01:38:00 UTC	2017-01-27 10:42:03 UTC	2017-02-07 08:56:45 UTC	research	-35.2379	136.84	Australia	Australasia	Notechis scutatus	iNaturalist
2009-02-07	2009-02-07		2013-01-14 04:25:05 UTC	2017-02-07 09:01:30 UTC	research	-34.3616	117.959	Australia	Australasia	Notechis scutatus	iNaturalist
2014-03-07 17:34:00	2014-03-07	2014-03-07 09:34:40 UTC	2014-03-10 14:12:53 UTC	2017-02-07 09:01:23 UTC	research	-34.8414	117.918	Australia	Australasia	Notechis scutatus	iNaturalist
2014-07-12 13:01:00	2014-07-12	2014-07-12 05:01:14 UTC	2014-07-13 13:30:01 UTC	2017-02-07 09:01:11 UTC	research	-32.2999	115.839	Australia	Australasia	Notechis scutatus	iNaturalist
2004-12-15	2004-12-15		2014-10-11 03:42:53 UTC	2017-02-07 09:01:05 UTC	research	-34.5346	116.207	Australia	Australasia	Notechis scutatus	iNaturalist
2014-10-04	2014-10-04		2014-10-09 23:24:22 UTC	2017-02-07 09:04:01 UTC	research	-20.3251	148.616	Australia	Australasia	Oxyuranus scutellatus	iNaturalist
2012-10-02 10:22:00	2012-10-02	2012-10-02 15:22:40 UTC	2016-05-08 21:48:50 UTC	2017-02-07 09:03:55 UTC	research	-16.6736	145.33	Australia	Australasia	Oxyuranus scutellatus	iNaturalist
2003-02-07	2003-02-07		2013-10-10 16:01:25 UTC	2017-02-07 09:08:38 UTC	research	-24.264	131.545	Australia	Australasia	Pseudechis australis	iNaturalist
2015-10-14	2015-10-14		2015-11-16 00:17:26 UTC	2017-02-07 09:07:48 UTC	research	-23.624	132.731	Australia	Australasia	Pseudechis australis	iNaturalist
2015-10-15	2015-10-15		2015-11-16 00:27:18 UTC	2017-02-07 09:07:42 UTC	research	-23.624	132.731	Australia	Australasia	Pseudechis australis	iNaturalist
2015-10-19	2015-10-19		2015-11-16 06:06:16 UTC	2017-02-07 09:07:36 UTC	research	-31.4218	138.615	Australia	Australasia	Pseudechis australis	iNaturalist
2015-10-21	2015-10-21		2015-11-16 23:50:32 UTC	2017-02-07 09:07:28 UTC	research	-31.5072	138.645	Australia	Australasia	Pseudechis australis	iNaturalist
2015-10-25	2015-10-25		2015-11-17 00:56:32 UTC	2017-02-07 09:07:22 UTC	research	-29.787	138.146	Australia	Australasia	Pseudechis australis	iNaturalist
2009-12-25	2009-12-25		2012-06-03 23:17:17 UTC	2017-02-07 09:08:44 UTC	research	-17.2495	145.636	Australia	Australasia	Pseudechis australis	iNaturalist
Sun Oct 04 2015 10:06:12 GMT+0800 (GMT+8)	2015-10-04	2015-10-04 02:06:12 UTC	2015-10-04 03:42:41 UTC	2017-02-07 09:10:15 UTC	research	-31.8066	115.811	Australia	Australasia	Pseudonaja affinis	iNaturalist
Sun Oct 11 2015 09:54:53 GMT+0800 (GMT+8)	2015-10-11	2015-10-11 01:54:53 UTC	2015-10-11 02:04:16 UTC	2017-02-07 09:10:10 UTC	research	-31.7795	115.793	Australia	Australasia	Pseudonaja affinis	iNaturalist
2016/11/05 10:06 PM AWST	2016-11-05	2016-11-05 14:06:00 UTC	2016-11-11 15:05:13 UTC	2017-02-07 09:09:59 UTC	research	-31.4732	115.65	Australia	Australasia	Pseudonaja affinis	iNaturalist
2016/12/30 2:03 PM AWST	2016-12-30	2016-12-30 06:03:00 UTC	2017-01-09 14:08:14 UTC	2017-02-07 09:09:53 UTC	research	-34.438	119.383	Australia	Australasia	Pseudonaja affinis	iNaturalist
2015/03/12 2:36 PM HST	2015-03-12	2015-03-13 00:36:00 UTC	2017-02-04 08:37:53 UTC	2017-02-07 09:09:48 UTC	research	-34.9242	118.207	Australia	Australasia	Pseudonaja affinis	iNaturalist
2012-01-09	2012-01-09		2015-05-16 11:54:49 UTC	2017-02-07 09:10:20 UTC	research	-33.9654	122.115	Australia	Australasia	Pseudonaja affinis	iNaturalist
2015-10-25	2015-10-25		2015-11-17 01:09:36 UTC	2017-02-07 09:10:05 UTC	research	-33.114	136.039	Australia	Australasia	Pseudonaja affinis	iNaturalist
2005-11-06	2005-11-06		2013-07-30 15:44:04 UTC	2017-02-07 09:10:32 UTC	research	-32.0086	115.503	Australia	Australasia	Pseudonaja affinis	iNaturalist
2015/04/04 3:11 PM HST	2015-04-04	2015-04-05 01:11:00 UTC	2017-02-04 10:00:46 UTC	2017-02-07 09:09:42 UTC	research	-32.0111	115.515	Australia	Australasia	Pseudonaja affinis	iNaturalist
2015-10-25	2015-10-25		2015-11-17 04:19:52 UTC	2017-02-07 09:16:54 UTC	research	-32.9816	136.223	Australia	Australasia	Pseudonaja mengdeni	iNaturalist
2003-02-07	2003-02-07		2013-10-10 16:01:05 UTC	2017-02-07 09:17:57 UTC	research	-24.264	131.545	Australia	Australasia	Pseudonaja mengdeni	iNaturalist
2016-10-31T11:22	2016-10-31	2016-10-31 00:22:00 UTC	2016-11-01 06:37:01 UTC	2017-02-07 09:14:57 UTC	research	-32.4067	142.364	Australia	Australasia	Pseudonaja nuchalis	iNaturalist
2009-03-19	2009-03-19		2013-01-15 01:22:11 UTC	2017-02-07 09:15:03 UTC	research	-27.6291	114.351	Australia	Australasia	Pseudonaja nuchalis	iNaturalist
Mon Mar 04 2013 14:52:08 GMT+1100 (AEDT)	2013-03-04	2013-03-04 04:52:08 UTC	2013-03-04 07:49:21 UTC	2017-02-07 09:16:08 UTC	research	-35.2105	149.377	Australia	Australasia	Pseudonaja textilis	iNaturalist
2015-10-19	2015-10-19		2015-11-16 05:32:22 UTC	2017-02-07 09:15:55 UTC	research	-32.4924	138.509	Australia	Australasia	Pseudonaja textilis	iNaturalist
2016-02-13	2016-02-13		2016-02-17 10:27:33 UTC	2017-02-07 09:15:50 UTC	research	-20.3239	148.617	Australia	Australasia	Pseudonaja textilis	iNaturalist
2012-10-15 06:21:00	2012-10-15	2012-10-15 11:21:08 UTC	2016-05-08 21:34:03 UTC	2017-02-07 09:15:34 UTC	research	-23.8471	151.265	Australia	Australasia	Pseudonaja textilis	iNaturalist
2007/04/14 2:09 PM PDT	2007-04-14	2007-04-14 21:09:00 UTC	2016-08-11 20:16:24 UTC	2017-02-07 09:15:29 UTC	research	-22.8496	149.908	Australia	Australasia	Pseudonaja textilis	iNaturalist
2003-03-01	2016-03-03		2016-03-09 06:51:31 UTC	2017-02-07 09:15:45 UTC	research	-35.6322	148.875	Australia	Australasia	Pseudonaja textilis	iNaturalist
2009/06/15 7:44 PM KST	2009-06-15	2009-06-15 10:44:00 UTC	2017-01-15 08:19:33 UTC	2017-02-07 10:35:42 UTC	research	47.2338	11.37	Austria	Western Europe	Vipera berus	iNaturalist
2011-06-04	2011-06-04		2013-06-24 19:24:57 UTC	2017-02-04 15:59:24 UTC	research	16.1932	-89.034	Belize	Caribbean	Bothrops asper	iNaturalist
Sun Jun 26 2016 20:59:26 GMT-0500 (CDT)	2016-06-26	2016-06-27 01:59:26 UTC	2016-09-02 04:14:02 UTC	2017-02-04 15:45:57 UTC	research	16.6354	-88.392	Belize	Caribbean	Bothrops asper	iNaturalist
2015/02/18 12:02 PM CST	2015-02-18	2015-02-18 18:02:00 UTC	2016-09-10 19:09:09 UTC	2017-02-04 15:45:01 UTC	research	16.9301	-88.3869	Belize	Caribbean	Bothrops asper	iNaturalist
Mon Mar 02 2015 21:20:19 GMT-0500 (EST)	2015-03-02	2015-03-03 02:20:19 UTC	2017-01-18 22:25:54 UTC	2017-02-04 15:42:43 UTC	research	17.1608	-88.7444	Belize	Caribbean	Bothrops asper	iNaturalist
February 21, 2003 14:54	2003-02-21	2003-02-21 19:54:00 UTC	2011-07-30 18:44:44 UTC	2017-02-04 19:55:54 UTC	research	-14.6014	-60.876	Bolivia	Andrean Latin America	Crotalus durissus	iNaturalist
2016-01-25	2016-01-25		2016-02-06 12:37:09 UTC	2017-02-04 16:45:43 UTC	research	-17.6519	-63.8876	Bolivia	Andrean Latin America	Lachesis muta	iNaturalist
March 29, 2006 06:49	2006-03-29	2006-03-29 11:49:00 UTC	2011-07-24 21:39:40 UTC	2017-02-04 11:52:08 UTC	research	-22.6381	21.7323	Botswana	Southern Sub-Saharan Africa	Atractaspis bibronii	iNaturalist
June 1, 2005	2005-06-01		2011-07-30 19:43:16 UTC	2017-02-04 11:17:23 UTC	research	-22.4148	21.8848	Botswana	Southern Sub-Saharan Africa	Bitis arietans	iNaturalist
2015-04-11	2015-04-11		2015-07-10 07:04:59 UTC	2017-02-04 11:12:46 UTC	research	-22.2285	26.6974	Botswana	Southern Sub-Saharan Africa	Bitis arietans	iNaturalist
December 16, 2007 20:16	2007-12-16	2007-12-17 01:16:00 UTC	2011-04-30 16:41:19 UTC	2017-02-04 11:17:42 UTC	research	-22.4123	21.8782	Botswana	Southern Sub-Saharan Africa	Bitis arietans	iNaturalist
2005-02-10	2005-02-10		2011-08-30 09:42:19 UTC	2017-02-04 11:17:14 UTC	research	-18.7412	22.2109	Botswana	Southern Sub-Saharan Africa	Bitis arietans	iNaturalist
2009-05-11	2009-05-11		2014-01-04 10:18:16 UTC	2017-02-04 11:15:20 UTC	research	-18.2893	23.9896	Botswana	Southern Sub-Saharan Africa	Bitis arietans	iNaturalist
2000-05-06 16:00:00	2000-06-05	2000-06-05 21:00:00 UTC	2016-04-08 14:38:19 UTC	2017-02-04 11:12:26 UTC	research	-19.7936	23.6425	Botswana	Southern Sub-Saharan Africa	Bitis arietans	iNaturalist
2015/03/28 7:20 AM EDT	2015-03-28	2015-03-28 11:20:00 UTC	2016-07-30 17:49:53 UTC	2017-02-04 11:11:57 UTC	research	-18.4005	24.1658	Botswana	Southern Sub-Saharan Africa	Bitis arietans	iNaturalist
April 06, 2003 08:41	2003-04-06	2003-04-06 12:41:00 UTC	2011-07-30 03:49:07 UTC	2017-02-04 11:26:49 UTC	research	-20.02	24.038	Botswana	Southern Sub-Saharan Africa	Dendroaspis polylepis	iNaturalist
2015-02-12 10:03:00	2015-02-12	2015-02-12 08:03:29 UTC	2015-02-25 18:52:51 UTC	2017-02-04 11:25:47 UTC	research	-17.7859	25.1832	Botswana	Southern Sub-Saharan Africa	Dendroaspis polylepis	iNaturalist
2013-03-29	2013-03-29		2014-01-01 12:42:01 UTC	2017-02-04 11:51:24 UTC	research	-21.361	22.148	Botswana	Southern Sub-Saharan Africa	Naja anchietae	iNaturalist
2010-12-08	2010-12-08		2016-03-01 20:12:08 UTC	2017-02-04 11:58:04 UTC	research	-17.8041	25.2436	Botswana	Southern Sub-Saharan Africa	Naja mossambica	iNaturalist
2006-09-08	2006-09-08		2015-03-05 13:25:52 UTC	2017-02-04 12:01:38 UTC	research	-22.1648	22.5036	Botswana	Southern Sub-Saharan Africa	Naja nivea	iNaturalist
2012-01-13	2012-01-13		2012-06-06 18:45:40 UTC	2017-02-04 12:01:51 UTC	research	-25.4684	20.8969	Botswana	Southern Sub-Saharan Africa	Naja nivea	iNaturalist
2013-01-16 08:28:00	2013-01-16	2013-01-16 15:28:59 UTC	2015-08-25 02:53:59 UTC	2017-02-04 19:20:01 UTC	research	-29.4429	-50.6115	Brazil	Tropical Latin America	Bothrops atrox	iNaturalist
2006-11-17	2006-11-17		2013-07-25 22:42:35 UTC	2017-02-04 19:20:41 UTC	research	-3.05967	-64.8471	Brazil	Tropical Latin America	Bothrops atrox	iNaturalist
2011-03-22	2011-03-22		2011-10-28 09:35:27 UTC	2017-02-04 19:55:48 UTC	research	-19.9217	-47.8647	Brazil	Tropical Latin America	Crotalus durissus	iNaturalist
2014-07-25	2014-07-25		2014-10-28 18:03:33 UTC	2017-02-06 22:32:31 UTC	research	-13.0299	-39.6024	Brazil	Tropical Latin America	Lachesis muta	iNaturalist
2014-05-01 10:43:00	2014-05-01	2014-05-01 08:43:21 UTC	2015-11-21 20:07:22 UTC	2017-02-07 10:49:28 UTC	research	41.7683	23.1515	Bulgaria	Central Europe	Vipera ammodytes	iNaturalist
2006-04-21	2006-04-21		2016-02-08 02:46:55 UTC	2017-02-07 10:48:24 UTC	research	42.3807	27.7119	Bulgaria	Central Europe	Vipera ammodytes	iNaturalist
2015-10-29 13:57:00	2015-10-29	2015-10-29 11:57:45 UTC	2016-06-01 13:04:19 UTC	2017-02-07 10:44:05 UTC	research	42.293	27.7494	Bulgaria	Central Europe	Vipera ammodytes	iNaturalist
2016-06-23	2016-06-23		2016-11-02 14:36:11 UTC	2017-02-04 11:05:25 UTC	research	5.28574	9.05711	Cameroon	Western Sub-Saharan Africa	Atheris squamigera	iNaturalist
2012-02-20 10:21:00	2012-02-20	2012-02-20 15:21:00 UTC	2012-02-22 20:38:28 UTC	2017-02-04 11:06:09 UTC	research	5.98354	9.34762	Cameroon	Western Sub-Saharan Africa	Atheris squamigera	iNaturalist
2015-05-01 09:44:00	2015-05-01	2015-05-01 08:44:06 UTC	2016-11-30 10:59:32 UTC	2017-02-04 11:29:49 UTC	research	3.48235	11.4939	Cameroon	Western Sub-Saharan Africa	Dendroaspis viridis	iNaturalist
February 18, 2012 16:12	2012-02-18	2012-02-18 21:12:00 UTC	2012-03-19 02:36:14 UTC	2017-02-04 11:52:43 UTC	research	5.96001	10.1255	Cameroon	Western Sub-Saharan Africa	Naja melanoleuca	iNaturalist
2016-05-21	2016-05-21		2016-05-26 04:12:57 UTC	2017-02-09 08:05:46 UTC	research	49.2708	-119.779	Canada	High-income North America	Crotalus oreganus	iNaturalist
Fri Jul 18 2014 20:22:08 GMT-0600 (MDT)	2014-07-18	2014-07-19 02:22:08 UTC	2014-07-20 05:23:46 UTC	2017-02-06 22:20:49 UTC	research	50.2216	-110.512	Canada	High-income North America	Crotalus viridis	iNaturalist
Tue May 19 2015 17:37:58 GMT-0600 (CST)	2015-05-19	2015-05-19 22:37:58 UTC	2015-05-27 14:10:58 UTC	2017-02-06 22:16:17 UTC	research	50.8888	-109.629	Canada	High-income North America	Crotalus viridis	iNaturalist
2015-08-10	2015-08-10		2015-08-20 15:08:29 UTC	2017-02-06 22:08:31 UTC	research	49.0415	-107.528	Canada	High-income North America	Crotalus viridis	iNaturalist
2006-09-07 18:03:00	2006-09-07	2006-09-08 00:03:08 UTC	2016-07-03 19:11:33 UTC	2017-02-06 21:54:32 UTC	research	49.1663	-110.503	Canada	High-income North America	Crotalus viridis	iNaturalist
2006/09/02 5:02 PM PDT	2006-09-02	2006-09-03 00:02:00 UTC	2016-07-16 14:32:29 UTC	2017-02-06 21:53:40 UTC	research	49.0358	-110.418	Canada	High-income North America	Crotalus viridis	iNaturalist
2015/09/26 6:01 PM AEST	2015-09-26	2015-09-26 08:01:00 UTC	2016-08-15 08:09:16 UTC	2017-02-06 21:51:47 UTC	research	50.7181	-111.562	Canada	High-income North America	Crotalus viridis	iNaturalist
2015/09/11 6:21 PM CST	2015-09-11	2015-09-11 23:21:00 UTC	2016-08-21 17:47:03 UTC	2017-02-06 21:50:52 UTC	research	50.835	-109.835	Canada	High-income North America	Crotalus viridis	iNaturalist
2015/09/12 9:39 AM CST	2015-09-12	2015-09-12 14:39:00 UTC	2016-08-21 17:50:17 UTC	2017-02-06 21:50:46 UTC	research	50.8999	-109.418	Canada	High-income North America	Crotalus viridis	iNaturalist
2015/09/12 6:37 PM CST	2015-09-12	2015-09-12 23:37:00 UTC	2016-08-21 17:52:36 UTC	2017-02-06 21:50:39 UTC	research	50.8883	-109.906	Canada	High-income North America	Crotalus viridis	iNaturalist
2015/09/12 6:41 PM CST	2015-09-12	2015-09-12 23:41:00 UTC	2016-08-21 17:54:43 UTC	2017-02-06 21:50:32 UTC	research	50.8985	-109.886	Canada	High-income North America	Crotalus viridis	iNaturalist
2015/09/11 4:27 PM CST	2015-09-11	2015-09-11 21:27:00 UTC	2016-08-21 17:57:49 UTC	2017-02-06 21:50:26 UTC	research	50.6157	-110.15	Canada	High-income North America	Crotalus viridis	iNaturalist
2015/09/12 12:23 PM CST	2015-09-12	2015-09-12 17:23:00 UTC	2016-08-21 18:07:19 UTC	2017-02-06 21:50:20 UTC	research	50.8487	-109.764	Canada	High-income North America	Crotalus viridis	iNaturalist
2010/07/30 11:44 AM EDT	2010-07-30	2010-07-30 15:44:00 UTC	2016-12-02 04:48:10 UTC	2017-02-06 21:43:12 UTC	research	49.0248	-107.487	Canada	High-income North America	Crotalus viridis	iNaturalist
2015-05-16 13:24:00	2015-05-16	2015-05-16 17:24:00 UTC	2015-06-15 17:43:38 UTC	2017-02-07 00:03:48 UTC	research	44.8292	-79.8727	Canada	High-income North America	Sistrurus catenatus	iNaturalist
2015-07-26	2015-07-26		2015-07-27 02:03:34 UTC	2017-02-07 00:02:14 UTC	research	44.8163	-79.5566	Canada	High-income North America	Sistrurus catenatus	iNaturalist
2015-08-12	2015-08-12		2015-08-13 18:07:51 UTC	2017-02-07 00:02:02 UTC	research	45.829	-80.8357	Canada	High-income North America	Sistrurus catenatus	iNaturalist
Sun Aug 23 2015 11:47:50 GMT-0400 (EDT)	2015-08-23	2015-08-23 15:47:50 UTC	2015-10-28 03:06:52 UTC	2017-02-07 00:00:19 UTC	research	45.2587	-81.7922	Canada	High-income North America	Sistrurus catenatus	iNaturalist
2009-05-26	2009-05-26		2013-02-26 06:22:24 UTC	2017-02-07 00:09:56 UTC	research	45.3489	-81.6767	Canada	High-income North America	Sistrurus catenatus	iNaturalist
2009-09-19	2009-09-19		2015-08-24 21:40:13 UTC	2017-02-07 00:01:49 UTC	research	45.0093	-81.4586	Canada	High-income North America	Sistrurus catenatus	iNaturalist
2014-08-03 15:10:00	2014-08-03	2014-08-03 19:10:56 UTC	2015-09-01 16:11:30 UTC	2017-02-07 00:01:42 UTC	research	46.0608	-80.6066	Canada	High-income North America	Sistrurus catenatus	iNaturalist
Mon Jun 20 2016 20:08:26 GMT-0400 (EDT)	2016-06-20	2016-06-21 00:08:26 UTC	2016-06-21 01:37:05 UTC	2017-02-06 23:51:20 UTC	research	44.9236	-79.837	Canada	High-income North America	Sistrurus catenatus	iNaturalist
Wed Jun 29 2016 10:19:48 GMT-0400 (EDT)	2016-06-29	2016-06-29 14:19:48 UTC	2016-06-30 17:48:35 UTC	2017-02-06 23:50:57 UTC	research	44.9672	-79.5281	Canada	High-income North America	Sistrurus catenatus	iNaturalist
Thu Jun 30 2016 12:14:18 GMT-0400 (EDT)	2016-06-30	2016-06-30 16:14:18 UTC	2016-07-01 05:04:00 UTC	2017-02-06 23:50:51 UTC	research	44.8067	-79.46	Canada	High-income North America	Sistrurus catenatus	iNaturalist
2016/08/13 12:16 PM EDT	2016-08-13	2016-08-13 16:16:00 UTC	2016-09-05 16:19:51 UTC	2017-02-06 23:50:24 UTC	research	45.237	-81.4444	Canada	High-income North America	Sistrurus catenatus	iNaturalist
2016-10-04	2016-10-04		2016-10-11 01:24:43 UTC	2017-02-06 23:49:51 UTC	research	46.3763	-79.2766	Canada	High-income North America	Sistrurus catenatus	iNaturalist
2015/06/14 12:04 PM EDT	2015-06-14	2015-06-14 16:04:00 UTC	2016-12-18 22:20:18 UTC	2017-02-06 23:48:44 UTC	research	44.8194	-79.8944	Canada	High-income North America	Sistrurus catenatus	iNaturalist
2013-07-14 11:38:00	2013-07-14	2013-07-14 15:38:32 UTC	2014-05-31 16:05:44 UTC	2017-02-07 00:07:07 UTC	research	46.1518	-81.2666	Canada	High-income North America	Sistrurus catenatus	iNaturalist
2015-06-28	2015-06-28		2015-06-29 02:21:55 UTC	2017-02-07 00:03:05 UTC	research	45.062	-79.6099	Canada	High-income North America	Sistrurus catenatus	iNaturalist
2015-06-28	2015-06-28		2015-06-29 02:23:27 UTC	2017-02-07 00:02:58 UTC	research	45.1283	-79.7001	Canada	High-income North America	Sistrurus catenatus	iNaturalist
Tue Sep 06 2016 17:43:48 GMT-0400 (EDT)	2016-09-06	2016-09-06 21:43:48 UTC	2016-09-13 22:19:09 UTC	2017-02-06 23:50:18 UTC	research	44.9459	-79.9854	Canada	High-income North America	Sistrurus catenatus	iNaturalist
2016-06-09 22:58:00	2016-06-09	2016-06-09 14:58:27 UTC	2016-06-28 13:01:23 UTC	2017-02-07 09:06:36 UTC	research	24.908	113.037	China	East Asia	Protobothrops mucrosquamatus	iNaturalist
2010-10-17	2010-10-17		2012-05-10 21:49:53 UTC	2017-02-04 11:03:33 UTC	research	5.76902	-7.17903	C’‚te d'Ivoire	Western Sub-Saharan Africa	Atheris chlorechis	iNaturalist
2012-05-01	2012-05-01		2012-05-03 14:27:54 UTC	2017-02-04 11:03:58 UTC	research	5.83639	-7.33583	C’‚te d'Ivoire	Western Sub-Saharan Africa	Atheris chlorechis	iNaturalist
2016/10/02 2:05 PM CEST	2016-10-02	2016-10-02 12:05:00 UTC	2016-10-02 15:11:24 UTC	2017-02-04 11:29:58 UTC	research	8.42636	-5.12153	C’‚te d'Ivoire	Western Sub-Saharan Africa	Dendroaspis viridis	iNaturalist
2011-08-20	2011-08-20		2011-10-13 21:00:51 UTC	2017-02-04 15:35:26 UTC	research	5.58717	-76.0457	Colombia	Central Latin America	Bothriechis schlegelii	iNaturalist
2010-02-18	2010-02-18		2011-11-11 00:05:20 UTC	2017-02-04 15:35:18 UTC	research	6.19167	-75.5464	Colombia	Central Latin America	Bothriechis schlegelii	iNaturalist
2016/02/21 7:18 AM UTC	2016-02-21		2016-09-15 18:05:53 UTC	2017-02-04 15:20:19 UTC	research	4.70394	-75.5375	Colombia	Central Latin America	Bothriechis schlegelii	iNaturalist
2011-10-18	2011-10-18		2011-11-17 02:40:34 UTC	2017-02-04 16:02:06 UTC	research	5.83337	-74.8667	Colombia	Central Latin America	Bothrops asper	iNaturalist
2014-03-10	2014-03-10		2014-06-12 02:55:01 UTC	2017-02-04 15:56:07 UTC	research	6.90485	-73.289	Colombia	Central Latin America	Bothrops asper	iNaturalist
2011-03-07	2011-03-07		2011-11-12 21:44:33 UTC	2017-02-04 16:02:20 UTC	research	9.57291	-73.2688	Colombia	Central Latin America	Bothrops asper	iNaturalist
2010-08-10	2010-08-10		2011-11-18 02:17:45 UTC	2017-02-04 16:01:59 UTC	research	6.75582	-74.2307	Colombia	Central Latin America	Bothrops asper	iNaturalist
2010-08-18	2010-08-18		2011-12-06 07:02:15 UTC	2017-02-04 16:01:52 UTC	research	6.9755	-75.1255	Colombia	Central Latin America	Bothrops asper	iNaturalist
2006-10-27	2006-10-27		2011-12-07 15:46:01 UTC	2017-02-04 16:01:46 UTC	research	3.84093	-77.1994	Colombia	Central Latin America	Bothrops asper	iNaturalist
2012-04-29	2012-04-29		2012-06-25 22:26:28 UTC	2017-02-04 16:01:25 UTC	research	6.74619	-74.0981	Colombia	Central Latin America	Bothrops asper	iNaturalist
2011-07-17	2011-07-17		2012-06-25 22:28:16 UTC	2017-02-04 16:01:18 UTC	research	10.8952	-75.0014	Colombia	Central Latin America	Bothrops asper	iNaturalist
2011-08-08	2011-08-08		2012-11-19 19:48:37 UTC	2017-02-04 15:59:52 UTC	research	8.27891	-73.6411	Colombia	Central Latin America	Bothrops asper	iNaturalist
2012-03-26	2012-03-26		2014-01-21 14:56:49 UTC	2017-02-04 15:57:54 UTC	research	11.32	-73.974	Colombia	Central Latin America	Bothrops asper	iNaturalist
2012-12-15	2012-12-15		2014-10-27 00:54:07 UTC	2017-02-04 15:54:14 UTC	research	3.83959	-76.8933	Colombia	Central Latin America	Bothrops asper	iNaturalist
2015-08-04	2015-08-04		2015-12-23 13:45:44 UTC	2017-02-04 15:50:53 UTC	research	5.06456	-74.57	Colombia	Central Latin America	Bothrops asper	iNaturalist
2014/02/22 10:20 AM EST	2014-02-22	2014-02-22 15:20:00 UTC	2016-09-22 03:22:57 UTC	2017-02-04 15:44:46 UTC	research	7.09169	-73.3895	Colombia	Central Latin America	Bothrops asper	iNaturalist
2012-06-07	2012-06-07		2012-06-24 18:14:55 UTC	2017-02-04 19:21:08 UTC	research	3.69444	-73.6936	Colombia	Central Latin America	Bothrops atrox	iNaturalist
2012-12-08	2012-12-08		2013-01-17 03:09:33 UTC	2017-02-04 19:20:48 UTC	research	3.8112	-73.8948	Colombia	Central Latin America	Bothrops atrox	iNaturalist
2011-06-02	2011-06-02		2012-07-03 03:23:16 UTC	2017-02-04 19:21:02 UTC	research	3.69444	-73.6936	Colombia	Central Latin America	Bothrops atrox	iNaturalist
April 26, 2011 13:29	2011-04-26	2011-04-26 18:29:00 UTC	2011-11-18 01:35:43 UTC	2017-02-04 19:55:40 UTC	research	4.15108	-73.6424	Colombia	Central Latin America	Crotalus durissus	iNaturalist
2011-08-06	2011-08-06		2013-01-17 03:51:20 UTC	2017-02-04 19:55:33 UTC	research	4.03585	-71.9689	Colombia	Central Latin America	Crotalus durissus	iNaturalist
2012-11-18	2012-11-18		2013-08-21 19:28:59 UTC	2017-02-04 19:55:27 UTC	research	11.3548	-72.5205	Colombia	Central Latin America	Crotalus durissus	iNaturalist
2015-05-19	2015-05-19		2015-05-20 05:25:18 UTC	2017-02-06 22:32:25 UTC	research	6.16521	-77.3888	Colombia	Central Latin America	Lachesis muta	iNaturalist
2012-07-15	2012-07-15		2012-08-18 18:57:05 UTC	2017-02-06 22:41:50 UTC	research	6.88333	-73.4167	Colombia	Central Latin America	Micrurus mipartitus	iNaturalist
2013-05-25	2013-05-25		2013-06-30 05:40:41 UTC	2017-02-06 22:41:34 UTC	research	4.27152	-76.333	Colombia	Central Latin America	Micrurus mipartitus	iNaturalist
2015-10-19 09:44:00	2015-10-19	2015-10-19 14:44:41 UTC	2015-10-19 19:25:05 UTC	2017-02-06 22:41:03 UTC	research	4.44468	-75.2424	Colombia	Central Latin America	Micrurus mipartitus	iNaturalist
2012-01-23	2012-01-23		2012-02-15 03:12:28 UTC	2017-02-06 22:42:15 UTC	research	3.90189	-77.3577	Colombia	Central Latin America	Micrurus mipartitus	iNaturalist
2011-02-17	2011-02-17		2012-06-23 03:07:10 UTC	2017-02-06 22:41:55 UTC	research	4.97722	-74.2922	Colombia	Central Latin America	Micrurus mipartitus	iNaturalist
2010-11-17	2010-11-17		2011-11-18 02:30:27 UTC	2017-02-06 23:41:37 UTC	research	10.9916	-74.9313	Colombia	Central Latin America	Porthidium lansbergii	iNaturalist
2011-07-21	2011-07-21		2012-06-23 02:56:35 UTC	2017-02-06 23:41:29 UTC	research	10.9996	-74.9256	Colombia	Central Latin America	Porthidium lansbergii	iNaturalist
2012-06-22	2012-06-22		2012-08-23 16:39:19 UTC	2017-02-06 23:41:20 UTC	research	11	-74.9257	Colombia	Central Latin America	Porthidium lansbergii	iNaturalist
2014-04-16	2014-04-16		2014-06-19 15:55:40 UTC	2017-02-06 23:41:13 UTC	research	6.90485	-73.289	Colombia	Central Latin America	Porthidium lansbergii	iNaturalist
2015-03-25 09:04:00	2015-03-25	2015-03-25 14:04:52 UTC	2016-11-29 23:28:19 UTC	2017-02-06 23:41:06 UTC	research	6.05043	-74.262	Colombia	Central Latin America	Porthidium lansbergii	iNaturalist
2010-01-28	2010-01-28		2012-04-14 04:26:59 UTC	2017-02-06 23:46:01 UTC	research	6.5171	-74.9047	Colombia	Central Latin America	Porthidium nasutum	iNaturalist
2010-08-13	2010-08-13		2013-07-18 16:40:19 UTC	2017-02-04 15:16:15 UTC	research	10.3026	-84.7954	Costa Rica	Central Latin America	Bothriechis lateralis	iNaturalist
2015-05-01	2015-05-01		2015-06-14 23:15:50 UTC	2017-02-04 15:15:58 UTC	research	9.28321	-83.3468	Costa Rica	Central Latin America	Bothriechis lateralis	iNaturalist
September 12, 2009 14:14	2009-09-12	2009-09-12 20:14:00 UTC	2011-08-29 02:30:29 UTC	2017-02-04 15:16:50 UTC	research	9.77996	-83.8431	Costa Rica	Central Latin America	Bothriechis lateralis	iNaturalist
July 14, 2009 00:11	2009-07-14	2009-07-14 06:11:00 UTC	2011-08-29 02:32:09 UTC	2017-02-04 15:16:44 UTC	research	9.76793	-83.871	Costa Rica	Central Latin America	Bothriechis lateralis	iNaturalist
February 01, 2011 16:49	2011-02-01	2011-02-01 22:49:00 UTC	2011-11-23 01:04:45 UTC	2017-02-04 15:16:38 UTC	research	10.3387	-84.8242	Costa Rica	Central Latin America	Bothriechis lateralis	iNaturalist
2015-03-03	2015-03-03		2016-10-26 07:00:38 UTC	2017-02-04 15:15:51 UTC	research	10.3049	-84.8069	Costa Rica	Central Latin America	Bothriechis lateralis	iNaturalist
2011-04-17	2011-04-17		2011-08-29 01:36:05 UTC	2017-02-04 15:36:01 UTC	research	9.7043	-84.3972	Costa Rica	Central Latin America	Bothriechis schlegelii	iNaturalist
2013-03-26	2013-03-26		2013-04-23 02:59:01 UTC	2017-02-04 15:33:23 UTC	research	9.40207	-84.1382	Costa Rica	Central Latin America	Bothriechis schlegelii	iNaturalist
2013-03-14 10:34:00	2013-03-14	2013-03-14 16:34:23 UTC	2013-05-18 14:09:03 UTC	2017-02-04 15:32:54 UTC	research	10.4156	-84.0214	Costa Rica	Central Latin America	Bothriechis schlegelii	iNaturalist
2013-08-22	2013-08-22		2013-09-11 13:16:15 UTC	2017-02-04 15:31:54 UTC	research	9.72429	-82.8178	Costa Rica	Central Latin America	Bothriechis schlegelii	iNaturalist
2014-02-08	2014-02-08		2014-02-11 02:28:57 UTC	2017-02-04 15:31:27 UTC	research	10.5918	-83.527	Costa Rica	Central Latin America	Bothriechis schlegelii	iNaturalist
2014-02-21	2014-02-21		2014-02-22 00:52:19 UTC	2017-02-04 15:31:19 UTC	research	10.5946	-83.5284	Costa Rica	Central Latin America	Bothriechis schlegelii	iNaturalist
2013-12-15 11:35:00	2013-12-15	2013-12-15 17:35:00 UTC	2014-10-20 01:36:00 UTC	2017-02-04 15:29:42 UTC	research	9.74657	-82.8115	Costa Rica	Central Latin America	Bothriechis schlegelii	iNaturalist
Mon Apr 20 2015 11:03:38 GMT-0600 (CST)	2015-04-20	2015-04-20 16:03:38 UTC	2015-04-20 18:10:57 UTC	2017-02-04 15:29:15 UTC	research	10.4926	-84.7525	Costa Rica	Central Latin America	Bothriechis schlegelii	iNaturalist
2013-08-31	2013-08-31		2015-06-17 17:41:16 UTC	2017-02-04 15:28:19 UTC	research	10.4191	-84.7263	Costa Rica	Central Latin America	Bothriechis schlegelii	iNaturalist
2015-06-06	2015-06-06		2015-06-19 23:41:53 UTC	2017-02-04 15:28:04 UTC	research	9.24033	-83.7332	Costa Rica	Central Latin America	Bothriechis schlegelii	iNaturalist
2014-05-14	2014-05-14		2015-06-27 14:28:19 UTC	2017-02-04 15:27:57 UTC	research	10.4263	-84.0066	Costa Rica	Central Latin America	Bothriechis schlegelii	iNaturalist
2009-09-08	2009-09-08		2015-06-27 23:04:44 UTC	2017-02-04 15:27:51 UTC	research	10.2078	-83.2674	Costa Rica	Central Latin America	Bothriechis schlegelii	iNaturalist
2014-05-14	2014-05-14		2015-08-04 18:55:51 UTC	2017-02-04 15:27:39 UTC	research	10.4288	-84.0062	Costa Rica	Central Latin America	Bothriechis schlegelii	iNaturalist
2011-01-05 22:27:00	2011-01-05	2011-01-05 21:27:55 UTC	2016-05-06 10:16:00 UTC	2017-02-04 15:25:58 UTC	research	9.7288	-82.8237	Costa Rica	Central Latin America	Bothriechis schlegelii	iNaturalist
January 04, 2011 09:52	2011-01-04	2011-01-04 14:52:00 UTC	2011-09-24 04:02:26 UTC	2017-02-04 15:35:40 UTC	research	10.5892	-84.1911	Costa Rica	Central Latin America	Bothriechis schlegelii	iNaturalist
february 26, 2006 21:27	2006-02-26	2006-02-27 07:27:00 UTC	2011-12-02 19:02:26 UTC	2017-02-04 15:35:09 UTC	research	10.3961	-83.4857	Costa Rica	Central Latin America	Bothriechis schlegelii	iNaturalist
December 27, 2011 13:35	2011-12-27	2011-12-27 18:35:00 UTC	2012-02-06 17:13:58 UTC	2017-02-04 15:35:00 UTC	research	9.74953	-82.8666	Costa Rica	Central Latin America	Bothriechis schlegelii	iNaturalist
December 27, 2011 13:27	2011-12-27	2011-12-27 18:27:00 UTC	2012-02-06 17:14:03 UTC	2017-02-04 15:34:44 UTC	research	9.60003	-82.9549	Costa Rica	Central Latin America	Bothriechis schlegelii	iNaturalist
December 27, 2011 13:25	2011-12-27	2011-12-27 18:25:00 UTC	2012-02-06 17:14:04 UTC	2017-02-04 15:34:38 UTC	research	9.66423	-82.9778	Costa Rica	Central Latin America	Bothriechis schlegelii	iNaturalist
2012-06-22	2012-06-22		2012-07-26 16:11:33 UTC	2017-02-04 15:34:29 UTC	research	10.3559	-83.392	Costa Rica	Central Latin America	Bothriechis schlegelii	iNaturalist
2009-08-10	2009-08-10		2012-09-03 07:11:31 UTC	2017-02-04 15:34:21 UTC	research	10.4312	-84.0036	Costa Rica	Central Latin America	Bothriechis schlegelii	iNaturalist
2012-04-26	2012-04-26		2012-11-06 17:26:58 UTC	2017-02-04 15:33:43 UTC	research	10.3579	-83.3943	Costa Rica	Central Latin America	Bothriechis schlegelii	iNaturalist
2013-03-14	2013-03-14		2013-03-18 22:31:53 UTC	2017-02-04 15:33:30 UTC	research	10.4233	-84.022	Costa Rica	Central Latin America	Bothriechis schlegelii	iNaturalist
2004-03-05	2004-03-05		2013-05-26 14:27:25 UTC	2017-02-04 15:32:40 UTC	research	9.62309	-82.6273	Costa Rica	Central Latin America	Bothriechis schlegelii	iNaturalist
2009-05-06	2009-05-06		2013-10-23 16:22:28 UTC	2017-02-04 15:31:40 UTC	research	9.73573	-82.8194	Costa Rica	Central Latin America	Bothriechis schlegelii	iNaturalist
2014-01-23 11:55:00	2014-01-23	2014-01-23 17:55:01 UTC	2014-02-09 04:31:12 UTC	2017-02-04 15:31:34 UTC	research	10.1853	-83.9114	Costa Rica	Central Latin America	Bothriechis schlegelii	iNaturalist
2014-03-15	2014-03-15		2014-03-18 03:55:37 UTC	2017-02-04 15:31:01 UTC	research	10.3491	-84.6685	Costa Rica	Central Latin America	Bothriechis schlegelii	iNaturalist
jue abr 17 2014 20:32:33 GMT-0600 (GMT-6)	2014-04-17	2014-04-18 02:32:33 UTC	2014-04-18 02:36:06 UTC	2017-02-04 15:30:54 UTC	research	9.62699	-82.6696	Costa Rica	Central Latin America	Bothriechis schlegelii	iNaturalist
2014-05-13	2014-05-13		2014-06-23 00:11:38 UTC	2017-02-04 15:30:46 UTC	research	10.1628	-83.9397	Costa Rica	Central Latin America	Bothriechis schlegelii	iNaturalist
vie ago 10 2012 12:08:32 GMT-0500 (GMT-5)	2012-08-10	2012-08-10 17:08:32 UTC	2015-03-11 05:52:54 UTC	2017-02-04 15:29:22 UTC	research	9.74232	-82.8183	Costa Rica	Central Latin America	Bothriechis schlegelii	iNaturalist
2015-07-18 11:09am	2015-07-18	2015-07-18 16:09:00 UTC	2015-08-01 22:38:03 UTC	2017-02-04 15:27:45 UTC	research	10.4353	-84.0331	Costa Rica	Central Latin America	Bothriechis schlegelii	iNaturalist
2015-07-30	2015-07-30		2015-08-15 22:15:43 UTC	2017-02-04 15:27:27 UTC	research	10.3837	-84.618	Costa Rica	Central Latin America	Bothriechis schlegelii	iNaturalist
2015-08-09	2015-08-09		2015-09-01 03:31:36 UTC	2017-02-04 15:27:19 UTC	research	10.4858	-84.7591	Costa Rica	Central Latin America	Bothriechis schlegelii	iNaturalist
2015-08-09	2015-08-09		2015-09-01 03:33:08 UTC	2017-02-04 15:27:10 UTC	research	10.4858	-84.7591	Costa Rica	Central Latin America	Bothriechis schlegelii	iNaturalist
2014-03-28	2014-03-28		2015-12-27 21:10:28 UTC	2017-02-04 15:27:00 UTC	research	10.4323	-84.0047	Costa Rica	Central Latin America	Bothriechis schlegelii	iNaturalist
2016-01-30	2016-01-30		2016-02-04 11:40:12 UTC	2017-02-04 15:26:52 UTC	research	10.6875	-84.1809	Costa Rica	Central Latin America	Bothriechis schlegelii	iNaturalist
2016-01-30	2016-01-30		2016-02-04 11:40:49 UTC	2017-02-04 15:26:45 UTC	research	10.6875	-84.1809	Costa Rica	Central Latin America	Bothriechis schlegelii	iNaturalist
2014-03-01 09:52:00	2014-03-01	2014-03-01 14:52:31 UTC	2016-02-11 17:22:21 UTC	2017-02-04 15:26:36 UTC	research	10.4316	-84.0078	Costa Rica	Central Latin America	Bothriechis schlegelii	iNaturalist
2014-03-02 16:50:00	2014-03-02	2014-03-02 21:50:26 UTC	2016-02-11 17:22:22 UTC	2017-02-04 15:26:24 UTC	research	10.4316	-84.0077	Costa Rica	Central Latin America	Bothriechis schlegelii	iNaturalist
2014-03-01 17:00:00	2014-03-01	2014-03-01 22:00:49 UTC	2016-02-11 17:22:22 UTC	2017-02-04 15:26:18 UTC	research	10.4334	-84.0098	Costa Rica	Central Latin America	Bothriechis schlegelii	iNaturalist
2014-03-01 16:14:00	2014-03-01	2014-03-01 21:14:43 UTC	2016-02-11 17:22:23 UTC	2017-02-04 15:26:11 UTC	research	10.4318	-84.0102	Costa Rica	Central Latin America	Bothriechis schlegelii	iNaturalist
2016-03-27 9:47:28 AM CST	2016-03-27	2016-03-27 14:47:28 UTC	2016-04-09 01:19:23 UTC	2017-02-04 15:26:04 UTC	research	10.4876	-84.7543	Costa Rica	Central Latin America	Bothriechis schlegelii	iNaturalist
2008-06-13 4:11:19 PM CST	2008-06-13	2008-06-13 21:11:19 UTC	2016-07-16 22:12:59 UTC	2017-02-04 15:25:26 UTC	research	10.4335	-84.0088	Costa Rica	Central Latin America	Bothriechis schlegelii	iNaturalist
2016/07/20 12:35 PM PDT	2016-07-20	2016-07-20 18:35:00 UTC	2016-07-26 00:27:43 UTC	2017-02-04 15:25:14 UTC	research	10.1879	-83.8985	Costa Rica	Central Latin America	Bothriechis schlegelii	iNaturalist
2016/07/24 2:36 PM UTC	2016-07-24		2016-07-27 02:44:50 UTC	2017-02-04 15:25:07 UTC	research	10.4708	-84.6453	Costa Rica	Central Latin America	Bothriechis schlegelii	iNaturalist
2016/07/24 2:13 PM UTC	2016-07-24		2016-07-27 02:47:58 UTC	2017-02-04 15:24:59 UTC	research	10.4708	-84.6453	Costa Rica	Central Latin America	Bothriechis schlegelii	iNaturalist
2016/07/24 1:55 AM MDT	2016-07-24	2016-07-24 07:55:00 UTC	2016-07-27 22:10:09 UTC	2017-02-04 15:24:53 UTC	research	10.4708	-84.6453	Costa Rica	Central Latin America	Bothriechis schlegelii	iNaturalist
07/24/2016	2016-07-24		2016-07-28 01:28:44 UTC	2017-02-04 15:24:39 UTC	research	10.7003	-84.1972	Costa Rica	Central Latin America	Bothriechis schlegelii	iNaturalist
2016/07/24 2:31 PM UTC	2016-07-24		2016-07-28 20:32:00 UTC	2017-02-04 15:24:32 UTC	research	10.4708	-84.6453	Costa Rica	Central Latin America	Bothriechis schlegelii	iNaturalist
2016/07/24 3:05 PM UTC	2016-07-24		2016-07-29 12:56:50 UTC	2017-02-04 15:24:26 UTC	research	9.2348	-83.5935	Costa Rica	Central Latin America	Bothriechis schlegelii	iNaturalist
2016/07/24 3:22 PM UTC	2016-07-24		2016-07-29 18:13:04 UTC	2017-02-04 15:24:18 UTC	research	10.6863	-84.1804	Costa Rica	Central Latin America	Bothriechis schlegelii	iNaturalist
2016-07-24 14:41:00	2016-07-24	2016-07-24 21:41:35 UTC	2016-07-29 18:14:21 UTC	2017-02-04 15:24:12 UTC	research	10.6892	-84.1707	Costa Rica	Central Latin America	Bothriechis schlegelii	iNaturalist
2016/07/24 3:05 PM UTC	2016-07-24		2016-07-29 18:21:35 UTC	2017-02-04 15:24:03 UTC	research	10.6864	-84.1806	Costa Rica	Central Latin America	Bothriechis schlegelii	iNaturalist
2016/07/24 3:04 PM UTC	2016-07-24		2016-07-29 18:21:35 UTC	2017-02-04 15:23:55 UTC	research	10.6863	-84.1809	Costa Rica	Central Latin America	Bothriechis schlegelii	iNaturalist
2016/07/24 1:55 PM UTC	2016-07-24		2016-07-29 18:47:13 UTC	2017-02-04 15:23:47 UTC	research	10.3143	-84.825	Costa Rica	Central Latin America	Bothriechis schlegelii	iNaturalist
2016/07/24 2:46 PM UTC	2016-07-24		2016-07-29 19:13:18 UTC	2017-02-04 15:23:40 UTC	research	10.6695	-84.2371	Costa Rica	Central Latin America	Bothriechis schlegelii	iNaturalist
2016/07/24 2:32 PM UTC	2016-07-24		2016-07-29 19:45:13 UTC	2017-02-04 15:23:33 UTC	research	10.6695	-84.2371	Costa Rica	Central Latin America	Bothriechis schlegelii	iNaturalist
Fri Jul 29 2016 14:38:26 GMT-0600 (CST)	2016-07-29	2016-07-29 19:38:26 UTC	2016-07-29 20:46:27 UTC	2017-02-04 15:23:24 UTC	research	10.3176	-84.8234	Costa Rica	Central Latin America	Bothriechis schlegelii	iNaturalist
Fri Jul 29 2016 15:17:39 GMT-0600 (CST)	2016-07-29	2016-07-29 20:17:39 UTC	2016-07-29 21:19:16 UTC	2017-02-04 15:23:16 UTC	research	10.7294	-84.18	Costa Rica	Central Latin America	Bothriechis schlegelii	iNaturalist
2016/07/24 1:43 PM UTC	2016-07-24		2016-07-30 06:10:49 UTC	2017-02-08 15:43:56 UTC	research	10.6695	-84.2371	Costa Rica	Central Latin America	Bothriechis schlegelii	iNaturalist
2016/07/26 9:45 AM CDT	2016-07-26	2016-07-26 14:45:00 UTC	2016-08-05 15:37:28 UTC	2017-02-04 15:21:24 UTC	research	9.76416	-84.5863	Costa Rica	Central Latin America	Bothriechis schlegelii	iNaturalist
2016/01/16 5:13 PM ChST	2016-01-16	2016-01-16 07:13:00 UTC	2016-08-14 07:23:40 UTC	2017-02-04 15:21:18 UTC	research	10.4233	-84.022	Costa Rica	Central Latin America	Bothriechis schlegelii	iNaturalist
2011/01/30 4:58 PM GMT	2011-01-30	2011-01-30 16:58:00 UTC	2016-08-18 14:51:40 UTC	2017-02-04 15:21:12 UTC	research	9.70632	-82.7207	Costa Rica	Central Latin America	Bothriechis schlegelii	iNaturalist
2016/02/26 8:09 PM CET	2016-02-26	2016-02-26 19:09:00 UTC	2016-08-20 09:59:50 UTC	2017-02-04 15:21:05 UTC	research	10.1826	-83.9207	Costa Rica	Central Latin America	Bothriechis schlegelii	iNaturalist
2008/06/10 11:52 AM PDT	2008-06-10	2008-06-10 18:52:00 UTC	2016-08-22 04:07:05 UTC	2017-02-04 15:20:58 UTC	research	9.74098	-82.8188	Costa Rica	Central Latin America	Bothriechis schlegelii	iNaturalist
2009/04/13 5:07 PM PDT	2009-04-13	2009-04-14 00:07:00 UTC	2016-08-24 01:09:59 UTC	2017-02-04 15:20:51 UTC	research	10.4307	-84.0076	Costa Rica	Central Latin America	Bothriechis schlegelii	iNaturalist
2014/03/28 2:46 PM PDT	2014-03-28	2014-03-28 21:46:00 UTC	2016-08-28 18:06:04 UTC	2017-02-04 15:20:43 UTC	research	9.7288	-82.8237	Costa Rica	Central Latin America	Bothriechis schlegelii	iNaturalist
2016/01/11 10:17 AM EST	2016-01-11	2016-01-11 15:17:00 UTC	2016-09-05 16:23:27 UTC	2017-02-04 15:20:33 UTC	research	10.433	-84.0076	Costa Rica	Central Latin America	Bothriechis schlegelii	iNaturalist
2011-01-23	2011-01-23	2011-01-23 05:00:02 UTC	2016-09-12 13:25:31 UTC	2017-02-04 15:20:27 UTC	research	9.63274	-82.673	Costa Rica	Central Latin America	Bothriechis schlegelii	iNaturalist
2016/02/29 10:23 PM CST	2016-02-29	2016-03-01 04:23:00 UTC	2016-11-19 01:08:52 UTC	2017-02-04 15:20:10 UTC	research	10.351	-84.6676	Costa Rica	Central Latin America	Bothriechis schlegelii	iNaturalist
2015/12/11 7:37 PM UTC	2015-12-11		2016-11-21 16:24:00 UTC	2017-02-04 15:20:02 UTC	research	10.4623	-84.7395	Costa Rica	Central Latin America	Bothriechis schlegelii	iNaturalist
2015/12/10 10:37 AM HST	2015-12-10	2015-12-10 20:37:00 UTC	2016-11-22 01:40:15 UTC	2017-02-04 15:19:54 UTC	research	10.4365	-84.7104	Costa Rica	Central Latin America	Bothriechis schlegelii	iNaturalist
2015/12/11 12:02 PM HST	2015-12-11	2015-12-11 22:02:00 UTC	2016-11-22 01:40:15 UTC	2017-02-04 15:19:46 UTC	research	10.4365	-84.7104	Costa Rica	Central Latin America	Bothriechis schlegelii	iNaturalist
2010/06/20 12:31 PM CDT	2010-06-20	2010-06-20 17:31:00 UTC	2016-12-24 17:04:15 UTC	2017-02-04 15:19:23 UTC	research	10.4892	-84.7578	Costa Rica	Central Latin America	Bothriechis schlegelii	iNaturalist
Tue Jan 03 2017 10:19:35 GMT-0600 (CST)	2017-01-03	2017-01-03 16:19:35 UTC	2017-01-03 16:38:38 UTC	2017-02-04 15:19:17 UTC	research	10.6122	-84.6804	Costa Rica	Central Latin America	Bothriechis schlegelii	iNaturalist
2016-12-12 11:54:00	2016-12-12	2016-12-12 16:54:56 UTC	2017-01-07 20:53:14 UTC	2017-02-04 15:19:09 UTC	research	10.4306	-84.007	Costa Rica	Central Latin America	Bothriechis schlegelii	iNaturalist
2012/02/11 8:13 AM CST	2012-02-11	2012-02-11 14:13:00 UTC	2017-01-09 22:37:24 UTC	2017-02-04 15:19:00 UTC	research	8.53457	-83.3722	Costa Rica	Central Latin America	Bothriechis schlegelii	iNaturalist
Fri Jan 13 2017 21:05:53 GMT-0600 (CST)	2017-01-13	2017-01-14 03:05:53 UTC	2017-01-14 06:13:55 UTC	2017-02-04 15:18:53 UTC	research	10.488	-84.6881	Costa Rica	Central Latin America	Bothriechis schlegelii	iNaturalist
2017/01/07 10:38 AM MST	2017-01-07	2017-01-07 17:38:00 UTC	2017-01-22 15:34:44 UTC	2017-02-04 15:18:46 UTC	research	9.74892	-83.7534	Costa Rica	Central Latin America	Bothriechis schlegelii	iNaturalist
2017/01/07 10:36 AM MST	2017-01-07	2017-01-07 17:36:00 UTC	2017-01-22 15:34:46 UTC	2017-02-04 15:18:39 UTC	research	9.74892	-83.7534	Costa Rica	Central Latin America	Bothriechis schlegelii	iNaturalist
2013-08-31	2013-08-31		2015-06-18 15:34:26 UTC	2017-02-04 15:28:11 UTC	research	10.477	-84.7387	Costa Rica	Central Latin America	Bothriechis schlegelii	iNaturalist
2014-04-02	2014-04-02		2014-04-10 02:42:08 UTC	2017-02-04 15:56:41 UTC	research	10.6866	-84.1776	Costa Rica	Central Latin America	Bothrops asper	iNaturalist
2014-04-08	2014-04-08		2014-04-12 22:39:10 UTC	2017-02-04 15:56:34 UTC	research	10.5937	-83.5341	Costa Rica	Central Latin America	Bothrops asper	iNaturalist
2001-09-25	2001-09-25		2014-10-01 22:47:21 UTC	2017-02-04 15:54:20 UTC	research	8.70105	-83.2005	Costa Rica	Central Latin America	Bothrops asper	iNaturalist
2009-09-06	2009-09-06		2015-06-27 22:59:44 UTC	2017-02-04 15:51:58 UTC	research	10.1814	-83.245	Costa Rica	Central Latin America	Bothrops asper	iNaturalist
2014-02-25	2014-02-25		2015-07-16 02:32:15 UTC	2017-02-04 15:51:52 UTC	research	9.77621	-84.6788	Costa Rica	Central Latin America	Bothrops asper	iNaturalist
January 10, 2009	2009-01-10		2011-04-21 23:41:19 UTC	2017-02-04 16:03:11 UTC	research	9.2911	-83.8731	Costa Rica	Central Latin America	Bothrops asper	iNaturalist
December 19, 2007 10:55	2007-12-19	2007-12-19 16:55:00 UTC	2011-08-29 16:53:14 UTC	2017-02-04 16:02:57 UTC	research	8.85956	-83.586	Costa Rica	Central Latin America	Bothrops asper	iNaturalist
2012-05-19	2012-05-19		2012-07-25 21:13:46 UTC	2017-02-04 16:01:12 UTC	research	10.3529	-83.392	Costa Rica	Central Latin America	Bothrops asper	iNaturalist
2015-01-05	2015-01-05		2015-01-11 21:09:10 UTC	2017-02-04 15:53:51 UTC	research	8.34523	-83.3054	Costa Rica	Central Latin America	Bothrops asper	iNaturalist
2015-02-27	2015-02-27		2015-05-14 16:05:00 UTC	2017-02-04 15:52:32 UTC	research	10.4233	-84.022	Costa Rica	Central Latin America	Bothrops asper	iNaturalist
2015-06-21 1:48:54 p.m. EDT	2015-06-21	2015-06-21 17:48:54 UTC	2015-06-21 19:51:38 UTC	2017-02-04 15:52:05 UTC	research	10.2322	-84.5865	Costa Rica	Central Latin America	Bothrops asper	iNaturalist
2015-07-25 11:21am	2015-07-25	2015-07-25 16:21:00 UTC	2015-09-20 02:25:36 UTC	2017-02-04 15:51:22 UTC	research	9.77326	-84.6009	Costa Rica	Central Latin America	Bothrops asper	iNaturalist
2015-09-26 20:42:00	2015-09-26	2015-09-27 02:42:09 UTC	2015-10-12 04:36:09 UTC	2017-02-04 15:51:14 UTC	research	10.4306	-84.0068	Costa Rica	Central Latin America	Bothrops asper	iNaturalist
2015-07-19	2015-07-19		2016-02-20 17:50:42 UTC	2017-02-04 15:50:23 UTC	research	9.94533	-83.6892	Costa Rica	Central Latin America	Bothrops asper	iNaturalist
2014-03-18 11:39:00	2014-03-18	2014-03-18 18:39:24 UTC	2016-05-20 02:24:32 UTC	2017-02-04 15:49:23 UTC	research	9.8318	-83.5637	Costa Rica	Central Latin America	Bothrops asper	iNaturalist
2016-07-13 5:41:24 PM CST	2016-07-13	2016-07-13 22:41:24 UTC	2016-07-13 23:50:42 UTC	2017-02-04 15:48:09 UTC	research	10.4304	-84.0059	Costa Rica	Central Latin America	Bothrops asper	iNaturalist
2016-07-13 20:58:00	2016-07-13	2016-07-14 03:58:12 UTC	2016-07-16 22:56:26 UTC	2017-02-04 15:47:54 UTC	research	10.4304	-84.0054	Costa Rica	Central Latin America	Bothrops asper	iNaturalist
2013/03/12 5:08 PM EDT	2013-03-12	2013-03-12 21:08:00 UTC	2016-08-03 16:49:08 UTC	2017-02-04 15:47:05 UTC	research	10.3237	-84.0272	Costa Rica	Central Latin America	Bothrops asper	iNaturalist
2008/06/14 10:33 AM PDT	2008-06-14	2008-06-14 17:33:00 UTC	2016-08-22 05:10:45 UTC	2017-02-04 15:46:10 UTC	research	10.4211	-84.0176	Costa Rica	Central Latin America	Bothrops asper	iNaturalist
2016/01/11 5:20 PM EST	2016-01-11	2016-01-11 22:20:00 UTC	2016-09-05 16:32:06 UTC	2017-02-04 15:45:37 UTC	research	10.435	-84.0042	Costa Rica	Central Latin America	Bothrops asper	iNaturalist
2015/03/13 12:40 AM EDT	2015-03-13	2015-03-13 04:40:00 UTC	2016-09-08 03:05:21 UTC	2017-02-04 15:45:30 UTC	research	8.51843	-83.6269	Costa Rica	Central Latin America	Bothrops asper	iNaturalist
2015-02-25 23:06:00	2015-02-25	2015-02-26 04:06:00 UTC	2016-09-08 03:10:04 UTC	2017-02-04 15:45:23 UTC	research	10.4233	-84.022	Costa Rica	Central Latin America	Bothrops asper	iNaturalist
2008-01-19	2008-01-19		2016-12-25 18:17:40 UTC	2017-02-04 15:43:21 UTC	research	9.59323	-82.6865	Costa Rica	Central Latin America	Bothrops asper	iNaturalist
Mon Jan 02 2017 08:44:54 GMT-0600 (CST)	2017-01-02	2017-01-02 14:44:54 UTC	2017-01-05 12:26:57 UTC	2017-02-04 15:43:13 UTC	research	9.86913	-83.7588	Costa Rica	Central Latin America	Bothrops asper	iNaturalist
2012/05/28 10:34 AM CDT	2012-05-28	2012-05-28 15:34:00 UTC	2017-01-08 22:18:14 UTC	2017-02-04 15:43:04 UTC	research	10.4039	-84.1078	Costa Rica	Central Latin America	Bothrops asper	iNaturalist
2012/05/28 11:59 AM EDT	2012-05-28	2012-05-28 15:59:00 UTC	2017-01-10 04:14:49 UTC	2017-02-04 15:42:57 UTC	research	10.4157	-84.1242	Costa Rica	Central Latin America	Bothrops asper	iNaturalist
2009-10-03	2009-10-03		2017-01-22 20:50:36 UTC	2017-02-04 15:42:36 UTC	research	10.4306	-84.007	Costa Rica	Central Latin America	Bothrops asper	iNaturalist
2017/01/07 11:02 AM MST	2017-01-07	2017-01-07 18:02:00 UTC	2017-01-24 22:59:05 UTC	2017-02-04 15:42:30 UTC	research	9.74892	-83.7534	Costa Rica	Central Latin America	Bothrops asper	iNaturalist
2014-12-18 12:05:00 PM CST	2014-12-18	2014-12-18 18:05:00 UTC	2015-12-02 13:11:49 UTC	2017-02-04 15:51:00 UTC	research	9.76928	-84.5891	Costa Rica	Central Latin America	Bothrops asper	iNaturalist
2013-05-10	2013-05-10		2015-11-27 15:44:21 UTC	2017-02-04 15:51:07 UTC	research	10.0872	-84.4698	Costa Rica	Central Latin America	Bothrops asper	iNaturalist
May 16, 2008 20:45	2008-05-16	2008-05-17 00:45:00 UTC	2011-09-11 04:17:59 UTC	2017-02-04 16:02:52 UTC	research	10.4532	-84.1449	Costa Rica	Central Latin America	Bothrops asper	iNaturalist
2014-04-11, 9:27 am	2014-04-11	2014-04-11 15:27:00 UTC	2014-04-13 21:18:04 UTC	2017-02-04 19:29:43 UTC	research	9.4894	-83.6121	Costa Rica	Central Latin America	Cerrophidion godmani	iNaturalist
August 20, 1992	1992-08-20		2012-09-21 18:23:12 UTC	2017-02-06 13:38:47 UTC	research	10.4267	-85.0958	Costa Rica	Central Latin America	Crotalus simus	iNaturalist
2008-01-14	2008-01-14		2016-12-25 18:17:42 UTC	2017-02-06 22:30:52 UTC	research	9.59323	-82.6865	Costa Rica	Central Latin America	Lachesis stenophrys	iNaturalist
2012-05-19	2012-05-19		2012-07-25 21:24:51 UTC	2017-02-06 22:43:26 UTC	research	10.3578	-83.3944	Costa Rica	Central Latin America	Micrurus nigrocinctus	iNaturalist
2014-07-15	2014-07-15		2015-01-25 18:47:57 UTC	2017-02-06 22:43:12 UTC	research	10.2568	-84.6311	Costa Rica	Central Latin America	Micrurus nigrocinctus	iNaturalist
2015-06-19	2015-06-19		2015-06-20 17:34:14 UTC	2017-02-06 22:43:06 UTC	research	10.2024	-84.4848	Costa Rica	Central Latin America	Micrurus nigrocinctus	iNaturalist
May 20, 2008 14:24	2008-05-20	2008-05-20 18:24:00 UTC	2011-09-11 03:06:38 UTC	2017-02-06 23:46:22 UTC	research	10.4996	-84.1457	Costa Rica	Central Latin America	Porthidium nasutum	iNaturalist
2015-06-21 1:50:23 p.m. EDT	2015-06-21	2015-06-21 17:50:23 UTC	2015-06-21 19:51:39 UTC	2017-02-06 23:44:46 UTC	research	10.2334	-84.5847	Costa Rica	Central Latin America	Porthidium nasutum	iNaturalist
November 13, 2009 21:03	2009-11-13	2009-11-13 20:03:00 UTC	2012-02-26 15:21:04 UTC	2017-02-06 23:46:11 UTC	research	10.4505	-84.0681	Costa Rica	Central Latin America	Porthidium nasutum	iNaturalist
2012-04-14	2012-04-14		2012-11-04 15:25:22 UTC	2017-02-06 23:45:49 UTC	research	10.4175	-84.1249	Costa Rica	Central Latin America	Porthidium nasutum	iNaturalist
2016-02-14 10:43:01 AM CST	2016-02-14	2016-02-14 16:43:01 UTC	2016-04-12 19:09:12 UTC	2017-02-06 23:44:29 UTC	research	10.4874	-84.7542	Costa Rica	Central Latin America	Porthidium nasutum	iNaturalist
2009/04/20 12:48 PM PDT	2009-04-20	2009-04-20 19:48:00 UTC	2016-08-24 01:10:25 UTC	2017-02-06 23:43:34 UTC	research	10.4307	-84.0076	Costa Rica	Central Latin America	Porthidium nasutum	iNaturalist
2015-02-27 05:25:00	2015-02-27	2015-02-27 10:25:00 UTC	2016-09-08 03:50:45 UTC	2017-02-06 23:43:18 UTC	research	9.83147	-83.5623	Costa Rica	Central Latin America	Porthidium nasutum	iNaturalist
2010/04/27 12:17 PM MST	2010-04-27	2010-04-27 18:17:00 UTC	2016-09-18 01:08:02 UTC	2017-02-06 23:43:06 UTC	research	10.2878	-84.0396	Costa Rica	Central Latin America	Porthidium nasutum	iNaturalist
2015-11-10 9:00:00 AM CST	2015-11-10	2015-11-10 15:00:00 UTC	2016-10-23 00:23:48 UTC	2017-02-06 23:42:54 UTC	research	10.3822	-84.1481	Costa Rica	Central Latin America	Porthidium nasutum	iNaturalist
2012/05/27 10:18 AM CDT	2012-05-27	2012-05-27 15:18:00 UTC	2017-01-08 22:18:13 UTC	2017-02-06 23:42:48 UTC	research	10.4047	-84.1051	Costa Rica	Central Latin America	Porthidium nasutum	iNaturalist
2012/05/27 10:20 AM CDT	2012-05-27	2012-05-27 15:20:00 UTC	2017-01-08 22:18:14 UTC	2017-02-06 23:42:43 UTC	research	10.4047	-84.1076	Costa Rica	Central Latin America	Porthidium nasutum	iNaturalist
2009-10-03	2009-10-03		2017-01-22 20:49:33 UTC	2017-02-06 23:42:36 UTC	research	10.4306	-84.007	Costa Rica	Central Latin America	Porthidium nasutum	iNaturalist
2012-01-17 1030	2012-01-17	2012-01-17 18:30:00 UTC	2012-03-10 16:27:16 UTC	2017-02-06 23:46:06 UTC	research	8.68888	-83.6703	Costa Rica	Central Latin America	Porthidium nasutum	iNaturalist
August 22, 1992	1992-08-22		2012-08-26 05:28:42 UTC	2017-02-06 23:47:36 UTC	research	10.6876	-85.4736	Costa Rica	Central Latin America	Porthidium ophryomegas	iNaturalist
2009-05-19	2009-05-19		2015-02-25 16:18:35 UTC	2017-02-06 23:47:31 UTC	research	10.4374	-84.7099	Costa Rica	Central Latin America	Porthidium ophryomegas	iNaturalist
2015-06-20 6:24:13 p.m. EDT	2015-06-20	2015-06-20 22:24:13 UTC	2015-06-21 00:25:10 UTC	2017-02-06 23:47:25 UTC	research	10.8365	-85.615	Costa Rica	Central Latin America	Porthidium ophryomegas	iNaturalist
2015-07-09	2015-07-09		2015-08-13 01:31:14 UTC	2017-02-06 23:47:19 UTC	research	10.8386	-85.6174	Costa Rica	Central Latin America	Porthidium ophryomegas	iNaturalist
2014-08-29	2014-08-29		2014-09-01 13:20:35 UTC	2017-02-07 10:56:36 UTC	research	44.9009	15.61	Croatia	Central Europe	Vipera ammodytes	iNaturalist
2011/07/02 3:57 PM CEST	2011-07-02	2011-07-02 13:57:00 UTC	2016-08-18 17:50:54 UTC	2017-02-07 10:40:09 UTC	research	45.8281	15.837	Croatia	Central Europe	Vipera ammodytes	iNaturalist
2011/07/02 7:50 AM CEST	2011-07-02	2011-07-02 05:50:00 UTC	2016-08-18 18:08:38 UTC	2017-02-07 10:40:04 UTC	research	45.8279	15.8369	Croatia	Central Europe	Vipera ammodytes	iNaturalist
2011/07/02 3:47 PM CEST	2011-07-02	2011-07-02 13:47:00 UTC	2016-08-18 18:08:38 UTC	2017-02-07 10:39:59 UTC	research	45.8278	15.8373	Croatia	Central Europe	Vipera ammodytes	iNaturalist
Tue Sep 13 2016 17:04:53 GMT+0200 (GMT+2)	2016-09-13	2016-09-13 15:04:53 UTC	2016-09-16 20:48:24 UTC	2017-02-07 10:37:18 UTC	research	50.7314	14.984	Czech Republic	Central Europe	Vipera berus	iNaturalist
2010-05-05	2010-05-05		2015-08-13 20:16:12 UTC	2017-02-04 11:20:41 UTC	research	0.619257	24.5149	Democratic Republic of the Congo	Central Sub-Saharan Africa	Bitis nasicornis	iNaturalist
2010-05-05	2010-05-05		2015-08-13 20:17:42 UTC	2017-02-04 11:20:34 UTC	research	0.619257	24.5149	Democratic Republic of the Congo	Central Sub-Saharan Africa	Bitis nasicornis	iNaturalist
Sat May 07 2016 14:49:18 GMT+0200 (GMT+2)	2016-05-07	2016-05-07 12:49:18 UTC	2016-05-07 12:54:55 UTC	2017-02-07 10:46:09 UTC	research	56.3098	8.12656	Denmark	Western Europe	Vipera berus	iNaturalist
2013-02-04 22:45:00	2013-02-04	2013-02-05 03:45:00 UTC	2013-10-09 22:51:52 UTC	2017-02-04 15:31:47 UTC	research	-0.112273	-80.1205	Ecuador	Andrean Latin America	Bothriechis schlegelii	iNaturalist
2016/10/09 9:33 PM EDT	2016-10-09	2016-10-10 01:33:00 UTC	2016-12-20 00:35:55 UTC	2017-02-04 15:19:30 UTC	research	-0.0422287	-79.247	Ecuador	Andrean Latin America	Bothriechis schlegelii	iNaturalist
2013-02-07 21:35:00	2013-02-07	2013-02-08 02:35:03 UTC	2013-11-13 00:11:23 UTC	2017-02-04 15:58:34 UTC	research	-0.108688	-80.1087	Ecuador	Andrean Latin America	Bothrops asper	iNaturalist
2013-09-11 21:21:00	2013-09-11	2013-09-12 01:21:52 UTC	2013-11-18 17:04:31 UTC	2017-02-04 15:58:28 UTC	research	-0.099426	-80.1334	Ecuador	Andrean Latin America	Bothrops asper	iNaturalist
2014-08-23	2014-08-23		2014-08-31 22:36:32 UTC	2017-02-04 15:55:23 UTC	research	-1.23754	-79.671	Ecuador	Andrean Latin America	Bothrops asper	iNaturalist
2014-09-01 19:02:00	2014-09-01	2014-09-02 00:02:37 UTC	2014-09-05 21:20:54 UTC	2017-02-04 15:54:49 UTC	research	-1.24745	-79.6589	Ecuador	Andrean Latin America	Bothrops asper	iNaturalist
2013-02-09 03:39:00	2013-02-09	2013-02-09 02:39:17 UTC	2016-05-05 17:54:06 UTC	2017-02-04 15:49:38 UTC	research	-0.996297	-77.8136	Ecuador	Andrean Latin America	Bothrops asper	iNaturalist
2012-06-09	2012-06-09		2016-05-18 14:46:22 UTC	2017-02-04 15:49:30 UTC	research	-2.18536	-80.0201	Ecuador	Andrean Latin America	Bothrops asper	iNaturalist
Fri Jul 15 2016 20:01:25 GMT-0500 (GMT-5)	2016-07-15	2016-07-16 01:01:25 UTC	2016-07-25 22:01:18 UTC	2017-02-04 15:47:34 UTC	research	-0.116161	-80.1245	Ecuador	Andrean Latin America	Bothrops asper	iNaturalist
Thu Jul 14 2016 14:02:50 GMT-0500 (GMT-5)	2016-07-14	2016-07-14 19:02:50 UTC	2016-07-25 22:09:22 UTC	2017-02-04 15:47:20 UTC	research	-0.120188	-80.1151	Ecuador	Andrean Latin America	Bothrops asper	iNaturalist
2016/07/15 8:02 PM CDT	2016-07-15	2016-07-16 01:02:00 UTC	2016-08-24 15:16:13 UTC	2017-02-04 15:46:03 UTC	research	-0.120756	-80.1196	Ecuador	Andrean Latin America	Bothrops asper	iNaturalist
2015-06-16	2015-06-16		2016-10-15 02:01:36 UTC	2017-02-04 15:44:17 UTC	research	-0.108103	-80.1177	Ecuador	Andrean Latin America	Bothrops asper	iNaturalist
2016-05-24 22:28:00	2016-05-24	2016-05-25 02:28:15 UTC	2017-01-29 18:14:48 UTC	2017-02-04 15:42:18 UTC	research	-0.11776	-80.1202	Ecuador	Andrean Latin America	Bothrops asper	iNaturalist
2015-02-22 09:19:00	2015-02-22	2015-02-22 14:19:39 UTC	2015-07-21 14:32:37 UTC	2017-02-04 15:51:45 UTC	research	-2.18009	-80.019	Ecuador	Andrean Latin America	Bothrops asper	iNaturalist
2013/09/20 2:25 PM UTC	2013-09-20		2016-09-25 08:08:00 UTC	2017-02-04 15:44:32 UTC	research	-1.61119	-80.8437	Ecuador	Andrean Latin America	Bothrops asper	iNaturalist
September 27, 1994	1994-09-27		2014-11-19 21:32:11 UTC	2017-02-04 19:20:25 UTC	research	-2.73965	-78.9688	Ecuador	Andrean Latin America	Bothrops atrox	iNaturalist
2016-01-11	2016-01-11		2016-01-21 16:55:57 UTC	2017-02-04 19:19:54 UTC	research	-0.67872	-76.4032	Ecuador	Andrean Latin America	Bothrops atrox	iNaturalist
2016-07-29	2016-07-29		2016-08-22 19:49:39 UTC	2017-02-04 19:19:18 UTC	research	-0.673927	-76.3977	Ecuador	Andrean Latin America	Bothrops atrox	iNaturalist
2016/07/29 8:27 PM CDT	2016-07-29	2016-07-30 01:27:00 UTC	2016-08-22 23:11:52 UTC	2017-02-04 19:19:09 UTC	research	-0.673881	-76.3976	Ecuador	Andrean Latin America	Bothrops atrox	iNaturalist
June 19, 2012 14:55	2012-06-19	2012-06-19 18:55:00 UTC	2012-09-03 19:45:46 UTC	2017-02-06 22:40:13 UTC	research	-0.482373	-77.3938	Ecuador	Andrean Latin America	Micrurus lemniscatus	iNaturalist
2016-01-10	2016-01-10		2016-01-21 16:23:58 UTC	2017-02-06 22:39:54 UTC	research	-0.673901	-76.3974	Ecuador	Andrean Latin America	Micrurus lemniscatus	iNaturalist
2016/08/11 12:08 PM UTC	2016-08-11		2016-08-21 18:17:22 UTC	2017-02-06 22:39:03 UTC	research	-0.637991	-76.1499	Ecuador	Andrean Latin America	Micrurus lemniscatus	iNaturalist
2016-08-10	2016-08-10		2016-08-24 19:14:39 UTC	2017-02-06 22:38:55 UTC	research	-0.646463	-76.1392	Ecuador	Andrean Latin America	Micrurus lemniscatus	iNaturalist
2012-10-25 22:55:00	2012-10-25	2012-10-26 02:55:00 UTC	2013-11-13 00:13:43 UTC	2017-02-06 22:41:27 UTC	research	-0.081431	-80.1507	Ecuador	Andrean Latin America	Micrurus mipartitus	iNaturalist
2008-05-26	2008-05-26		2014-04-23 02:46:49 UTC	2017-02-04 11:23:00 UTC	research	27.3956	31.7933	Egypt	North Africa and Middle East	Cerastes cerastes	iNaturalist
2009-04-26	2009-04-26		2015-02-06 20:46:44 UTC	2017-02-04 11:22:44 UTC	research	29.0134	33.6731	Egypt	North Africa and Middle East	Cerastes cerastes	iNaturalist
2009/07/02 12:47 AM KST	2009-07-02	2009-07-01 15:47:00 UTC	2017-01-15 08:33:47 UTC	2017-02-04 11:22:09 UTC	research	27.7759	28.2843	Egypt	North Africa and Middle East	Cerastes cerastes	iNaturalist
October 27, 2006 13:41	2006-10-27	2006-10-27 17:41:00 UTC	2012-06-09 18:41:14 UTC	2017-02-06 22:43:31 UTC	research	13.88	-89.3458	El Salvador	Central Latin America	Micrurus nigrocinctus	iNaturalist
2013-11-27	2013-11-27		2014-05-11 18:43:12 UTC	2017-02-06 22:43:19 UTC	research	13.1734	-87.6949	El Salvador	Central Latin America	Micrurus nigrocinctus	iNaturalist
2007/09/21 9:22 PM EDT	2007-09-21	2007-09-22 01:22:00 UTC	2016-12-07 03:00:45 UTC	2017-02-04 11:05:13 UTC	research	3.33214	8.64428	Equatorial Guinea	Central Sub-Saharan Africa	Atheris squamigera	iNaturalist
2012-08-25	2012-08-25		2014-06-10 09:37:28 UTC	2017-02-04 11:21:22 UTC	research	7.61348	36.2084	Ethiopia	Eastern Sub-Saharan Africa	Bitis parviocula	iNaturalist
2016-09-11	2016-09-11		2016-11-29 11:28:05 UTC	2017-02-07 10:36:08 UTC	research	62.9553	30.3472	Finland	Western Europe	Vipera berus	iNaturalist
2009-05-03	2009-05-03		2011-08-29 22:17:26 UTC	2017-02-07 11:01:56 UTC	research	45.2081	5.63191	France	Western Europe	Vipera aspis	iNaturalist
2006-05-31	2006-05-31		2015-03-13 08:03:54 UTC	2017-02-07 10:54:08 UTC	research	45.7416	5.34528	France	Western Europe	Vipera aspis	iNaturalist
2009-04-21 11:59:00	2009-04-21	2009-04-21 10:59:38 UTC	2015-12-09 21:43:46 UTC	2017-02-07 10:48:42 UTC	research	45.4931	1.19957	France	Western Europe	Vipera aspis	iNaturalist
2012-09-08	2012-09-08		2014-03-14 12:33:08 UTC	2017-02-07 10:58:25 UTC	research	44.2012	7.08304	France	Western Europe	Vipera aspis	iNaturalist
2013-03-10	2013-03-10		2013-05-12 09:17:03 UTC	2017-02-07 10:59:23 UTC	research	45.7774	5.09113	France	Western Europe	Vipera aspis	iNaturalist
2016-05-28 15:14:00	2016-05-28	2016-05-28 13:14:26 UTC	2016-10-06 16:45:10 UTC	2017-02-10 18:06:31 UTC	research	43.5912	3.25836	France	Western Europe	Vipera aspis	iNaturalist
2016-05-29 14:31:00	2016-05-29	2016-05-29 12:31:59 UTC	2016-10-06 16:45:15 UTC	2017-02-10 18:06:09 UTC	research	43.5912	3.25836	France	Western Europe	Vipera aspis	iNaturalist
2013/04/28 2:44 PM BST	2013-04-28	2013-04-28 13:44:00 UTC	2016-08-18 14:06:24 UTC	2017-02-07 10:40:48 UTC	research	44.9072	-0.686612	France	Western Europe	Vipera aspis	iNaturalist
2016/08/11 9:58 AM BST	2016-08-11	2016-08-11 08:58:00 UTC	2016-08-18 14:55:31 UTC	2017-02-07 10:40:36 UTC	research	42.9139	-0.581195	France	Western Europe	Vipera aspis	iNaturalist
2016-05-26 15:07:00	2016-05-26	2016-05-26 14:07:30 UTC	2016-08-18 18:18:39 UTC	2017-02-07 10:39:53 UTC	research	43.0803	-0.416794	France	Western Europe	Vipera aspis	iNaturalist
2016-09-03 2:15:00 p.m. CEST	2016-09-03	2016-09-03 12:15:00 UTC	2016-09-05 19:43:22 UTC	2017-02-08 15:43:25 UTC	research	45.8103	2.33543	France	Western Europe	Vipera berus	iNaturalist
2014/05/17 6:04 PM CEST	2014-05-17	2014-05-17 16:04:00 UTC	2016-12-17 09:26:41 UTC	2017-02-10 17:48:09 UTC	research	49.545	3.511	France	Western Europe	Vipera berus	iNaturalist
2016-06-30 17:04:00	2016-06-30	2016-06-30 16:04:21 UTC	2016-08-22 12:02:36 UTC	2017-02-10 18:13:54 UTC	research	43.0224	-1.10741	France	Western Europe	Vipera seoanei	iNaturalist
2011-08-10	2011-08-10		2011-08-29 22:30:54 UTC	2017-02-07 11:01:50 UTC	research	44.0876	5.27967	France	Western Europe	Vipera ursinii	iNaturalist
2016-08-13 10:37:00	2016-08-13	2016-08-13 08:37:33 UTC	2016-10-05 20:05:06 UTC	2017-02-10 18:07:17 UTC	research	44.0185	6.25384	France	Western Europe	Vipera ursinii	iNaturalist
Wed Sep 14 2016 12:53:13 GMT+0200 (GMT+2)	2016-09-14	2016-09-14 10:53:13 UTC	2016-09-18 21:01:15 UTC	2017-02-07 10:37:12 UTC	research	44.1802	5.97582	France	Western Europe	Vipera ursinii	iNaturalist
2014/01/28 2:00 AM GMT	2014-01-28	2014-01-28 02:00:00 UTC	2016-08-18 16:04:48 UTC	2017-02-04 19:19:28 UTC	research	5.10581	-52.7509	French Guiana	Caribbean	Bothrops atrox	iNaturalist
2015/11/03 11:51 PM EST	2015-11-03	2015-11-04 04:51:00 UTC	2016-08-27 03:51:38 UTC	2017-02-04 11:05:46 UTC	research	0.373533	10.4974	Gabon	Central Sub-Saharan Africa	Atheris squamigera	iNaturalist
2015/10/28 11:55 PM EDT	2015-10-28	2015-10-29 03:55:00 UTC	2016-08-27 03:56:16 UTC	2017-02-04 11:05:35 UTC	research	0.346067	10.4507	Gabon	Central Sub-Saharan Africa	Atheris squamigera	iNaturalist
2015-07-02	2015-07-02		2015-07-11 18:59:00 UTC	2017-02-04 11:19:57 UTC	research	-0.920924	12.8201	Gabon	Central Sub-Saharan Africa	Bitis gabonica	iNaturalist
2014-02-28	2014-02-28		2015-05-14 15:17:59 UTC	2017-02-04 11:13:05 UTC	research	13.3189	-16.7855	Gambia	Western Sub-Saharan Africa	Bitis arietans	iNaturalist
2013-11-15 20:18:00	2013-11-15	2013-11-15 20:18:08 UTC	2014-03-06 09:46:04 UTC	2017-02-04 11:52:36 UTC	research	13.1977	-16.7691	Gambia	Western Sub-Saharan Africa	Naja melanoleuca	iNaturalist
2015-05-27 10:45:34 AM MESZ	2015-05-27	2015-05-27 10:45:34 UTC	2016-05-23 12:38:04 UTC	2017-02-07 10:44:21 UTC	research	52.5672	10.6433	Germany	Western Europe	Vipera berus	iNaturalist
2016-05-01 09:56:00	2016-05-01	2016-05-01 19:56:38 UTC	2016-06-09 05:26:56 UTC	2017-02-07 10:43:54 UTC	research	51.9113	10.3719	Germany	Western Europe	Vipera berus	iNaturalist
2016-06-10	2016-06-10		2016-12-29 00:24:37 UTC	2017-02-07 10:35:58 UTC	research	47.55	12.9167	Germany	Western Europe	Vipera berus	iNaturalist
2008-06-10	2008-06-10		2014-06-18 17:11:55 UTC	2017-02-07 10:57:33 UTC	research	48.1442	11.4573	Germany	Western Europe	Vipera berus	iNaturalist
2009-05-10 14:51:00	2009-05-10	2009-05-10 12:51:24 UTC	2016-05-13 21:14:04 UTC	2017-02-07 10:45:57 UTC	research	54.546	13.1054	Germany	Western Europe	Vipera berus	iNaturalist
2013-12-06	2013-12-06		2016-04-30 09:24:51 UTC	2017-02-04 11:03:45 UTC	research	5.26314	-2.57925	Ghana	Western Sub-Saharan Africa	Atheris chlorechis	iNaturalist
2008-06-28 07:42:00	2008-06-28	2008-06-28 04:42:06 UTC	2014-03-08 16:14:38 UTC	2017-02-04 11:52:26 UTC	research	9.5	-2	Ghana	Western Sub-Saharan Africa	Naja melanoleuca	iNaturalist
2012-05-02	2012-05-02		2014-02-12 20:16:37 UTC	2017-02-07 11:07:07 UTC	research	40.9553	25.7136	Greece	Western Europe	Montivipera xanthina	iNaturalist
2008-05-06	2008-05-06		2015-06-02 10:01:31 UTC	2017-02-07 11:06:57 UTC	research	39.1939	25.8598	Greece	Western Europe	Montivipera xanthina	iNaturalist
2012-05-01	2012-05-01		2014-02-12 20:02:23 UTC	2017-02-07 10:58:46 UTC	research	39.6001	21.6737	Greece	Western Europe	Vipera ammodytes	iNaturalist
2011/04/19 4:44 PM BST	2011-04-19	2011-04-19 15:44:00 UTC	2016-08-18 15:20:17 UTC	2017-02-07 10:40:25 UTC	research	36.9086	22.2082	Greece	Western Europe	Vipera ammodytes	iNaturalist
2009-10-17	2009-10-17		2014-11-13 12:50:30 UTC	2017-02-04 11:14:10 UTC	research	11.1656	-15.9332	Guinea-Bissau	Western Sub-Saharan Africa	Bitis arietans	iNaturalist
August 12, 2011 09:56	2011-08-12	2011-08-12 14:56:00 UTC	2011-12-18 15:40:32 UTC	2017-02-04 19:21:14 UTC	research	3.85877	-59.0076	Guyana	Caribbean	Bothrops atrox	iNaturalist
2013-08-12	2013-08-12		2013-08-26 19:17:08 UTC	2017-02-04 15:14:13 UTC	research	15.7169	-87.4642	Honduras	Central Latin America	Atropoides mexicanus	iNaturalist
2016/07/16 2:50 AM EDT	2016-07-16	2016-07-16 06:50:00 UTC	2016-08-31 17:27:51 UTC	2017-02-04 15:17:46 UTC	research	15.536	-88.2757	Honduras	Central Latin America	Bothriechis marchi	iNaturalist
2013/07/26 11:14 PM EDT	2013-07-26	2013-07-27 03:14:00 UTC	2017-01-06 18:36:14 UTC	2017-02-04 15:17:40 UTC	research	15.5485	-88.3368	Honduras	Central Latin America	Bothriechis marchi	iNaturalist
2010-07-02	2010-07-02		2015-08-20 17:36:16 UTC	2017-02-04 19:29:19 UTC	research	15.5644	-88.3045	Honduras	Central Latin America	Cerrophidion godmani	iNaturalist
2013-09-07	2013-09-07		2013-12-05 13:15:48 UTC	2017-02-07 07:21:06 UTC	research	22.4288	114.107	Hong Kong	East Asia	Bungarus fasciatus	iNaturalist
June 01, 2011 19:44	2011-06-01	2011-06-01 11:44:00 UTC	2011-09-20 13:20:48 UTC	2017-02-07 07:21:21 UTC	research	22.5018	114.279	Hong Kong	East Asia	Bungarus fasciatus	iNaturalist
2014-09-28 00:04:00	2014-09-28	2014-09-27 16:04:55 UTC	2014-09-27 16:24:09 UTC	2017-02-07 07:18:54 UTC	research	22.4304	114.087	Hong Kong	East Asia	Bungarus multicinctus	iNaturalist
2013-08-26 20:37:00	2013-08-26	2013-08-26 12:37:00 UTC	2014-10-10 07:51:53 UTC	2017-02-07 07:18:47 UTC	research	22.4367	114.128	Hong Kong	East Asia	Bungarus multicinctus	iNaturalist
2014-05-27 21:22:00	2014-05-27	2014-05-27 13:22:09 UTC	2014-10-10 08:11:56 UTC	2017-02-07 07:18:42 UTC	research	22.4321	114.13	Hong Kong	East Asia	Bungarus multicinctus	iNaturalist
2015-08-11 00:44:00	2015-08-11	2015-08-10 16:44:03 UTC	2015-08-10 17:35:37 UTC	2017-02-07 07:18:29 UTC	research	22.4318	114.083	Hong Kong	East Asia	Bungarus multicinctus	iNaturalist
2014/10/04 9:11 PM HKT	2014-10-04	2014-10-04 13:11:00 UTC	2017-01-27 08:03:33 UTC	2017-02-11 11:50:44 UTC	research	22.4298	114.183	Hong Kong	East Asia	Bungarus multicinctus	iNaturalist
2012-06-28	2012-06-28		2013-12-07 13:40:04 UTC	2017-02-07 07:19:06 UTC	research	22.4263	114.151	Hong Kong	East Asia	Bungarus multicinctus	iNaturalist
2011-08-30	2011-08-30		2011-08-31 04:37:35 UTC	2017-02-07 07:52:24 UTC	research	22.2281	113.912	Hong Kong	East Asia	Naja atra	iNaturalist
August 30, 2011 20:08	2011-08-30	2011-08-30 12:08:00 UTC	2011-09-04 16:16:10 UTC	2017-02-07 07:52:14 UTC	research	22.2268	113.892	Hong Kong	East Asia	Naja atra	iNaturalist
August 27, 2011 21:50	2011-08-27	2011-08-27 13:50:00 UTC	2011-09-20 12:32:41 UTC	2017-02-07 07:52:09 UTC	research	22.2311	113.92	Hong Kong	East Asia	Naja atra	iNaturalist
2016-07-12	2016-07-12		2016-07-17 06:29:33 UTC	2017-02-07 07:51:22 UTC	research	22.4237	114.186	Hong Kong	East Asia	Naja atra	iNaturalist
2013-09-14	2013-09-14		2013-12-05 13:13:59 UTC	2017-02-07 07:52:04 UTC	research	22.2611	113.945	Hong Kong	East Asia	Naja atra	iNaturalist
2012-09-21	2012-09-21		2014-06-26 23:03:19 UTC	2017-02-07 07:51:58 UTC	research	22.546	114.219	Hong Kong	East Asia	Naja atra	iNaturalist
2015-06-09 12:30:00	2015-06-09	2015-06-09 04:30:00 UTC	2015-06-22 11:52:23 UTC	2017-02-07 07:51:43 UTC	research	22.2376	113.896	Hong Kong	East Asia	Naja atra	iNaturalist
2015-06-09 15:37:00	2015-06-09	2015-06-09 07:37:00 UTC	2015-06-22 11:52:32 UTC	2017-02-07 07:51:37 UTC	research	22.2308	113.89	Hong Kong	East Asia	Naja atra	iNaturalist
1999-05-01 11:00:00	1999-05-01	1999-05-01 03:00:00 UTC	2013-03-14 02:31:13 UTC	2017-02-07 09:03:10 UTC	research	22.4763	114.132	Hong Kong	East Asia	Ophiophagus hannah	iNaturalist
2016/05/21 3:33 PM HKT	2016-05-21	2016-05-21 07:33:00 UTC	2016-07-03 05:00:30 UTC	2017-02-07 09:02:26 UTC	research	22.5184	114.091	Hong Kong	East Asia	Ophiophagus hannah	iNaturalist
2016/03/27 12:05 PM HKT	2016-03-27	2016-03-27 04:05:00 UTC	2016-11-02 13:25:54 UTC	2017-02-07 09:02:19 UTC	research	22.4534	114.058	Hong Kong	East Asia	Ophiophagus hannah	iNaturalist
2011-04-01	2011-04-01		2014-03-17 15:01:33 UTC	2017-02-07 09:03:00 UTC	research	22.4349	114.115	Hong Kong	East Asia	Ophiophagus hannah	iNaturalist
September 19, 2012 13:27	2012-09-19	2012-09-19 07:57:00 UTC	2012-09-23 22:45:55 UTC	2017-02-07 07:21:12 UTC	research	24.432	92.3307	India	South Asia	Bungarus fasciatus	iNaturalist
2016-10-12 4:52:51 PM IST	2016-10-12	2016-10-12 13:52:51 UTC	2016-10-12 11:26:13 UTC	2017-02-07 07:23:31 UTC	research	17.6596	75.8916	India	South Asia	Bungarus sindanus	iNaturalist
2011-07-17	2011-07-17		2014-10-30 05:54:53 UTC	2017-02-07 07:29:48 UTC	research	22.2587	71.1924	India	South Asia	Daboia russelii	iNaturalist
June 8, 2013	2013-06-08		2014-11-19 22:21:26 UTC	2017-02-07 07:31:51 UTC	research	15.5686	74.2297	India	South Asia	Echis carinatus	iNaturalist
2012-06-22	2012-06-22		2012-10-08 14:53:14 UTC	2017-02-07 07:32:06 UTC	research	20.7195	76.5878	India	South Asia	Echis carinatus	iNaturalist
2013-09-08	2013-09-08		2015-05-07 17:36:33 UTC	2017-02-07 07:31:46 UTC	research	15.3	73.95	India	South Asia	Echis carinatus	iNaturalist
2017/01/16 8:08 AM CST	2017-01-16	2017-01-16 14:08:00 UTC	2017-01-27 16:17:14 UTC	2017-02-07 07:30:51 UTC	research	28.0229	73.3119	India	South Asia	Echis carinatus	iNaturalist
2016/08/12 3:30 PM IST	2016-08-12	2016-08-12 12:30:00 UTC	2016-08-21 18:52:48 UTC	2017-02-07 07:35:56 UTC	research	30.6661	79.5884	India	South Asia	Gloydius himalayanus	iNaturalist
2014-07-25	2014-07-25		2014-08-19 23:50:44 UTC	2017-02-07 07:48:33 UTC	research	10.4794	76.8377	India	South Asia	Hypnale hypnale	iNaturalist
2013-07-10 4:58:58 PM IST	2013-07-10	2013-07-10 13:58:58 UTC	2016-10-12 11:31:54 UTC	2017-02-07 07:48:14 UTC	research	15.397	74.3383	India	South Asia	Hypnale hypnale	iNaturalist
July 10, 2009 19:07	2009-07-10	2009-07-10 13:37:00 UTC	2013-03-15 14:26:03 UTC	2017-02-07 07:48:59 UTC	research	10.3892	77.1302	India	South Asia	Hypnale hypnale	iNaturalist
July 10, 2009 18:42	2009-07-10	2009-07-10 13:12:00 UTC	2013-03-15 14:26:07 UTC	2017-02-07 07:48:49 UTC	research	10.4041	77.124	India	South Asia	Hypnale hypnale	iNaturalist
2010-10-30 12:20:00	2010-10-30	2010-10-30 04:20:28 UTC	2013-03-29 15:45:04 UTC	2017-02-07 07:48:38 UTC	research	10.4713	76.8382	India	South Asia	Hypnale hypnale	iNaturalist
2016-07-27 11:48:51 AM GMT+05:30	2016-07-27	2016-07-27 06:18:51 UTC	2016-07-27 07:24:00 UTC	2017-02-07 07:54:35 UTC	research	18.4909	73.7075	India	South Asia	Naja naja	iNaturalist
2016-07-28 7:32:17 PM GMT+05:30	2016-07-28	2016-07-28 14:02:17 UTC	2016-08-15 14:03:44 UTC	2017-02-07 07:54:22 UTC	research	13.071	77.5802	India	South Asia	Naja naja	iNaturalist
2015-08-13	2015-08-13		2016-09-23 08:23:52 UTC	2017-02-07 07:54:17 UTC	research	17.4024	78.5303	India	South Asia	Naja naja	iNaturalist
2016/12/20 4:14 AM HST	2016-12-20	2016-12-20 14:14:00 UTC	2016-12-27 08:38:19 UTC	2017-02-07 07:54:01 UTC	research	16.4798	78.7394	India	South Asia	Naja naja	iNaturalist
May 25, 2013	2013-05-25		2014-11-18 00:31:33 UTC	2017-02-07 07:54:45 UTC	research	12.315	76.301	India	South Asia	Naja naja	iNaturalist
2015-02-18 14:16:00	2015-02-18	2015-02-18 08:46:46 UTC	2015-02-18 16:13:11 UTC	2017-02-07 07:54:40 UTC	research	23.6853	87.6836	India	South Asia	Naja naja	iNaturalist
2012-05-24	2012-05-24		2012-07-18 15:42:27 UTC	2017-02-07 09:03:17 UTC	research	27.2304	95.223	India	South Asia	Ophiophagus hannah	iNaturalist
2009-12-30	2009-12-30		2014-10-30 05:50:07 UTC	2017-02-07 09:02:49 UTC	research	13.4495	75.0895	India	South Asia	Ophiophagus hannah	iNaturalist
2009-11-28	2009-11-28		2014-11-19 10:40:49 UTC	2017-02-07 09:02:44 UTC	research	13.5535	75.1622	India	South Asia	Ophiophagus hannah	iNaturalist
2011-03-31	2011-03-31		2011-12-07 06:20:57 UTC	2017-02-07 09:03:24 UTC	research	11.7001	92.6772	India	South Asia	Ophiophagus hannah	iNaturalist
2015-06-10	2015-06-10		2015-06-14 09:15:39 UTC	2017-02-07 09:40:51 UTC	research	13.4763	75.1195	India	South Asia	Trimeresurus malabaricus	iNaturalist
2011-09-29	2011-09-29		2011-10-02 01:00:09 UTC	2017-02-07 09:41:36 UTC	research	15.6402	74.1289	India	South Asia	Trimeresurus malabaricus	iNaturalist
2013-06-08	2013-06-08		2013-06-17 05:01:57 UTC	2017-02-07 09:41:17 UTC	research	12.2085	75.8348	India	South Asia	Trimeresurus malabaricus	iNaturalist
2015-09-13 11:18:17 AM GMT+05:30	2015-09-13	2015-09-13 05:48:17 UTC	2016-07-06 15:43:27 UTC	2017-02-07 09:40:41 UTC	research	10.104	76.7004	India	South Asia	Trimeresurus malabaricus	iNaturalist
July 11, 2009 14:23	2009-07-11	2009-07-11 08:53:00 UTC	2013-03-15 14:26:01 UTC	2017-02-07 09:41:27 UTC	research	10.472	76.8339	India	South Asia	Trimeresurus malabaricus	iNaturalist
2011-07-09	2011-07-09		2013-10-26 09:11:29 UTC	2017-02-07 09:41:12 UTC	research	15.2993	74.124	India	South Asia	Trimeresurus malabaricus	iNaturalist
2014-06-25	2014-06-25		2014-08-19 23:49:15 UTC	2017-02-07 09:41:07 UTC	research	10.4738	76.8381	India	South Asia	Trimeresurus malabaricus	iNaturalist
2009-06-30	2009-06-30		2014-09-30 18:16:34 UTC	2017-02-07 09:41:01 UTC	research	8.69581	77.2713	India	South Asia	Trimeresurus malabaricus	iNaturalist
June 3, 2013	2013-06-03		2014-11-19 23:03:26 UTC	2017-02-07 09:40:56 UTC	research	13.5053	75.0905	India	South Asia	Trimeresurus malabaricus	iNaturalist
2015-01-15	2015-01-15		2016-11-21 13:23:12 UTC	2017-02-07 07:20:59 UTC	research	-7.77513	110.372	Indonesia	Southeast Asia	Bungarus fasciatus	iNaturalist
2014/09/21 9:42 PM WIB	2014-09-21	2014-09-21 14:42:00 UTC	2017-01-14 17:36:07 UTC	2017-02-07 07:20:54 UTC	research	-6.54872	106.72	Indonesia	Southeast Asia	Bungarus fasciatus	iNaturalist
2010-08-12	2010-08-12		2016-05-15 15:09:38 UTC	2017-02-07 07:25:06 UTC	research	-0.962244	114.823	Indonesia	Southeast Asia	Calliophis intestinalis	iNaturalist
2016-11-09	2016-11-09		2016-11-09 10:46:39 UTC	2017-02-07 09:02:13 UTC	research	-6.31776	106.996	Indonesia	Southeast Asia	Ophiophagus hannah	iNaturalist
2014/05/22 9:00 PM WIB	2014-05-22	2014-05-22 14:00:00 UTC	2017-01-13 12:08:07 UTC	2017-02-07 09:42:44 UTC	research	0.823752	122.45	Indonesia	Southeast Asia	Tropidolaemus subannulatus	iNaturalist
2016/04/27 8:52 PM BST	2016-04-27	2016-04-27 19:52:00 UTC	2016-08-18 15:49:39 UTC	2017-02-07 07:31:10 UTC	research	36.3512	55.3921	Iran	North Africa and Middle East	Echis carinatus	iNaturalist
2015-05-13	2015-05-13		2016-06-21 15:06:45 UTC	2017-02-07 07:34:45 UTC	research	35.9012	51.9809	Iran	North Africa and Middle East	Gloydius halys	iNaturalist
2016/05/05 2:26 PM BST	2016-05-05	2016-05-05 13:26:00 UTC	2016-08-18 13:46:07 UTC	2017-02-07 07:34:40 UTC	research	35.8835	52.0084	Iran	North Africa and Middle East	Gloydius halys	iNaturalist
2015-05-24	2015-05-24		2015-06-07 04:30:57 UTC	2017-02-04 11:50:19 UTC	research	35.4294	46.9549	Iran	North Africa and Middle East	Macrovipera lebetina	iNaturalist
2016/05/02 11:52 AM BST	2016-05-02	2016-05-02 10:52:00 UTC	2016-08-18 15:52:57 UTC	2017-02-07 11:17:03 UTC	research	33.7471	46.3235	Iran	North Africa and Middle East	Pseudocerastes persicus	iNaturalist
2014-08-17	2014-08-17		2014-08-28 10:14:17 UTC	2017-02-04 11:22:52 UTC	research	30.9396	34.4093	Israel	Western Europe	Cerastes cerastes	iNaturalist
2016-03-02 8:37:14 PM GMT+02:00	2016-03-02	2016-03-02 18:37:14 UTC	2016-03-02 18:40:48 UTC	2017-02-07 11:10:16 UTC	research	33.1326	35.6637	Israel	Western Europe	Daboia palaestinae	iNaturalist
2016-05-24 8:05:26 AM GMT+03:00	2016-05-24	2016-05-24 05:05:26 UTC	2016-05-24 05:07:04 UTC	2017-02-07 11:09:58 UTC	research	33.0356	35.6939	Israel	Western Europe	Daboia palaestinae	iNaturalist
2016-05-10 7:45:53 _“___¾_”_‚__ GMT+03:00	2016-05-10	2016-05-10 04:45:53 UTC	2016-05-10 04:52:50 UTC	2017-02-07 11:10:04 UTC	research	32.8555	35.7536	Israel	Western Europe	Daboia palaestinae	iNaturalist
2016-06-08	2016-06-08		2016-06-21 20:45:53 UTC	2017-02-07 11:09:52 UTC	research	32.9864	35.6977	Israel	Western Europe	Daboia palaestinae	iNaturalist
2016-06-22 10:23:00 PM GMT+03:00	2016-06-22	2016-06-22 19:23:00 UTC	2016-08-08 22:25:43 UTC	2017-02-07 11:09:48 UTC	research	31.6194	34.8029	Israel	Western Europe	Daboia palaestinae	iNaturalist
2016-09-15 8:00:33 AM GMT+03:00	2016-09-15	2016-09-15 05:00:33 UTC	2016-09-15 05:43:07 UTC	2017-02-07 11:09:44 UTC	research	33.048	35.718	Israel	Western Europe	Daboia palaestinae	iNaturalist
2016-09-28 1:16:21 PM GMT+03:00	2016-09-28	2016-09-28 10:16:21 UTC	2016-09-28 10:18:24 UTC	2017-02-07 11:09:38 UTC	research	33.1305	35.7774	Israel	Western Europe	Daboia palaestinae	iNaturalist
2014-12-15	2014-12-15		2015-05-16 07:02:42 UTC	2017-02-07 11:10:21 UTC	research	32.9689	35.5426	Israel	Western Europe	Daboia palaestinae	iNaturalist
2016/12/02 10:34 AM IST	2016-12-02	2016-12-02 08:34:00 UTC	2016-12-07 16:19:53 UTC	2017-02-04 11:45:08 UTC	research	30.3306	34.9596	Israel	Western Europe	Echis coloratus	iNaturalist
2014-01-05	2014-01-05		2014-01-16 20:56:00 UTC	2017-02-07 11:17:08 UTC	research	30.5455	34.6025	Israel	Western Europe	Pseudocerastes persicus	iNaturalist
Tue Aug 04 2015 15:01:40 GMT+0200 (GMT+2)	2015-08-04	2015-08-04 13:01:40 UTC	2015-08-04 18:52:01 UTC	2017-02-07 10:52:19 UTC	research	45.8124	10.5832	Italy	Western Europe	Vipera aspis	iNaturalist
2015-08-20 12:14:26 PM CEST	2015-08-20	2015-08-20 10:14:26 UTC	2015-08-20 15:42:57 UTC	2017-02-07 10:51:45 UTC	research	45.8967	11.8451	Italy	Western Europe	Vipera aspis	iNaturalist
Fri Aug 21 2015 17:49:38 GMT+0200 (GMT+2)	2015-08-21	2015-08-21 15:49:38 UTC	2015-08-22 18:41:06 UTC	2017-02-07 10:51:51 UTC	research	46.0995	11.2724	Italy	Western Europe	Vipera aspis	iNaturalist
2015-08-27 11:36:21 AM CEST	2015-08-27	2015-08-27 09:36:21 UTC	2015-08-28 09:00:47 UTC	2017-02-07 10:50:55 UTC	research	45.8966	11.8451	Italy	Western Europe	Vipera aspis	iNaturalist
2015-08-29 11:58:35 AM CEST	2015-08-29	2015-08-29 09:58:35 UTC	2015-08-31 10:14:46 UTC	2017-02-07 10:50:42 UTC	research	44.0979	10.2279	Italy	Western Europe	Vipera aspis	iNaturalist
2015-08-29 11:59:02 AM CEST	2015-08-29	2015-08-29 09:59:02 UTC	2015-08-31 11:10:34 UTC	2017-02-07 10:50:37 UTC	research	44.098	10.2276	Italy	Western Europe	Vipera aspis	iNaturalist
2015-08-08	2015-08-08		2015-09-08 09:40:42 UTC	2017-02-07 10:50:31 UTC	research	46.0549	10.9354	Italy	Western Europe	Vipera aspis	iNaturalist
2015-05-23	2015-05-23		2015-10-04 10:20:24 UTC	2017-02-07 10:50:20 UTC	research	44.6037	8.72407	Italy	Western Europe	Vipera aspis	iNaturalist
2015-09-02	2015-09-02		2015-10-09 06:58:12 UTC	2017-02-07 10:50:15 UTC	research	44.6005	8.80721	Italy	Western Europe	Vipera aspis	iNaturalist
1991-04-07	1991-04-07		2016-02-09 21:31:16 UTC	2017-02-07 10:48:16 UTC	research	45.3292	8.28076	Italy	Western Europe	Vipera aspis	iNaturalist
2016-04-14 3:20:00 PM CEST	2016-04-14	2016-04-14 13:20:00 UTC	2016-04-16 20:11:46 UTC	2017-02-07 10:46:40 UTC	research	44.6178	8.79278	Italy	Western Europe	Vipera aspis	iNaturalist
2016-04-18 10:44:35 AM CEST	2016-04-18	2016-04-18 08:44:35 UTC	2016-04-18 08:45:42 UTC	2017-02-07 10:46:35 UTC	research	44.6352	8.78515	Italy	Western Europe	Vipera aspis	iNaturalist
Sat May 21 2016 23:15:14 GMT+0200 (GMT+2)	2016-05-21	2016-05-21 21:15:14 UTC	2016-05-22 12:39:28 UTC	2017-02-07 10:44:34 UTC	research	46.0882	11.0656	Italy	Western Europe	Vipera aspis	iNaturalist
Tue May 10 2016 20:19:13 GMT+0200 (GMT+2)	2016-05-10	2016-05-10 18:19:13 UTC	2016-06-04 08:34:54 UTC	2017-02-07 10:44:00 UTC	research	44.2097	11.7331	Italy	Western Europe	Vipera aspis	iNaturalist
2016-07-07	2016-07-07		2016-07-20 09:41:01 UTC	2017-02-07 10:42:43 UTC	research	43.0885	10.9918	Italy	Western Europe	Vipera aspis	iNaturalist
2016-07-27 4:56:58 PM CEST	2016-07-27	2016-07-27 14:56:58 UTC	2016-07-29 15:47:31 UTC	2017-02-07 10:42:07 UTC	research	45.5533	7.64238	Italy	Western Europe	Vipera aspis	iNaturalist
2016-08-11	2016-08-11		2016-08-12 09:54:16 UTC	2017-02-07 10:41:21 UTC	research	46.3285	10.7054	Italy	Western Europe	Vipera aspis	iNaturalist
2016/08/11 11:58 AM CEST	2016-08-11	2016-08-11 09:58:00 UTC	2016-08-12 10:01:01 UTC	2017-02-07 10:41:14 UTC	research	46.3285	10.7054	Italy	Western Europe	Vipera aspis	iNaturalist
2009-05-17	2009-05-17		2016-09-05 10:36:44 UTC	2017-02-07 10:38:46 UTC	research	46.0794	10.9549	Italy	Western Europe	Vipera aspis	iNaturalist
2016-06-23	2016-06-23		2016-09-14 16:42:03 UTC	2017-02-07 10:37:29 UTC	research	46.0641	11.6343	Italy	Western Europe	Vipera aspis	iNaturalist
2016-09-05	2016-09-05		2016-09-16 12:44:07 UTC	2017-02-07 10:37:24 UTC	research	41.9159	13.1145	Italy	Western Europe	Vipera aspis	iNaturalist
2016-10-19	2016-10-19		2016-10-20 10:15:53 UTC	2017-02-07 10:36:36 UTC	research	45.9828	11.2694	Italy	Western Europe	Vipera aspis	iNaturalist
2016/01/17 1:45 PM CET	2016-01-17	2016-01-17 12:45:00 UTC	2017-02-06 23:48:24 UTC	2017-02-08 16:18:28 UTC	research	41.9587	13.0192	Italy	Western Europe	Vipera aspis	iNaturalist
2014-07-20 10:32:13 CEST	2014-07-20	2014-07-20 08:32:13 UTC	2014-07-21 13:12:13 UTC	2017-02-07 10:56:52 UTC	research	41.7809	13.4095	Italy	Western Europe	Vipera aspis	iNaturalist
2014-07-20	2014-07-20		2014-07-24 10:32:54 UTC	2017-02-07 10:56:47 UTC	research	41.781	13.4091	Italy	Western Europe	Vipera aspis	iNaturalist
2015-04-01	2015-04-01		2015-04-02 07:35:20 UTC	2017-02-07 10:53:58 UTC	research	42.0687	12.6455	Italy	Western Europe	Vipera aspis	iNaturalist
2015-07-02	2015-07-02		2015-07-03 09:28:08 UTC	2017-02-07 10:52:43 UTC	research	44.6372	9.09794	Italy	Western Europe	Vipera aspis	iNaturalist
2015-11-21	2015-11-21		2015-11-23 12:31:43 UTC	2017-02-07 10:49:22 UTC	research	42.0707	12.6453	Italy	Western Europe	Vipera aspis	iNaturalist
2013-10-01 12:34:00	2013-10-01	2013-10-01 10:34:26 UTC	2016-01-26 18:32:14 UTC	2017-02-07 10:48:29 UTC	research	41.9597	12.4362	Italy	Western Europe	Vipera aspis	iNaturalist
2010-06-22	2010-06-22		2015-11-29 17:16:46 UTC	2017-02-07 10:49:17 UTC	research	45.0528	7.08457	Italy	Western Europe	Vipera aspis	iNaturalist
2016-04-12	2016-04-12		2016-04-12 19:48:42 UTC	2017-02-07 10:47:00 UTC	research	43.0829	10.9854	Italy	Western Europe	Vipera aspis	iNaturalist
2015-08-17	2015-08-17		2016-05-21 18:36:24 UTC	2017-02-07 10:44:51 UTC	research	43.0856	10.9837	Italy	Western Europe	Vipera aspis	iNaturalist
2015-08-17	2015-08-17		2016-05-21 18:37:12 UTC	2017-02-07 10:44:45 UTC	research	43.0935	10.983	Italy	Western Europe	Vipera aspis	iNaturalist
2016-05-22	2016-05-22		2016-05-24 08:30:27 UTC	2017-02-07 10:44:16 UTC	research	44.6734	9.16709	Italy	Western Europe	Vipera aspis	iNaturalist
1992-08-01	1992-08-01		2016-02-09 21:33:02 UTC	2017-02-07 10:48:08 UTC	research	44.3878	6.91456	Italy	Western Europe	Vipera aspis	iNaturalist
2013-10-19	2013-10-19		2014-02-25 11:12:18 UTC	2017-02-07 10:58:30 UTC	research	45.8116	9.22673	Italy	Western Europe	Vipera aspis	iNaturalist
2014-06-08	2014-06-08		2014-06-09 08:26:16 UTC	2017-02-07 10:57:39 UTC	research	45.8371	9.18116	Italy	Western Europe	Vipera aspis	iNaturalist
2014-06-21	2014-06-21		2014-06-27 11:50:40 UTC	2017-02-07 10:57:17 UTC	research	45.8377	9.17069	Italy	Western Europe	Vipera aspis	iNaturalist
1987-08-03	1987-08-03		2016-01-04 21:41:04 UTC	2017-02-07 10:48:34 UTC	research	45.7907	13.1178	Italy	Western Europe	Vipera aspis	iNaturalist
2016-04-02 10:48:27 AM CEST	2016-04-02	2016-04-02 08:48:27 UTC	2016-05-06 10:15:46 UTC	2017-02-07 10:46:29 UTC	research	42.8557	10.4851	Italy	Western Europe	Vipera aspis	iNaturalist
2016-05-18 at 12:00 pm	2016-05-18	2016-05-18 10:00:00 UTC	2016-05-18 14:03:55 UTC	2017-02-07 10:44:57 UTC	research	45.8894	10.8371	Italy	Western Europe	Vipera aspis	iNaturalist
2016-07-24 9:24:00 AM CEST	2016-07-24	2016-07-24 07:24:00 UTC	2016-07-25 10:28:56 UTC	2017-02-07 10:42:37 UTC	research	45.7812	11.0295	Italy	Western Europe	Vipera aspis	iNaturalist
2016-07-24 5:00:00 PM CEST	2016-07-24	2016-07-24 15:00:00 UTC	2016-07-25 17:35:53 UTC	2017-02-07 10:42:31 UTC	research	45.943	10.7433	Italy	Western Europe	Vipera aspis	iNaturalist
2016-08-05 3:22:14 PM CEST	2016-08-05	2016-08-05 13:22:14 UTC	2016-08-08 13:23:18 UTC	2017-02-07 10:41:44 UTC	research	45.8859	10.837	Italy	Western Europe	Vipera aspis	iNaturalist
2016-08-12 10:00:00 AM CEST	2016-08-12	2016-08-12 08:00:00 UTC	2016-08-13 11:39:06 UTC	2017-02-07 10:41:09 UTC	research	45.8394	10.6929	Italy	Western Europe	Vipera aspis	iNaturalist
2014-05-18	2014-05-18		2014-05-22 09:48:02 UTC	2017-02-07 10:57:58 UTC	research	42.3324	10.3024	Italy	Western Europe	Vipera aspis	iNaturalist
2016/08/06 9:46 AM CEST	2016-08-06	2016-08-06 07:46:00 UTC	2016-08-07 11:46:27 UTC	2017-02-07 10:41:54 UTC	research	37.9421	14.6733	Italy	Western Europe	Vipera aspis	iNaturalist
2016-04-12	2016-04-12		2016-04-13 17:00:22 UTC	2017-02-07 10:46:56 UTC	research	37.3111	13.5765	Italy	Western Europe	Vipera aspis	iNaturalist
2016-04-13	2016-04-13		2016-04-13 17:00:42 UTC	2017-02-07 10:46:50 UTC	research	38.0815	13.289	Italy	Western Europe	Vipera aspis	iNaturalist
2015-10-11	2015-10-11		2016-04-15 09:17:46 UTC	2017-02-07 10:46:45 UTC	research	37.751	14.9934	Italy	Western Europe	Vipera aspis	iNaturalist
2013-08-17	2013-08-17		2014-02-19 15:44:22 UTC	2017-02-07 10:58:36 UTC	research	46.0492	9.55359	Italy	Western Europe	Vipera berus	iNaturalist
2014-07-20	2014-07-20		2014-07-20 19:52:25 UTC	2017-02-07 10:56:57 UTC	research	46.65	11.8383	Italy	Western Europe	Vipera berus	iNaturalist
dom ago 10 2014 15:49:53 GMT+0200 (CEST)	2014-08-10	2014-08-10 13:49:53 UTC	2014-08-10 17:11:30 UTC	2017-02-07 10:56:42 UTC	research	46.3039	10.934	Italy	Western Europe	Vipera berus	iNaturalist
2014-06-18 4:01:22 PM CEST	2014-06-18	2014-06-18 14:01:22 UTC	2014-11-11 14:37:31 UTC	2017-02-07 10:55:11 UTC	research	46.3664	10.6819	Italy	Western Europe	Vipera berus	iNaturalist
Sun Jun 28 2015 16:36:56 GMT+0200 (GMT+2)	2015-06-28	2015-06-28 14:36:56 UTC	2015-06-28 18:09:06 UTC	2017-02-07 10:53:06 UTC	research	46.286	11.7579	Italy	Western Europe	Vipera berus	iNaturalist
Thu Jun 12 2014 13:09:47 GMT+0200 (GMT+2)	2014-06-12	2014-06-12 11:09:47 UTC	2015-08-14 22:51:21 UTC	2017-02-07 10:51:39 UTC	research	46.3922	11.8233	Italy	Western Europe	Vipera berus	iNaturalist
2015-08-27	2015-08-27		2015-08-28 19:30:30 UTC	2017-02-07 10:50:48 UTC	research	46.2929	11.7821	Italy	Western Europe	Vipera berus	iNaturalist
2015-08-11 16:33:00	2015-08-11	2015-08-12 02:33:25 UTC	2015-10-14 07:55:49 UTC	2017-02-07 10:50:10 UTC	research	45.9651	11.1884	Italy	Western Europe	Vipera berus	iNaturalist
2015-08-19 11:35:00	2015-08-19	2015-08-19 21:35:55 UTC	2015-10-14 08:00:16 UTC	2017-02-07 10:50:04 UTC	research	45.717	11.0461	Italy	Western Europe	Vipera berus	iNaturalist
2016-02-11	2016-02-11		2016-02-12 08:54:00 UTC	2017-02-07 10:47:51 UTC	research	46.3439	11.5423	Italy	Western Europe	Vipera berus	iNaturalist
2016-03-26	2016-03-26		2016-03-30 15:00:03 UTC	2017-02-07 10:47:17 UTC	research	46.3432	11.5526	Italy	Western Europe	Vipera berus	iNaturalist
Fri Aug 29 2014 13:03:13 GMT+0200 (GMT+2)	2014-08-29	2014-08-29 11:03:13 UTC	2016-05-15 19:17:21 UTC	2017-02-07 10:45:10 UTC	research	46.4016	10.8323	Italy	Western Europe	Vipera berus	iNaturalist
Sun May 22 2016 16:19:20 GMT+0200 (GMT+2)	2016-05-22	2016-05-22 14:19:20 UTC	2016-05-22 14:20:24 UTC	2017-02-07 10:44:27 UTC	research	46.1827	11.3296	Italy	Western Europe	Vipera berus	iNaturalist
2016-05-22	2016-05-22		2016-05-25 16:51:40 UTC	2017-02-07 10:44:10 UTC	research	46.2563	10.5778	Italy	Western Europe	Vipera berus	iNaturalist
Sun Jun 26 2015 16:31:57 GMT+0200 (GMT+2)	2015-06-26	2015-06-26 14:31:57 UTC	2016-06-30 03:45:13 UTC	2017-02-07 10:43:01 UTC	research	45.9473	10.6894	Italy	Western Europe	Vipera berus	iNaturalist
2016-08-08 3:35:00 PM CEST	2016-08-08	2016-08-08 13:35:00 UTC	2016-08-10 09:37:10 UTC	2017-02-07 10:41:34 UTC	research	46.2828	11.7655	Italy	Western Europe	Vipera berus	iNaturalist
2016-08-07 1:30:00 PM CEST	2016-08-07	2016-08-07 11:30:00 UTC	2016-08-10 14:32:28 UTC	2017-02-07 10:41:26 UTC	research	46.4312	11.8237	Italy	Western Europe	Vipera berus	iNaturalist
2016-08-14 10:16:17 AM CEST	2016-08-14	2016-08-14 08:16:17 UTC	2016-08-15 08:25:54 UTC	2017-02-07 10:41:04 UTC	research	46.3332	10.8098	Italy	Western Europe	Vipera berus	iNaturalist
2016-08-14 1:05:00 PM CEST	2016-08-14	2016-08-14 11:05:00 UTC	2016-08-16 16:46:39 UTC	2017-02-07 10:40:52 UTC	research	45.9457	10.7438	Italy	Western Europe	Vipera berus	iNaturalist
2012-07-22	2012-07-22		2016-09-05 10:24:53 UTC	2017-02-07 10:39:00 UTC	research	46.7398	11.4391	Italy	Western Europe	Vipera berus	iNaturalist
1994-09-25	1994-09-25		2016-09-05 10:29:11 UTC	2017-02-07 10:38:54 UTC	research	46.7398	11.4391	Italy	Western Europe	Vipera berus	iNaturalist
2016-08-19	2016-08-19		2016-09-05 10:44:05 UTC	2017-02-07 10:38:41 UTC	research	46.4171	11.7845	Italy	Western Europe	Vipera berus	iNaturalist
2015-06-15	2015-06-15		2016-09-05 11:31:26 UTC	2017-02-07 10:38:29 UTC	research	46.1186	11.6883	Italy	Western Europe	Vipera berus	iNaturalist
2016-09-18	2016-09-18		2016-09-28 15:17:07 UTC	2017-02-07 10:37:06 UTC	research	45.702	11.0099	Italy	Western Europe	Vipera berus	iNaturalist
2016/09/30 2:34 PM CEST	2016-09-30	2016-09-30 12:34:00 UTC	2016-10-22 14:38:18 UTC	2017-02-07 10:36:27 UTC	research	46.1781	11.3347	Italy	Western Europe	Vipera berus	iNaturalist
Sun May 22 2016 11:14:17 GMT+0200 (GMT+2)	2016-05-22	2016-05-22 09:14:17 UTC	2016-05-22 09:14:58 UTC	2017-02-07 10:44:39 UTC	research	46.2562	10.5756	Italy	Western Europe	Vipera berus	iNaturalist
2014-07-20	2014-07-20		2014-07-20 19:52:17 UTC	2017-02-07 10:57:03 UTC	research	46.648	11.8267	Italy	Western Europe	Vipera berus	iNaturalist
Sun Jun 28 2015 14:50:50 GMT+0200 (GMT+2)	2015-06-28	2015-06-28 12:50:50 UTC	2015-06-28 18:10:03 UTC	2017-02-07 10:53:01 UTC	research	46.2835	11.7593	Italy	Western Europe	Vipera berus	iNaturalist
2014-06-20	2014-06-20		2014-06-24 08:35:59 UTC	2017-02-07 10:57:23 UTC	research	46.5509	13.445	Italy	Western Europe	Vipera berus	iNaturalist
2016-04-05 4:19:30 PM CEST	2016-04-05	2016-04-05 14:19:30 UTC	2016-04-05 14:22:21 UTC	2017-02-07 10:47:11 UTC	research	42.7378	13.2615	Italy	Western Europe	Vipera ursinii	iNaturalist
2001-08-20	2001-08-20		2016-02-09 21:44:47 UTC	2017-02-07 10:47:56 UTC	research	42.4725	13.4327	Italy	Western Europe	Vipera ursinii	iNaturalist
May 31, 2013 10:35	2013-05-31	2013-05-31 20:35:00 UTC	2013-06-13 09:23:19 UTC	2017-02-07 07:33:05 UTC	research	35.0116	135.768	Japan	High-income Asia Pacific	Gloydius blomhoffii	iNaturalist
2013-06-09	2013-06-09		2013-11-28 14:32:23 UTC	2017-02-07 09:05:29 UTC	research	26.6916	128.221	Japan	High-income Asia Pacific	Protobothrops flavoviridis	iNaturalist
2015-06-08	2015-06-08		2015-08-04 10:47:46 UTC	2017-02-07 11:09:19 UTC	research	29.5846	35.4263	Jordan	North Africa and Middle East	Cerastes gasperettii	iNaturalist
2011-07-02	2011-07-02		2013-04-22 05:05:55 UTC	2017-02-07 07:35:05 UTC	research	47.2477	81.3096	Kazakhstan	Central Asia	Gloydius halys	iNaturalist
2012-04-09	2012-04-09		2012-08-11 14:34:01 UTC	2017-02-07 07:35:30 UTC	research	42.51	70.138	Kazakhstan	Central Asia	Gloydius halys	iNaturalist
2012-04-09	2012-04-09		2012-08-11 14:34:25 UTC	2017-02-07 07:35:23 UTC	research	42.51	70.138	Kazakhstan	Central Asia	Gloydius halys	iNaturalist
2012-04-09	2012-04-09		2012-08-11 14:35:35 UTC	2017-02-07 07:35:18 UTC	research	42.51	70.138	Kazakhstan	Central Asia	Gloydius halys	iNaturalist
2011-07-15	2011-07-15		2012-11-25 06:16:08 UTC	2017-02-07 07:35:11 UTC	research	47.2402	81.3075	Kazakhstan	Central Asia	Gloydius halys	iNaturalist
2015-09-06	2015-09-06		2016-06-12 18:04:18 UTC	2017-02-07 10:43:42 UTC	research	50.2624	83.6849	Kazakhstan	Central Asia	Vipera berus	iNaturalist
2011-07-07	2011-07-07		2013-09-19 16:10:39 UTC	2017-02-07 10:59:17 UTC	research	47.3223	81.3371	Kazakhstan	Central Asia	Vipera renardi	iNaturalist
2009-07-21	2009-07-21		2011-06-12 22:26:06 UTC	2017-02-04 11:17:34 UTC	research	-3.35	40.0167	Kenya	Eastern Sub-Saharan Africa	Bitis arietans	iNaturalist
2011/11/10 3:00 AM HST	2011-11-10	2011-11-10 13:00:00 UTC	2016-11-07 15:04:38 UTC	2017-02-04 11:11:04 UTC	research	-4.31644	39.4868	Kenya	Eastern Sub-Saharan Africa	Bitis arietans	iNaturalist
2009/03/13 9:35 PM EDT	2009-03-13	2009-03-14 01:35:00 UTC	2016-11-25 02:18:55 UTC	2017-02-04 11:10:45 UTC	research	0.431524	36.3289	Kenya	Eastern Sub-Saharan Africa	Bitis arietans	iNaturalist
2013-06-27	2013-06-27		2014-08-16 02:43:57 UTC	2017-02-04 11:20:05 UTC	research	0.235982	34.863	Kenya	Eastern Sub-Saharan Africa	Bitis gabonica	iNaturalist
2013-11-17	2013-11-17		2014-09-06 23:47:19 UTC	2017-02-09 23:01:18 UTC	research	0.236809	34.8661	Kenya	Eastern Sub-Saharan Africa	Bitis nasicornis	iNaturalist
2011/11/05 3:26 AM HST	2011-11-05	2011-11-05 13:26:00 UTC	2016-11-07 15:08:45 UTC	2017-02-04 11:37:55 UTC	research	-4.28358	39.5774	Kenya	Eastern Sub-Saharan Africa	Dispholidus typus	iNaturalist
2009-07-09	2009-07-09		2011-06-12 22:41:09 UTC	2017-02-04 11:54:06 UTC	research	-3.35	40.0167	Kenya	Eastern Sub-Saharan Africa	Naja ashei	iNaturalist
2009-06-16	2009-06-16		2011-06-12 22:46:23 UTC	2017-02-04 11:53:58 UTC	research	-3.35	40.0167	Kenya	Eastern Sub-Saharan Africa	Naja ashei	iNaturalist
2013-06-28	2013-06-28		2014-08-15 05:28:47 UTC	2017-02-09 23:01:44 UTC	research	0.236725	34.8662	Kenya	Eastern Sub-Saharan Africa	Naja melanoleuca	iNaturalist
2005-01-07	2005-01-07		2014-02-07 22:14:40 UTC	2017-02-04 12:02:43 UTC	research	3.4954	36.0376	Kenya	Eastern Sub-Saharan Africa	Naja pallida	iNaturalist
May 02, 2008 19:35	2008-05-02	2008-05-02 12:35:00 UTC	2012-06-24 06:06:25 UTC	2017-02-07 07:20:18 UTC	research	14.5609	106.064	Laos	Southeast Asia	Bungarus candidus	iNaturalist
2005-11-02 17:06:00	2005-11-02	2005-11-02 16:06:35 UTC	2016-05-09 11:29:01 UTC	2017-02-04 11:22:28 UTC	research	24.917	17.7647	Libya	North Africa and Middle East	Cerastes cerastes	iNaturalist
2010-01-28	2010-01-28		2012-08-30 06:15:46 UTC	2017-02-07 07:25:14 UTC	research	2.81117	104.179	Malaysia	Southeast Asia	Calliophis intestinalis	iNaturalist
2011-06-29	2011-06-29		2011-10-05 20:56:12 UTC	2017-02-07 07:25:20 UTC	research	4.6695	117.642	Malaysia	Southeast Asia	Calliophis intestinalis	iNaturalist
2016/01/19 5:03 PM GMT	2016-01-19	2016-01-19 17:03:00 UTC	2016-08-18 13:59:04 UTC	2017-02-07 07:25:40 UTC	research	6.28418	100.737	Malaysia	Southeast Asia	Calloselasma rhodostoma	iNaturalist
2009-04-13	2009-04-13		2012-05-12 10:13:38 UTC	2017-02-07 09:44:32 UTC	research	6.15623	116.148	Malaysia	Southeast Asia	Tropidolaemus subannulatus	iNaturalist
2013-12-23	2013-12-23		2014-03-03 12:43:33 UTC	2017-02-07 09:43:34 UTC	research	1.5379	110.083	Malaysia	Southeast Asia	Tropidolaemus subannulatus	iNaturalist
2014/07/31 11:38 AM PDT	2014-07-31	2014-07-31 18:38:00 UTC	2016-08-23 18:16:06 UTC	2017-02-07 09:43:10 UTC	research	4.04283	114.813	Malaysia	Southeast Asia	Tropidolaemus subannulatus	iNaturalist
Wed Jun 24 2015 06:19:35 GMT-0400 (EDT)	2015-06-24	2015-06-24 10:19:35 UTC	2016-09-05 07:35:01 UTC	2017-02-07 09:43:04 UTC	research	5.86573	117.946	Malaysia	Southeast Asia	Tropidolaemus subannulatus	iNaturalist
2016/03/12 4:22 PM MYT	2016-03-12	2016-03-12 08:22:00 UTC	2016-12-27 07:13:23 UTC	2017-02-07 09:42:49 UTC	research	3.42156	115.153	Malaysia	Southeast Asia	Tropidolaemus subannulatus	iNaturalist
2014-08-21	2014-08-21		2015-05-22 04:58:54 UTC	2017-02-04 12:16:30 UTC	research	19.3839	-103.424	Mexico	Central Latin America	Agkistrodon bilineatus	iNaturalist
2009-08-06	2009-08-06		2015-07-17 17:10:27 UTC	2017-02-04 12:16:20 UTC	research	19.43	-105.117	Mexico	Central Latin America	Agkistrodon bilineatus	iNaturalist
2015-11-01	2015-11-01		2015-11-19 21:54:28 UTC	2017-02-04 12:16:03 UTC	research	16.8282	-99.9719	Mexico	Central Latin America	Agkistrodon bilineatus	iNaturalist
2016/08/24 5:08 PM HST	2016-08-24	2016-08-25 03:08:00 UTC	2016-08-25 03:10:26 UTC	2017-02-04 12:15:09 UTC	research	21.6089	-104.974	Mexico	Central Latin America	Agkistrodon bilineatus	iNaturalist
2012/03/10 1:23 PM CST	2012-03-10	2012-03-10 19:23:00 UTC	2016-09-30 20:07:57 UTC	2017-02-04 12:14:30 UTC	research	16.8292	-93.0776	Mexico	Central Latin America	Agkistrodon bilineatus	iNaturalist
2016/09/10 6:00 PM CDT	2016-09-10	2016-09-10 23:00:00 UTC	2016-12-13 03:19:00 UTC	2017-02-04 12:14:04 UTC	research	19.4954	-104.798	Mexico	Central Latin America	Agkistrodon bilineatus	iNaturalist
2010-10-03 17:57:00	2010-10-03	2010-10-03 22:57:37 UTC	2015-09-12 06:25:55 UTC	2017-02-04 12:16:12 UTC	research	15.6376	-96.127	Mexico	Central Latin America	Agkistrodon bilineatus	iNaturalist
2016-04-28	2016-04-28		2016-04-30 03:06:33 UTC	2017-02-04 12:15:54 UTC	research	16.2727	-93.8909	Mexico	Central Latin America	Agkistrodon bilineatus	iNaturalist
2016-05-13	2016-05-13		2016-05-15 04:06:52 UTC	2017-02-04 12:15:48 UTC	research	19.3419	-104.025	Mexico	Central Latin America	Agkistrodon bilineatus	iNaturalist
2013-11-13	2013-11-13		2016-07-18 17:51:47 UTC	2017-02-04 12:15:30 UTC	research	27.0081	-108.648	Mexico	Central Latin America	Agkistrodon bilineatus	iNaturalist
Tue Aug 09 2016 17:00:09 GMT-0700 (GMT-7)	2016-08-09	2016-08-10 00:00:09 UTC	2016-08-12 14:22:22 UTC	2017-02-04 12:15:20 UTC	research	27.0818	-108.673	Mexico	Central Latin America	Agkistrodon bilineatus	iNaturalist
2016/09/17 9:47 AM HST	2016-09-17	2016-09-17 19:47:00 UTC	2016-09-17 22:23:10 UTC	2017-02-04 12:14:48 UTC	research	23.2191	-106.56	Mexico	Central Latin America	Agkistrodon bilineatus	iNaturalist
2016-11-11 11:13:00	2016-11-11	2016-11-11 17:13:51 UTC	2016-11-24 15:29:14 UTC	2017-02-04 12:14:22 UTC	research	18.6444	-99.4911	Mexico	Central Latin America	Agkistrodon bilineatus	iNaturalist
2014/11/20 11:18 AM HST	2014-11-20	2014-11-20 21:18:00 UTC	2016-11-30 00:27:58 UTC	2017-02-05 04:29:19 UTC	research	20.6703	-105.376	Mexico	Central Latin America	Agkistrodon bilineatus	iNaturalist
2017/01/04 8:54 AM HST	2017-01-04	2017-01-04 18:54:00 UTC	2017-01-04 18:57:12 UTC	2017-02-04 12:13:57 UTC	research	21.4781	-105.356	Mexico	Central Latin America	Agkistrodon bilineatus	iNaturalist
2016-07-01 18:55:00	2016-07-01	2016-07-01 23:55:00 UTC	2016-07-20 00:32:40 UTC	2017-02-04 15:13:32 UTC	research	21.8468	-98.9491	Mexico	Central Latin America	Agkistrodon taylori	iNaturalist
2015-02-15	2015-02-15		2015-09-25 08:00:29 UTC	2017-02-04 15:13:58 UTC	research	16.8698	-93.3233	Mexico	Central Latin America	Atropoides mexicanus	iNaturalist
2011-05-08	2011-05-08		2014-10-02 23:41:12 UTC	2017-02-04 15:14:36 UTC	research	15.5	-92.6	Mexico	Central Latin America	Atropoides occiduus	iNaturalist
2011-05-12	2011-05-12		2013-05-08 22:50:13 UTC	2017-02-04 15:14:47 UTC	research	16.2013	-91.8606	Mexico	Central Latin America	Atropoides occiduus	iNaturalist
2012-02-11	2012-02-11		2012-04-10 15:56:24 UTC	2017-02-04 16:01:31 UTC	research	16.9202	-95.3174	Mexico	Central Latin America	Bothrops asper	iNaturalist
2008-06-15	2008-06-15		2013-06-17 19:13:43 UTC	2017-02-04 15:59:32 UTC	research	18.4633	-94.9644	Mexico	Central Latin America	Bothrops asper	iNaturalist
2010-11-27	2010-11-27		2013-06-25 22:39:55 UTC	2017-02-04 15:59:17 UTC	research	23.0303	-99.1479	Mexico	Central Latin America	Bothrops asper	iNaturalist
2012-03-24	2012-03-24		2013-06-26 21:27:30 UTC	2017-02-04 15:59:10 UTC	research	18.5861	-95.0762	Mexico	Central Latin America	Bothrops asper	iNaturalist
2012-03-12	2012-03-12		2013-07-15 23:05:59 UTC	2017-02-04 15:58:46 UTC	research	15.5245	-92.8931	Mexico	Central Latin America	Bothrops asper	iNaturalist
2013-10-14	2013-10-14		2013-11-27 19:01:40 UTC	2017-02-04 15:58:15 UTC	research	18.7686	-88.3946	Mexico	Central Latin America	Bothrops asper	iNaturalist
2013-06-27	2013-06-27		2014-01-11 05:17:27 UTC	2017-02-04 15:58:08 UTC	research	18.5934	-95.2328	Mexico	Central Latin America	Bothrops asper	iNaturalist
2011-03-15	2011-03-15		2014-02-24 22:19:56 UTC	2017-02-04 15:57:37 UTC	research	17.5283	-92.0371	Mexico	Central Latin America	Bothrops asper	iNaturalist
mi’© jun 25 2014 21:55:41 GMT-0500 (GMT-05:00)	2014-06-25	2014-06-26 02:55:41 UTC	2014-06-26 15:59:48 UTC	2017-02-04 15:56:00 UTC	research	16.8574	-93.3212	Mexico	Central Latin America	Bothrops asper	iNaturalist
2004-10-08	2004-10-08		2014-08-15 18:17:26 UTC	2017-02-04 15:55:42 UTC	research	18.5527	-95.1203	Mexico	Central Latin America	Bothrops asper	iNaturalist
2011-05-25	2011-05-25		2014-08-28 19:10:37 UTC	2017-02-04 15:55:29 UTC	research	15.5	-92.6	Mexico	Central Latin America	Bothrops asper	iNaturalist
2010-08-04	2010-08-04		2014-09-25 01:45:35 UTC	2017-02-04 15:54:33 UTC	research	23.0102	-99.2967	Mexico	Central Latin America	Bothrops asper	iNaturalist
2014-11-27 10:39:00	2014-11-27	2014-11-27 16:39:00 UTC	2015-05-12 22:28:54 UTC	2017-02-04 15:52:39 UTC	research	18.4171	-92.6446	Mexico	Central Latin America	Bothrops asper	iNaturalist
2011-05-09	2011-05-09		2015-05-18 17:33:16 UTC	2017-02-04 15:52:19 UTC	research	15.5	-92.6	Mexico	Central Latin America	Bothrops asper	iNaturalist
Wed May 20 2015 13:00:37 GMT-0500 (CDT)	2015-05-20	2015-05-20 18:00:37 UTC	2015-06-11 03:06:47 UTC	2017-02-04 15:52:11 UTC	research	17.5021	-92.0144	Mexico	Central Latin America	Bothrops asper	iNaturalist
2016-05-02	2016-05-02		2016-05-03 19:06:48 UTC	2017-02-04 15:49:44 UTC	research	17.7775	-92.608	Mexico	Central Latin America	Bothrops asper	iNaturalist
2014-01-14	2014-01-14		2014-01-15 00:21:53 UTC	2017-02-04 15:58:01 UTC	research	17.9937	-94.5084	Mexico	Central Latin America	Bothrops asper	iNaturalist
2012-07-17 02:48:00	2012-07-17	2012-07-17 07:48:13 UTC	2015-09-16 10:02:01 UTC	2017-02-04 15:51:28 UTC	research	16.4073	-91.2977	Mexico	Central Latin America	Bothrops asper	iNaturalist
2016/06/26 8:33 AM CDT	2016-06-26	2016-06-26 13:33:00 UTC	2016-07-09 17:35:21 UTC	2017-02-04 15:48:28 UTC	research	16.2642	-90.621	Mexico	Central Latin America	Bothrops asper	iNaturalist
2016-07-01 18:55:00	2016-07-01	2016-07-01 23:55:00 UTC	2016-07-20 00:32:38 UTC	2017-02-04 15:47:43 UTC	research	21.971	-98.9984	Mexico	Central Latin America	Bothrops asper	iNaturalist
2016-11-11 6:48:02 PM CST	2016-11-11	2016-11-12 00:48:02 UTC	2016-11-12 00:06:52 UTC	2017-02-04 15:44:09 UTC	research	18.4306	-88.8117	Mexico	Central Latin America	Bothrops asper	iNaturalist
2016-12-12 11:50:34 a.m. GMT-06:00	2016-12-12	2016-12-12 05:50:34 UTC	2016-12-12 17:53:32 UTC	2017-02-04 15:43:55 UTC	research	22.1013	-99.1549	Mexico	Central Latin America	Bothrops asper	iNaturalist
2015-12-13	2015-12-13		2016-12-17 17:13:43 UTC	2017-02-04 15:43:47 UTC	research	18.2439	-89.0401	Mexico	Central Latin America	Bothrops asper	iNaturalist
2016-08-16	2016-08-16		2017-01-17 23:03:52 UTC	2017-02-04 15:42:49 UTC	research	17.4866	-92.0547	Mexico	Central Latin America	Bothrops asper	iNaturalist
2015/06/06 3:40 PM CDT	2015-06-06	2015-06-06 20:40:00 UTC	2017-02-08 19:13:45 UTC	2017-02-08 20:41:41 UTC	research	18.3737	-94.9186	Mexico	Central Latin America	Bothrops asper	iNaturalist
2011-09-09	2011-09-09		2014-05-21 21:45:16 UTC	2017-02-04 15:56:13 UTC	research	16.3187	-90.875	Mexico	Central Latin America	Bothrops asper	iNaturalist
2014-10-09	2014-10-09		2015-04-25 17:43:30 UTC	2017-02-04 15:53:08 UTC	research	20.2815	-87.3939	Mexico	Central Latin America	Bothrops asper	iNaturalist
2010-09-08	2010-09-08		2015-04-29 00:40:56 UTC	2017-02-04 15:53:00 UTC	research	20.3292	-87.3631	Mexico	Central Latin America	Bothrops asper	iNaturalist
2008-06-14	2008-06-14		2014-02-24 20:10:25 UTC	2017-02-04 15:57:48 UTC	research	18.4441	-95.213	Mexico	Central Latin America	Bothrops asper	iNaturalist
2014-09-01	2014-09-01		2014-11-06 21:28:07 UTC	2017-02-04 15:54:06 UTC	research	18.4593	-95.0799	Mexico	Central Latin America	Bothrops asper	iNaturalist
5/27/2006 22:16	2006-05-27	2006-05-28 03:16:00 UTC	2016-04-08 14:38:29 UTC	2017-02-04 15:49:58 UTC	research	18.3995	-92.6407	Mexico	Central Latin America	Bothrops asper	iNaturalist
2016-04-22	2016-04-22		2016-04-24 01:45:04 UTC	2017-02-04 15:49:52 UTC	research	17.6727	-92.4143	Mexico	Central Latin America	Bothrops asper	iNaturalist
2014-09-09	2014-09-09		2016-06-15 23:28:58 UTC	2017-02-04 15:49:04 UTC	research	18.3502	-96.7768	Mexico	Central Latin America	Bothrops asper	iNaturalist
2012/07/09 7:41 PM CDT	2012-07-09	2012-07-10 00:41:00 UTC	2016-07-29 17:12:03 UTC	2017-02-04 15:47:12 UTC	research	17.9836	-94.508	Mexico	Central Latin America	Bothrops asper	iNaturalist
2010/08/02 9:50 AM CDT	2010-08-02	2010-08-02 14:50:00 UTC	2016-09-24 03:52:16 UTC	2017-02-04 15:44:39 UTC	research	23.0102	-99.2967	Mexico	Central Latin America	Bothrops asper	iNaturalist
Fri Oct 28 2016 13:19:24 GMT-0500 (CDT)	2016-10-28	2016-10-28 18:19:24 UTC	2016-11-28 04:13:34 UTC	2017-02-04 15:44:02 UTC	research	17.5028	-92.014	Mexico	Central Latin America	Bothrops asper	iNaturalist
2016-05-13	2016-05-13		2016-12-18 04:33:14 UTC	2017-02-04 15:43:39 UTC	research	19.9579	-88.78	Mexico	Central Latin America	Bothrops asper	iNaturalist
2011-04-15	2011-04-15		2016-12-18 16:23:18 UTC	2017-02-04 15:43:28 UTC	research	21.4138	-87.7105	Mexico	Central Latin America	Bothrops asper	iNaturalist
2011-05-10	2011-05-10		2013-05-08 22:51:51 UTC	2017-02-04 19:30:12 UTC	research	16.2013	-91.8606	Mexico	Central Latin America	Cerrophidion godmani	iNaturalist
2013-07-05	2013-07-05		2013-07-07 03:17:43 UTC	2017-02-04 19:29:56 UTC	research	16.7254	-93.0945	Mexico	Central Latin America	Cerrophidion godmani	iNaturalist
2014-03-20	2014-03-20		2014-03-25 03:18:26 UTC	2017-02-04 19:29:49 UTC	research	15.6698	-92.8232	Mexico	Central Latin America	Cerrophidion godmani	iNaturalist
2011-05-03	2011-05-03		2014-10-02 23:38:03 UTC	2017-02-04 19:29:36 UTC	research	15.5	-92.6	Mexico	Central Latin America	Cerrophidion godmani	iNaturalist
2011-05-18	2011-05-18		2014-10-02 23:39:51 UTC	2017-02-04 19:29:26 UTC	research	15.5	-92.6	Mexico	Central Latin America	Cerrophidion godmani	iNaturalist
2011-05-23	2011-05-23		2013-05-08 22:13:31 UTC	2017-02-04 19:30:22 UTC	research	16.7569	-93.1292	Mexico	Central Latin America	Cerrophidion godmani	iNaturalist
2016/03/05 12:20 PM CST	2016-03-05	2016-03-05 18:20:00 UTC	2016-11-09 18:39:12 UTC	2017-02-04 19:29:14 UTC	research	17.9212	-91.17	Mexico	Central Latin America	Cerrophidion godmani	iNaturalist
2014-06-01	2014-06-01		2015-02-18 17:01:47 UTC	2017-02-09 12:16:13 UTC	research	26.8638	-102.017	Mexico	Central Latin America	Crotalus atrox	iNaturalist
2015-03-18	2015-03-18		2015-04-13 00:29:44 UTC	2017-02-09 12:11:30 UTC	research	27.9965	-101.168	Mexico	Central Latin America	Crotalus atrox	iNaturalist
2015-03-27	2015-03-27		2015-07-02 15:21:55 UTC	2017-02-09 13:41:57 UTC	research	26.9792	-101.811	Mexico	Central Latin America	Crotalus atrox	iNaturalist
2014-10-11 18:33:00	2014-10-11	2014-10-11 23:33:28 UTC	2015-08-27 16:52:01 UTC	2017-02-09 13:48:26 UTC	research	31.5354	-107.586	Mexico	Central Latin America	Crotalus atrox	iNaturalist
2013-07-04 20:39:00	2013-07-04	2013-07-05 01:39:42 UTC	2015-08-28 21:36:02 UTC	2017-02-09 14:05:39 UTC	research	27.0778	-103.736	Mexico	Central Latin America	Crotalus atrox	iNaturalist
2015-09-08	2015-09-08		2015-09-09 14:10:18 UTC	2017-02-09 13:58:13 UTC	research	28.5244	-100.481	Mexico	Central Latin America	Crotalus atrox	iNaturalist
2013-10-14 10:17:00	2013-10-14	2013-10-14 15:17:09 UTC	2015-09-21 02:00:27 UTC	2017-02-09 14:16:46 UTC	research	30.6748	-107.962	Mexico	Central Latin America	Crotalus atrox	iNaturalist
2013-10-14 10:17:00	2013-10-14	2013-10-14 15:17:09 UTC	2015-09-21 02:10:44 UTC	2017-02-09 14:16:38 UTC	research	30.7948	-107.719	Mexico	Central Latin America	Crotalus atrox	iNaturalist
2015-07-19	2015-07-19		2015-10-08 21:12:58 UTC	2017-02-09 14:14:08 UTC	research	25.9483	-100.391	Mexico	Central Latin America	Crotalus atrox	iNaturalist
2015-08-02	2015-08-02		2015-10-21 15:42:38 UTC	2017-02-09 14:11:33 UTC	research	24.0458	-101.033	Mexico	Central Latin America	Crotalus atrox	iNaturalist
2015-08-01	2015-08-01		2015-10-23 16:16:34 UTC	2017-02-09 14:11:12 UTC	research	24.024	-101.14	Mexico	Central Latin America	Crotalus atrox	iNaturalist
27	2017-02-02	2017-02-02 09:00:00 UTC	2015-11-05 20:32:48 UTC	2017-02-09 14:08:48 UTC	research	25.384	-99.5173	Mexico	Central Latin America	Crotalus atrox	iNaturalist
2015-08-04	2015-08-04		2015-11-06 18:48:48 UTC	2017-02-09 14:08:42 UTC	research	30.8819	-108.65	Mexico	Central Latin America	Crotalus atrox	iNaturalist
2012-12-18	2012-12-18		2015-12-16 18:14:18 UTC	2017-02-09 14:18:45 UTC	research	25.2147	-98.5661	Mexico	Central Latin America	Crotalus atrox	iNaturalist
2014-11-05	2014-11-05		2016-01-11 01:28:09 UTC	2017-02-09 14:36:55 UTC	research	26.6285	-103.724	Mexico	Central Latin America	Crotalus atrox	iNaturalist
2015-07-25 08:59:00	2015-07-25	2015-07-25 13:59:54 UTC	2016-01-14 20:17:57 UTC	2017-02-09 14:36:42 UTC	research	24.3992	-101.499	Mexico	Central Latin America	Crotalus atrox	iNaturalist
2011-12-15	2011-12-15		2016-03-07 06:19:54 UTC	2017-02-09 14:34:37 UTC	research	25.7944	-97.5261	Mexico	Central Latin America	Crotalus atrox	iNaturalist
2016-03-23	2016-03-23		2016-03-24 20:19:57 UTC	2017-02-09 14:31:23 UTC	research	25.8559	-98.2593	Mexico	Central Latin America	Crotalus atrox	iNaturalist
2013-11-06	2013-11-06		2016-03-26 22:19:33 UTC	2017-02-09 14:31:17 UTC	research	23.7447	-101.119	Mexico	Central Latin America	Crotalus atrox	iNaturalist
2016/07/01 8:12 PM CDT	2016-07-01	2016-07-02 01:12:00 UTC	2016-07-05 19:51:27 UTC	2017-02-12 17:55:37 UTC	research	26.492	-100.482	Mexico	Central Latin America	Crotalus atrox	iNaturalist
2016-07-05 14:05:00	2016-07-05	2016-07-05 19:05:00 UTC	2016-07-06 19:15:12 UTC	2017-02-12 17:55:09 UTC	research	24.2179	-100.956	Mexico	Central Latin America	Crotalus atrox	iNaturalist
2013/09/06 7:18 PM HST	2013-09-06	2013-09-07 05:18:00 UTC	2016-07-10 18:53:12 UTC	2017-02-12 17:54:56 UTC	research	28.0861	-109.88	Mexico	Central Latin America	Crotalus atrox	iNaturalist
2012/10/10 6:18 PM HST	2012-10-10	2012-10-11 04:18:00 UTC	2016-07-10 22:11:28 UTC	2017-02-12 17:54:45 UTC	research	30.3288	-112.242	Mexico	Central Latin America	Crotalus atrox	iNaturalist
2016-07-14 4:53:00 p.m. GMT-05:00	2016-07-14	2016-07-14 11:53:00 UTC	2016-07-14 21:54:59 UTC	2017-02-12 17:53:45 UTC	research	26.5637	-103.876	Mexico	Central Latin America	Crotalus atrox	iNaturalist
2009/07/06 10:05 AM HST	2009-07-06	2009-07-06 20:05:00 UTC	2016-07-22 22:00:55 UTC	2017-02-12 17:52:14 UTC	research	30.6173	-108.591	Mexico	Central Latin America	Crotalus atrox	iNaturalist
2009/07/06 5:52 PM HST	2009-07-06	2009-07-07 03:52:00 UTC	2016-07-22 22:05:07 UTC	2017-02-12 17:52:09 UTC	research	30.6602	-108.402	Mexico	Central Latin America	Crotalus atrox	iNaturalist
2009/07/20 5:35 PM HST	2009-07-20	2009-07-21 03:35:00 UTC	2016-07-22 22:31:35 UTC	2017-02-12 17:52:03 UTC	research	30.9932	-108.457	Mexico	Central Latin America	Crotalus atrox	iNaturalist
2009/07/16 6:24 PM HST	2009-07-16	2009-07-17 04:24:00 UTC	2016-07-24 02:18:54 UTC	2017-02-12 17:51:32 UTC	research	30.945	-108.566	Mexico	Central Latin America	Crotalus atrox	iNaturalist
2009-07-06 20:07:00	2009-07-06	2009-07-07 01:07:16 UTC	2016-07-29 05:02:33 UTC	2017-02-12 17:50:36 UTC	research	31.3772	-110.337	Mexico	Central Latin America	Crotalus atrox	iNaturalist
2012/12/12 2:35 PM CST	2012-12-12	2012-12-12 20:35:00 UTC	2016-08-25 20:11:43 UTC	2017-02-09 14:54:46 UTC	research	30.8686	-108.555	Mexico	Central Latin America	Crotalus atrox	iNaturalist
Sat Aug 27 2016 19:14:01 GMT-0700 (GMT-7)	2016-08-27	2016-08-28 02:14:01 UTC	2016-08-29 07:51:30 UTC	2017-02-09 14:46:23 UTC	research	28.83	-110.834	Mexico	Central Latin America	Crotalus atrox	iNaturalist
2015-08-01	2015-08-01		2016-08-29 18:35:02 UTC	2017-02-09 14:44:44 UTC	research	24.1588	-101.185	Mexico	Central Latin America	Crotalus atrox	iNaturalist
Wed Aug 31 2016 19:38:01 GMT-0500 (CDT)	2016-08-31	2016-09-01 00:38:01 UTC	2016-09-01 04:12:02 UTC	2017-02-09 14:38:57 UTC	research	24.0531	-100.03	Mexico	Central Latin America	Crotalus atrox	iNaturalist
2016-09-07 12:22:20 AM GMT-06:00	2016-09-07	2016-09-06 18:22:20 UTC	2016-09-07 06:24:34 UTC	2017-02-09 13:34:29 UTC	research	26.1238	-109.281	Mexico	Central Latin America	Crotalus atrox	iNaturalist
Fri Sep 09 2016 15:30:47 GMT-0700 (GMT-7)	2016-09-09	2016-09-09 22:30:47 UTC	2016-09-10 17:34:29 UTC	2017-02-09 13:10:03 UTC	research	30.7351	-111.904	Mexico	Central Latin America	Crotalus atrox	iNaturalist
2012/09/29 11:23 AM CDT	2012-09-29	2012-09-29 16:23:00 UTC	2016-09-15 16:45:35 UTC	2017-02-09 12:54:01 UTC	research	31.3865	-109.285	Mexico	Central Latin America	Crotalus atrox	iNaturalist
2016/04/12 4:54 PM CDT	2016-04-12	2016-04-12 21:54:00 UTC	2016-09-23 02:23:06 UTC	2017-02-09 12:33:35 UTC	research	25.8396	-99.9537	Mexico	Central Latin America	Crotalus atrox	iNaturalist
2016/09/24 11:59 AM CDT	2016-09-24	2016-09-24 16:59:00 UTC	2016-09-25 01:54:27 UTC	2017-02-09 12:30:49 UTC	research	25.969	-100.254	Mexico	Central Latin America	Crotalus atrox	iNaturalist
2016-09-22 11:19:00	2016-09-22	2016-09-22 16:19:00 UTC	2016-09-26 16:24:42 UTC	2017-02-09 12:25:21 UTC	research	26.4794	-103.999	Mexico	Central Latin America	Crotalus atrox	iNaturalist
2009/04/11 9:57 AM CDT	2009-04-11	2009-04-11 14:57:00 UTC	2016-10-01 20:54:28 UTC	2017-02-09 12:03:01 UTC	research	25.1891	-99.6145	Mexico	Central Latin America	Crotalus atrox	iNaturalist
2016/10/02 11:13 PM CDT	2016-10-02	2016-10-03 04:13:00 UTC	2016-10-03 21:30:43 UTC	2017-02-09 12:00:34 UTC	research	26.8094	-99.4722	Mexico	Central Latin America	Crotalus atrox	iNaturalist
2009/10/11 8:45 AM HST	2009-10-11	2009-10-11 18:45:00 UTC	2016-10-06 11:54:22 UTC	2017-02-09 11:50:46 UTC	research	23.633	-100.117	Mexico	Central Latin America	Crotalus atrox	iNaturalist
2016/10/09 9:19 PM CDT	2016-10-09	2016-10-10 02:19:00 UTC	2016-10-11 03:27:07 UTC	2017-02-09 11:39:35 UTC	research	29.0608	-102.878	Mexico	Central Latin America	Crotalus atrox	iNaturalist
2016/10/01 10:31 PM CDT	2016-10-01	2016-10-02 03:31:00 UTC	2016-10-13 03:32:35 UTC	2017-02-09 11:38:41 UTC	research	27.0945	-100.56	Mexico	Central Latin America	Crotalus atrox	iNaturalist
2016/09/10 9:49 AM MDT	2016-09-10	2016-09-10 15:49:00 UTC	2016-10-13 17:44:28 UTC	2017-02-09 11:37:32 UTC	research	30.9964	-108.345	Mexico	Central Latin America	Crotalus atrox	iNaturalist
2007/01/01 12:05 PM CST	2007-01-01	2007-01-01 18:05:00 UTC	2016-10-19 16:38:37 UTC	2017-02-09 11:28:01 UTC	research	27.0268	-101.586	Mexico	Central Latin America	Crotalus atrox	iNaturalist
2009/09/26 9:41 AM CDT	2009-09-26	2009-09-26 14:41:00 UTC	2016-10-19 16:56:45 UTC	2017-02-09 11:27:43 UTC	research	27.2593	-101.065	Mexico	Central Latin America	Crotalus atrox	iNaturalist
2016-10-10 18:40:00	2016-10-10	2016-10-10 23:40:22 UTC	2016-10-19 20:09:02 UTC	2017-02-09 11:27:24 UTC	research	22.0925	-98.9272	Mexico	Central Latin America	Crotalus atrox	iNaturalist
2016/03/28 10:21 AM CST	2016-03-28	2016-03-28 15:21:00 UTC	2016-10-19 23:35:28 UTC	2017-02-09 11:27:05 UTC	research	25.7077	-100.066	Mexico	Central Latin America	Crotalus atrox	iNaturalist
2016/03/28 8:38 AM CST	2016-03-28	2016-03-28 13:38:00 UTC	2016-10-19 23:37:14 UTC	2017-02-09 11:26:46 UTC	research	25.7854	-100.051	Mexico	Central Latin America	Crotalus atrox	iNaturalist
2015/09/09 12:49 PM CDT	2015-09-09	2015-09-09 17:49:00 UTC	2016-10-20 15:26:45 UTC	2017-02-09 11:26:02 UTC	research	25.7454	-100.151	Mexico	Central Latin America	Crotalus atrox	iNaturalist
2016/06/17 8:49 PM CDT	2016-06-17	2016-06-18 01:49:00 UTC	2016-10-23 04:20:52 UTC	2017-02-09 11:25:23 UTC	research	26.4636	-100.752	Mexico	Central Latin America	Crotalus atrox	iNaturalist
2016/10/22 7:44 PM MST	2016-10-22	2016-10-23 01:44:00 UTC	2016-10-25 03:36:08 UTC	2017-02-09 11:24:41 UTC	research	29.5979	-111.908	Mexico	Central Latin America	Crotalus atrox	iNaturalist
2015/07/29 9:22 PM MST	2015-07-29	2015-07-30 03:22:00 UTC	2016-11-29 03:09:06 UTC	2017-02-09 11:03:25 UTC	research	29.6425	-110.999	Mexico	Central Latin America	Crotalus atrox	iNaturalist
2015/03/20 2:55 PM CST	2015-03-20	2015-03-20 19:55:00 UTC	2017-01-14 01:04:32 UTC	2017-02-09 10:56:54 UTC	research	27.734	-100.891	Mexico	Central Latin America	Crotalus atrox	iNaturalist
2014-09-27	2014-09-27		2014-09-28 16:15:09 UTC	2017-02-09 12:05:22 UTC	research	25.6431	-100.573	Mexico	Central Latin America	Crotalus atrox	iNaturalist
2015-08-12	2015-08-12		2015-08-20 14:20:40 UTC	2017-02-09 13:51:24 UTC	research	25.0255	-103.247	Mexico	Central Latin America	Crotalus atrox	iNaturalist
2013-05-18	2013-05-18		2013-06-07 15:08:40 UTC	2017-02-09 11:32:33 UTC	research	29.7588	-101.444	Mexico	Central Latin America	Crotalus atrox	iNaturalist
2006-10-14	2006-10-14		2013-06-09 19:14:40 UTC	2017-02-09 11:32:26 UTC	research	30.8042	-108.25	Mexico	Central Latin America	Crotalus atrox	iNaturalist
2009-09-13 17:14:00	2009-09-13	2009-09-14 03:14:00 UTC	2013-06-24 15:13:37 UTC	2017-02-09 11:31:24 UTC	research	24.8838	-99.5764	Mexico	Central Latin America	Crotalus atrox	iNaturalist
2012-06-20	2012-06-20		2013-08-29 17:23:07 UTC	2017-02-09 11:21:54 UTC	research	29.7868	-101.406	Mexico	Central Latin America	Crotalus atrox	iNaturalist
2012-08-22	2012-08-22		2013-09-02 01:38:20 UTC	2017-02-09 11:21:42 UTC	research	29.6843	-101.376	Mexico	Central Latin America	Crotalus atrox	iNaturalist
2011-10-31	2011-10-31		2013-09-06 17:28:09 UTC	2017-02-09 11:42:49 UTC	research	25.6732	-100.533	Mexico	Central Latin America	Crotalus atrox	iNaturalist
2012-09-23	2012-09-23		2013-12-18 17:35:48 UTC	2017-02-09 11:39:09 UTC	research	29.7178	-101.281	Mexico	Central Latin America	Crotalus atrox	iNaturalist
2012-10-25	2012-10-25		2013-12-23 04:42:14 UTC	2017-02-09 11:38:56 UTC	research	29.5284	-101.208	Mexico	Central Latin America	Crotalus atrox	iNaturalist
2013-05-16	2013-05-16		2013-12-31 21:12:52 UTC	2017-02-09 11:38:44 UTC	research	29.6622	-101.595	Mexico	Central Latin America	Crotalus atrox	iNaturalist
2013-10-17	2013-10-17		2014-01-02 05:13:33 UTC	2017-02-09 11:38:36 UTC	research	25.6403	-100.684	Mexico	Central Latin America	Crotalus atrox	iNaturalist
2013-09-21	2013-09-21		2014-02-07 21:18:19 UTC	2017-02-09 11:37:44 UTC	research	26.1069	-100.446	Mexico	Central Latin America	Crotalus atrox	iNaturalist
2013-10-17	2013-10-17		2014-07-31 18:03:57 UTC	2017-02-09 11:55:07 UTC	research	30.5747	-107.88	Mexico	Central Latin America	Crotalus atrox	iNaturalist
2014-10-19	2014-10-19		2014-10-20 19:37:22 UTC	2017-02-09 12:03:50 UTC	research	23.5864	-99.5456	Mexico	Central Latin America	Crotalus atrox	iNaturalist
2006-10-08	2006-10-08		2014-12-30 19:12:53 UTC	2017-02-09 11:59:34 UTC	research	26.9952	-102.012	Mexico	Central Latin America	Crotalus atrox	iNaturalist
2015-01-02	2015-01-02		2015-01-07 02:04:14 UTC	2017-02-09 11:59:14 UTC	research	25.9039	-100.421	Mexico	Central Latin America	Crotalus atrox	iNaturalist
2007-09-02	2007-09-02		2015-01-25 18:56:13 UTC	2017-02-09 12:16:44 UTC	research	24.1524	-99.9752	Mexico	Central Latin America	Crotalus atrox	iNaturalist
2015-03-14	2015-03-14		2015-03-17 17:56:51 UTC	2017-02-09 12:15:40 UTC	research	25.4562	-100.018	Mexico	Central Latin America	Crotalus atrox	iNaturalist
2015-03-20	2015-03-20		2015-03-21 02:04:33 UTC	2017-02-09 12:15:29 UTC	research	27.7254	-100.922	Mexico	Central Latin America	Crotalus atrox	iNaturalist
2015-07-19	2015-07-19		2015-07-21 21:49:22 UTC	2017-02-09 13:56:30 UTC	research	26.0545	-100.388	Mexico	Central Latin America	Crotalus atrox	iNaturalist
2015-08-20	2015-08-20		2015-09-02 23:06:56 UTC	2017-02-09 14:01:15 UTC	research	27.356	-109.689	Mexico	Central Latin America	Crotalus atrox	iNaturalist
2015-03-14	2015-03-14		2016-01-11 01:44:57 UTC	2017-02-09 14:36:49 UTC	research	26.6814	-103.764	Mexico	Central Latin America	Crotalus atrox	iNaturalist
2015-10-27 2:51:34 p.m. MST	2015-10-27	2015-10-27 20:51:34 UTC	2015-10-27 21:52:02 UTC	2017-02-09 14:10:24 UTC	research	29.3789	-110.858	Mexico	Central Latin America	Crotalus atrox	iNaturalist
2014-04-18	2014-04-18		2014-04-22 10:13:38 UTC	2017-02-09 11:49:32 UTC	research	25.685	-97.2362	Mexico	Central Latin America	Crotalus atrox	iNaturalist
2010-05-18	2010-05-18		2014-06-06 01:12:41 UTC	2017-02-09 11:46:25 UTC	research	25.6113	-100.725	Mexico	Central Latin America	Crotalus atrox	iNaturalist
2013-09-19 21:11:00	2013-09-19	2013-09-20 07:11:37 UTC	2013-10-26 22:40:11 UTC	2017-02-09 11:40:52 UTC	research	25.7063	-100.287	Mexico	Central Latin America	Crotalus atrox	iNaturalist
August 06, 2006 17:59	2006-08-06	2006-08-06 21:59:00 UTC	2012-02-06 03:57:12 UTC	2017-02-09 11:19:28 UTC	research	20.9346	-99.8733	Mexico	Central Latin America	Crotalus atrox	iNaturalist
2015-05-13	2015-05-13		2015-06-30 19:08:09 UTC	2017-02-09 13:42:51 UTC	research	26.6051	-101.944	Mexico	Central Latin America	Crotalus atrox	iNaturalist
2009-11-08	2009-08-11		2015-07-02 14:57:24 UTC	2017-02-09 13:42:03 UTC	research	26.8025	-102.028	Mexico	Central Latin America	Crotalus atrox	iNaturalist
Sat Jul 18 2015 01:19:37 GMT-0500 (CDT)	2015-07-18	2015-07-18 06:19:37 UTC	2015-08-28 15:19:43 UTC	2017-02-09 14:06:55 UTC	research	29.5557	-104.488	Mexico	Central Latin America	Crotalus atrox	iNaturalist
2015-08-24	2015-08-24		2015-08-28 19:21:39 UTC	2017-02-09 14:06:23 UTC	research	28.7525	-102.381	Mexico	Central Latin America	Crotalus atrox	iNaturalist
2015-08-20	2015-08-20		2015-09-02 23:17:31 UTC	2017-02-09 14:01:09 UTC	research	27.1421	-109.411	Mexico	Central Latin America	Crotalus atrox	iNaturalist
2015-09-14	2015-09-14		2015-10-20 06:33:21 UTC	2017-02-09 14:12:04 UTC	research	25.5574	-98.79	Mexico	Central Latin America	Crotalus atrox	iNaturalist
Fri May 20 2016 21:48:41 GMT-0500 (CDT)	2016-05-20	2016-05-21 02:48:41 UTC	2016-05-21 02:49:52 UTC	2017-02-12 17:39:31 UTC	research	23.9357	-100.079	Mexico	Central Latin America	Crotalus atrox	iNaturalist
2016-07-05 14:05:00	2016-07-05	2016-07-05 19:05:00 UTC	2016-07-06 19:15:12 UTC	2017-02-12 17:55:14 UTC	research	24.2896	-100.909	Mexico	Central Latin America	Crotalus atrox	iNaturalist
2013/09/06 8:55 AM HST	2013-09-06	2013-09-06 18:55:00 UTC	2016-07-10 19:05:26 UTC	2017-02-12 17:54:51 UTC	research	28.2568	-109.843	Mexico	Central Latin America	Crotalus atrox	iNaturalist
2009/05/23 5:13 PM HST	2009-05-23	2009-05-24 03:13:00 UTC	2016-07-18 06:44:25 UTC	2017-02-12 17:53:12 UTC	research	26.9294	-103.825	Mexico	Central Latin America	Crotalus atrox	iNaturalist
2009/05/23 5:17 PM HST	2009-05-23	2009-05-24 03:17:00 UTC	2016-07-18 06:44:25 UTC	2017-02-12 17:53:07 UTC	research	26.865	-103.988	Mexico	Central Latin America	Crotalus atrox	iNaturalist
2016-07-28 12:50:36 PM CDT	2016-07-28	2016-07-28 17:50:36 UTC	2016-07-28 17:54:33 UTC	2017-02-12 17:50:46 UTC	research	24.8015	-103.497	Mexico	Central Latin America	Crotalus atrox	iNaturalist
2016-06-22	2016-06-22		2016-08-26 17:03:33 UTC	2017-02-09 14:52:13 UTC	research	24.8738	-103.268	Mexico	Central Latin America	Crotalus atrox	iNaturalist
Sat Aug 27 2016 10:03:45 GMT-0500 (CDT)	2016-08-27	2016-08-27 15:03:45 UTC	2016-08-28 21:21:23 UTC	2017-02-09 14:47:58 UTC	research	28.8565	-102.641	Mexico	Central Latin America	Crotalus atrox	iNaturalist
Sun Aug 28 2016 01:33:54 GMT-0700 (GMT-7)	2016-08-28	2016-08-28 08:33:54 UTC	2016-08-29 14:03:52 UTC	2017-02-09 14:46:06 UTC	research	28.9685	-110.87	Mexico	Central Latin America	Crotalus atrox	iNaturalist
Sun Sep 04 2016 23:04:22 GMT-0500 (CDT)	2016-09-04	2016-09-05 04:04:22 UTC	2016-09-05 04:29:50 UTC	2017-02-09 13:57:18 UTC	research	27.1451	-102.154	Mexico	Central Latin America	Crotalus atrox	iNaturalist
2016-09-06	2016-09-06		2016-09-07 20:14:32 UTC	2017-02-09 13:33:00 UTC	research	25.2617	-103.552	Mexico	Central Latin America	Crotalus atrox	iNaturalist
2016/09/08 11:07 AM CDT	2016-09-08	2016-09-08 16:07:00 UTC	2016-09-13 14:56:59 UTC	2017-02-09 13:07:41 UTC	research	25.7492	-98.2737	Mexico	Central Latin America	Crotalus atrox	iNaturalist
2007/06/19 10:45 AM CDT	2007-06-19	2007-06-19 15:45:00 UTC	2016-09-19 01:07:19 UTC	2017-02-09 12:47:33 UTC	research	26.6121	-103.691	Mexico	Central Latin America	Crotalus atrox	iNaturalist
2008/09/22 8:38 PM HST	2008-09-22	2008-09-23 06:38:00 UTC	2016-10-06 11:51:18 UTC	2017-02-09 11:52:26 UTC	research	26.9013	-100.737	Mexico	Central Latin America	Crotalus atrox	iNaturalist
2008/09/22 10:51 PM HST	2008-09-22	2008-09-23 08:51:00 UTC	2016-10-06 11:52:29 UTC	2017-02-09 11:51:24 UTC	research	26.4575	-100.56	Mexico	Central Latin America	Crotalus atrox	iNaturalist
2009/04/22 7:31 AM HST	2009-04-22	2009-04-22 17:31:00 UTC	2016-10-06 11:57:30 UTC	2017-02-09 11:50:15 UTC	research	22.9428	-100.531	Mexico	Central Latin America	Crotalus atrox	iNaturalist
2008/08/06 5:54 PM HST	2008-08-06	2008-08-07 03:54:00 UTC	2016-10-06 11:59:03 UTC	2017-02-09 11:49:50 UTC	research	23.701	-100.814	Mexico	Central Latin America	Crotalus atrox	iNaturalist
2010/05/16 10:08 AM HST	2010-05-16	2010-05-16 20:08:00 UTC	2016-10-06 12:05:28 UTC	2017-02-09 11:48:58 UTC	research	23.3378	-100.629	Mexico	Central Latin America	Crotalus atrox	iNaturalist
2008/08/07 9:26 PM HST	2008-08-07	2008-08-08 07:26:00 UTC	2016-10-06 12:07:45 UTC	2017-02-09 11:48:23 UTC	research	24.4578	-101.176	Mexico	Central Latin America	Crotalus atrox	iNaturalist
2016/08/13 5:54 PM MDT	2016-08-13	2016-08-13 23:54:00 UTC	2016-10-13 17:44:30 UTC	2017-02-09 11:37:09 UTC	research	26.809	-105.516	Mexico	Central Latin America	Crotalus atrox	iNaturalist
2015/03/20 2:50 PM CST	2015-03-20	2015-03-20 19:50:00 UTC	2017-01-14 01:04:32 UTC	2017-02-09 10:57:00 UTC	research	27.7976	-100.965	Mexico	Central Latin America	Crotalus atrox	iNaturalist
2016/11/05 12:09 PM UTC	2016-11-05		2017-01-20 17:50:05 UTC	2017-02-09 10:56:35 UTC	research	25.8627	-102.985	Mexico	Central Latin America	Crotalus atrox	iNaturalist
2011-11-02	2011-11-02		2012-04-14 06:04:31 UTC	2017-02-04 19:54:17 UTC	research	20.6065	-104.12	Mexico	Central Latin America	Crotalus basiliscus	iNaturalist
2006/08/10 3:03 PM CDT	2006-08-10	2006-08-10 20:03:00 UTC	2016-11-29 17:40:10 UTC	2017-02-04 19:46:55 UTC	research	20.4479	-103.675	Mexico	Central Latin America	Crotalus basiliscus	iNaturalist
2014/06/20 11:41 AM CDT	2014-06-20	2014-06-20 16:41:00 UTC	2017-01-18 14:49:10 UTC	2017-02-04 19:46:31 UTC	research	18.8039	-102.12	Mexico	Central Latin America	Crotalus basiliscus	iNaturalist
Mon Sep 10 2012 16:15:53 GMT-0500 (CDT)	2012-09-10	2012-09-10 21:15:53 UTC	2013-04-09 21:17:48 UTC	2017-02-04 19:54:05 UTC	research	20.8805	-105.18	Mexico	Central Latin America	Crotalus basiliscus	iNaturalist
2012-01-26	2012-01-26		2013-09-12 23:23:47 UTC	2017-02-04 19:53:59 UTC	research	23.385	-106.482	Mexico	Central Latin America	Crotalus basiliscus	iNaturalist
2006-05-16	2006-05-16		2013-09-12 23:28:07 UTC	2017-02-04 19:53:53 UTC	research	23.3277	-106.509	Mexico	Central Latin America	Crotalus basiliscus	iNaturalist
2013-10-31	2013-10-31		2013-11-01 04:09:32 UTC	2017-02-04 19:53:47 UTC	research	23.2406	-106.417	Mexico	Central Latin America	Crotalus basiliscus	iNaturalist
2013-11-19	2013-11-19		2013-11-20 02:55:21 UTC	2017-02-04 19:53:39 UTC	research	23.228	-106.504	Mexico	Central Latin America	Crotalus basiliscus	iNaturalist
s’b may 04 2013 05:28:54 p.m. GMT-0500 (GMT-05:00)	2013-05-04	2013-05-04 22:28:54 UTC	2013-12-10 23:43:32 UTC	2017-02-04 19:53:22 UTC	research	20.7523	-103.539	Mexico	Central Latin America	Crotalus basiliscus	iNaturalist
2012-03-30	2012-03-30		2014-11-30 17:46:13 UTC	2017-02-04 19:52:54 UTC	research	23.3987	-106.484	Mexico	Central Latin America	Crotalus basiliscus	iNaturalist
2014-10-11	2014-10-11		2015-02-23 17:08:07 UTC	2017-02-04 19:52:39 UTC	research	23.3794	-105.914	Mexico	Central Latin America	Crotalus basiliscus	iNaturalist
2015-07-07	2015-07-07		2015-07-08 03:06:12 UTC	2017-02-04 19:52:25 UTC	research	21.7882	-104.95	Mexico	Central Latin America	Crotalus basiliscus	iNaturalist
2015-09-11 18:39:00	2015-09-11	2015-09-12 04:39:13 UTC	2015-09-12 03:25:32 UTC	2017-02-04 19:51:59 UTC	research	23.2425	-106.517	Mexico	Central Latin America	Crotalus basiliscus	iNaturalist
2015-10-13 17:00:00	2015-10-13	2015-10-14 03:00:19 UTC	2015-10-14 00:55:40 UTC	2017-02-04 19:51:51 UTC	research	23.2381	-106.534	Mexico	Central Latin America	Crotalus basiliscus	iNaturalist
2015-11-04 11:04:34 AM CST	2015-11-04	2015-11-04 17:04:34 UTC	2015-11-04 20:59:42 UTC	2017-02-04 19:51:44 UTC	research	20.1713	-105.214	Mexico	Central Latin America	Crotalus basiliscus	iNaturalist
2015-08-19	2015-08-19		2015-12-19 17:16:57 UTC	2017-02-04 19:51:37 UTC	research	20.6702	-103.543	Mexico	Central Latin America	Crotalus basiliscus	iNaturalist
2009-03-02 16:48:00	2009-03-02	2009-03-03 02:48:46 UTC	2016-03-22 19:44:24 UTC	2017-02-04 19:51:19 UTC	research	23.3946	-106.579	Mexico	Central Latin America	Crotalus basiliscus	iNaturalist
2016-06-18 10:10:27 AM CDT	2016-06-18	2016-06-18 15:10:27 UTC	2016-06-22 17:39:16 UTC	2017-02-04 19:51:10 UTC	research	19.4726	-102.237	Mexico	Central Latin America	Crotalus basiliscus	iNaturalist
2013/11/19 6:55 AM MST	2013-11-19	2013-11-19 13:55:00 UTC	2016-07-07 16:42:18 UTC	2017-02-04 19:51:02 UTC	research	22.43	-105.446	Mexico	Central Latin America	Crotalus basiliscus	iNaturalist
2013/11/21 3:26 PM MST	2013-11-21	2013-11-21 22:26:00 UTC	2016-07-07 16:44:18 UTC	2017-02-04 19:50:55 UTC	research	22.3284	-105.258	Mexico	Central Latin America	Crotalus basiliscus	iNaturalist
2008/09/14 4:27 AM MDT	2008-09-14	2008-09-14 10:27:00 UTC	2016-07-08 19:28:33 UTC	2017-02-04 19:50:47 UTC	research	20.8218	-105.287	Mexico	Central Latin America	Crotalus basiliscus	iNaturalist
2016/07/02 4:26 AM HST	2016-07-02	2016-07-02 14:26:00 UTC	2016-07-18 14:27:43 UTC	2017-02-04 19:50:39 UTC	research	22.3565	-105.546	Mexico	Central Latin America	Crotalus basiliscus	iNaturalist
2014-04-11	2014-04-11		2016-07-18 17:56:23 UTC	2017-02-04 19:50:32 UTC	research	27.0083	-108.728	Mexico	Central Latin America	Crotalus basiliscus	iNaturalist
2016-09-04 12:07:19 AM MDT	2016-09-04	2016-09-04 06:07:19 UTC	2016-09-04 06:10:36 UTC	2017-02-04 19:50:25 UTC	research	22.5903	-105.587	Mexico	Central Latin America	Crotalus basiliscus	iNaturalist
2016/08/20 1:40 PM CDT	2016-08-20	2016-08-20 18:40:00 UTC	2016-09-18 21:46:19 UTC	2017-02-04 19:50:15 UTC	research	21.8844	-103.862	Mexico	Central Latin America	Crotalus basiliscus	iNaturalist
2010/08/28 4:41 PM CDT	2010-08-28	2010-08-28 21:41:00 UTC	2016-10-03 08:34:14 UTC	2017-02-04 19:50:08 UTC	research	21.9591	-102.557	Mexico	Central Latin America	Crotalus basiliscus	iNaturalist
2016/10/07 6:08 PM HST	2016-10-07	2016-10-08 04:08:00 UTC	2016-10-08 01:41:00 UTC	2017-02-04 19:47:31 UTC	research	23.3137	-106.551	Mexico	Central Latin America	Crotalus basiliscus	iNaturalist
2000-04-07	2000-04-07		2016-10-22 15:02:10 UTC	2017-02-04 19:47:23 UTC	research	23.255	-106.442	Mexico	Central Latin America	Crotalus basiliscus	iNaturalist
Wed Oct 19 2016 11:36:07 GMT-0600 (GMT-6)	2016-10-19	2016-10-19 17:36:07 UTC	2016-11-16 17:21:38 UTC	2017-02-04 19:47:10 UTC	research	22.7445	-105.925	Mexico	Central Latin America	Crotalus basiliscus	iNaturalist
Wed Nov 23 2016 11:55:20 GMT-0700 (GMT-7)	2016-11-23	2016-11-23 18:55:20 UTC	2016-11-24 04:48:05 UTC	2017-02-04 19:47:04 UTC	research	22.7139	-105.923	Mexico	Central Latin America	Crotalus basiliscus	iNaturalist
2006/08/10 3:01 PM CDT	2006-08-10	2006-08-10 20:01:00 UTC	2016-11-29 17:40:11 UTC	2017-02-04 19:46:49 UTC	research	20.7902	-103.431	Mexico	Central Latin America	Crotalus basiliscus	iNaturalist
2016/11/28 9:07 AM UTC	2016-11-28		2016-12-04 15:33:34 UTC	2017-02-04 19:46:39 UTC	research	22.8358	-105.757	Mexico	Central Latin America	Crotalus basiliscus	iNaturalist
Mon Jun 27 2011 15:04:07 GMT-0500 (CDT)	2011-06-27	2011-06-27 20:04:07 UTC	2013-03-11 21:05:52 UTC	2017-02-04 19:54:11 UTC	research	20.4529	-105.272	Mexico	Central Latin America	Crotalus basiliscus	iNaturalist
2013-06-25	2013-06-25		2014-04-15 01:02:06 UTC	2017-02-04 19:53:15 UTC	research	20.3146	-104.005	Mexico	Central Latin America	Crotalus basiliscus	iNaturalist
2014-11-02	2014-11-02		2014-11-03 03:03:31 UTC	2017-02-04 19:53:00 UTC	research	23.3154	-106.419	Mexico	Central Latin America	Crotalus basiliscus	iNaturalist
2014-08-30	2014-08-30		2014-12-29 19:58:33 UTC	2017-02-04 19:52:46 UTC	research	20.732	-103.998	Mexico	Central Latin America	Crotalus basiliscus	iNaturalist
2014-08-13	2014-08-13		2015-05-27 23:33:42 UTC	2017-02-04 19:52:32 UTC	research	19.3311	-103.423	Mexico	Central Latin America	Crotalus basiliscus	iNaturalist
2009-07-28	2009-07-28		2015-07-17 17:32:52 UTC	2017-02-04 19:52:18 UTC	research	19.4422	-105.032	Mexico	Central Latin America	Crotalus basiliscus	iNaturalist
2013-09-02	2013-09-02		2014-05-16 00:57:06 UTC	2017-02-04 19:53:07 UTC	research	28.1526	-111.207	Mexico	Central Latin America	Crotalus basiliscus	iNaturalist
2012-03-30	2012-03-30		2013-12-10 04:26:16 UTC	2017-02-04 19:53:31 UTC	research	23.3837	-106.519	Mexico	Central Latin America	Crotalus basiliscus	iNaturalist
2015-06-24	2015-06-24		2015-08-12 23:34:10 UTC	2017-02-04 19:55:07 UTC	research	15.292	-92.4871	Mexico	Central Latin America	Crotalus durissus	iNaturalist
1986-08-08	1986-08-08		2014-03-21 01:18:55 UTC	2017-02-06 11:27:13 UTC	research	29.1132	-106.458	Mexico	Central Latin America	Crotalus molossus	iNaturalist
1977-07-14	1977-07-14		2014-03-21 01:24:23 UTC	2017-02-06 11:27:08 UTC	research	29.4918	-106.628	Mexico	Central Latin America	Crotalus molossus	iNaturalist
1977-07-14	1977-07-14		2014-03-21 01:25:52 UTC	2017-02-06 11:27:02 UTC	research	29.5526	-106.783	Mexico	Central Latin America	Crotalus molossus	iNaturalist
2014-10-30	2014-10-30		2014-11-16 00:40:41 UTC	2017-02-06 11:25:59 UTC	research	28.0492	-108.261	Mexico	Central Latin America	Crotalus molossus	iNaturalist
2014-09-09	2014-09-09		2015-08-13 22:42:27 UTC	2017-02-06 11:23:58 UTC	research	28.6132	-106.55	Mexico	Central Latin America	Crotalus molossus	iNaturalist
2012/10/14 6:36 PM HST	2012-10-14	2012-10-15 04:36:00 UTC	2016-07-10 22:40:00 UTC	2017-02-06 11:19:33 UTC	research	28.9048	-109.484	Mexico	Central Latin America	Crotalus molossus	iNaturalist
2011/09/28 6:13 PM CDT	2011-09-28	2011-09-28 23:13:00 UTC	2016-08-17 00:41:15 UTC	2017-02-06 11:17:43 UTC	research	25.3951	-100.978	Mexico	Central Latin America	Crotalus molossus	iNaturalist
2012/05/27 4:56 AM CDT	2012-05-27	2012-05-27 09:56:00 UTC	2016-08-17 00:41:17 UTC	2017-02-06 11:17:36 UTC	research	25.2801	-100.8	Mexico	Central Latin America	Crotalus molossus	iNaturalist
2015/09/28 10:52 PM CDT	2015-09-28	2015-09-29 03:52:00 UTC	2016-08-17 04:11:27 UTC	2017-02-06 11:17:30 UTC	research	25.2644	-100.85	Mexico	Central Latin America	Crotalus molossus	iNaturalist
2016/08/25 7:34 PM CDT	2016-08-25	2016-08-26 00:34:00 UTC	2016-08-27 01:55:35 UTC	2017-02-06 11:17:03 UTC	research	25.2308	-100.971	Mexico	Central Latin America	Crotalus molossus	iNaturalist
2016/08/16 4:51 PM CDT	2016-08-16	2016-08-16 21:51:00 UTC	2016-08-28 19:20:29 UTC	2017-02-06 11:15:21 UTC	research	30.6793	-109.812	Mexico	Central Latin America	Crotalus molossus	iNaturalist
2016-09-14 5:56:30 PM CDT	2016-09-14	2016-09-14 22:56:30 UTC	2016-09-14 22:58:27 UTC	2017-02-06 11:13:53 UTC	research	20.7384	-100.322	Mexico	Central Latin America	Crotalus molossus	iNaturalist
2016/10/08 7:08 PM CDT	2016-10-08	2016-10-09 00:08:00 UTC	2016-10-10 19:32:08 UTC	2017-02-06 11:09:41 UTC	research	25.3688	-101.032	Mexico	Central Latin America	Crotalus molossus	iNaturalist
2014/09/09 10:30 AM CDT	2014-09-09	2014-09-09 15:30:00 UTC	2016-11-10 16:52:23 UTC	2017-02-06 11:09:19 UTC	research	19.2977	-99.084	Mexico	Central Latin America	Crotalus molossus	iNaturalist
2016/06/28 10:00 PM MDT	2016-06-28	2016-06-29 04:00:00 UTC	2016-11-12 16:44:35 UTC	2017-02-06 11:09:14 UTC	research	29.0477	-106.492	Mexico	Central Latin America	Crotalus molossus	iNaturalist
2014-05-02	2014-05-02		2014-10-07 23:07:55 UTC	2017-02-06 11:26:18 UTC	research	21.6919	-102.615	Mexico	Central Latin America	Crotalus molossus	iNaturalist
2014-11-26	2014-11-26		2014-11-28 03:22:38 UTC	2017-02-06 11:25:45 UTC	research	25.5976	-100.744	Mexico	Central Latin America	Crotalus molossus	iNaturalist
2014-07-31	2014-07-31		2015-01-07 22:36:54 UTC	2017-02-06 11:25:27 UTC	research	24.7997	-99.873	Mexico	Central Latin America	Crotalus molossus	iNaturalist
2015-06-17	2015-06-17		2015-06-18 03:22:11 UTC	2017-02-06 11:24:38 UTC	research	19.2111	-99.1213	Mexico	Central Latin America	Crotalus molossus	iNaturalist
2015-08-11	2015-08-11		2015-08-30 02:16:55 UTC	2017-02-06 11:23:00 UTC	research	30.5323	-109.225	Mexico	Central Latin America	Crotalus molossus	iNaturalist
2015-07-17	2015-07-17		2015-09-03 16:40:24 UTC	2017-02-06 11:22:47 UTC	research	22.1636	-102.375	Mexico	Central Latin America	Crotalus molossus	iNaturalist
2014-10-02	2014-10-02		2015-09-03 18:05:32 UTC	2017-02-06 11:22:42 UTC	research	28.8133	-106.498	Mexico	Central Latin America	Crotalus molossus	iNaturalist
2015-08-23	2015-08-23		2015-09-20 21:32:19 UTC	2017-02-06 11:22:31 UTC	research	25.2208	-100.11	Mexico	Central Latin America	Crotalus molossus	iNaturalist
2016-01-03	2016-01-03		2016-01-08 22:23:39 UTC	2017-02-06 11:22:24 UTC	research	24.9529	-101.637	Mexico	Central Latin America	Crotalus molossus	iNaturalist
2015-07-07	2015-07-07		2016-01-15 09:28:32 UTC	2017-02-06 11:21:57 UTC	research	22.063	-100.896	Mexico	Central Latin America	Crotalus molossus	iNaturalist
2015-07-07	2015-07-07		2016-01-15 09:26:54 UTC	2017-02-06 11:22:01 UTC	research	22.1102	-100.874	Mexico	Central Latin America	Crotalus molossus	iNaturalist
2016-03-07	2016-03-07		2016-03-08 03:11:56 UTC	2017-02-06 11:21:51 UTC	research	19.0632	-99.1138	Mexico	Central Latin America	Crotalus molossus	iNaturalist
2015-09-29	2015-09-29		2016-03-12 01:41:37 UTC	2017-02-06 11:21:45 UTC	research	31.1675	-108.651	Mexico	Central Latin America	Crotalus molossus	iNaturalist
2015-07-28	2015-07-28		2016-05-04 18:21:54 UTC	2017-02-06 11:20:41 UTC	research	25.3993	-101.137	Mexico	Central Latin America	Crotalus molossus	iNaturalist
2008-08-16	2008-08-16		2016-06-07 17:19:56 UTC	2017-02-06 11:20:26 UTC	research	25.5091	-100.827	Mexico	Central Latin America	Crotalus molossus	iNaturalist
2016/07/09 3:51 PM CDT	2016-07-09	2016-07-09 20:51:00 UTC	2016-07-09 20:52:09 UTC	2017-02-06 11:19:49 UTC	research	25.312	-100.874	Mexico	Central Latin America	Crotalus molossus	iNaturalist
2012/10/13 7:21 AM HST	2012-10-13	2012-10-13 17:21:00 UTC	2016-07-10 22:39:57 UTC	2017-02-06 11:19:39 UTC	research	30.3591	-112.045	Mexico	Central Latin America	Crotalus molossus	iNaturalist
2009/07/17 6:16 PM CDT	2009-07-17	2009-07-17 23:16:00 UTC	2016-07-17 17:07:40 UTC	2017-02-06 11:19:28 UTC	research	28.804	-102.698	Mexico	Central Latin America	Crotalus molossus	iNaturalist
2009-08-28	2009-08-28		2016-07-20 11:30:15 UTC	2017-02-06 11:19:22 UTC	research	28.9196	-108.226	Mexico	Central Latin America	Crotalus molossus	iNaturalist
2013/07/24 9:01 PM CDT	2013-07-24	2013-07-25 02:01:00 UTC	2016-08-07 01:39:10 UTC	2017-02-06 11:18:46 UTC	research	25.3156	-100.886	Mexico	Central Latin America	Crotalus molossus	iNaturalist
2016/05/20 10:11 AM CDT	2016-05-20	2016-05-20 15:11:00 UTC	2016-08-29 18:02:30 UTC	2017-02-06 11:15:10 UTC	research	25.3732	-101.116	Mexico	Central Latin America	Crotalus molossus	iNaturalist
Sat Sep 03 2016 19:11:05 GMT-0700 (GMT-7)	2016-09-03	2016-09-04 02:11:05 UTC	2016-09-06 07:50:17 UTC	2017-02-06 11:14:40 UTC	research	28.0542	-111.328	Mexico	Central Latin America	Crotalus molossus	iNaturalist
2016/08/15 2:37 PM CDT	2016-08-15	2016-08-15 19:37:00 UTC	2016-09-08 19:27:04 UTC	2017-02-06 11:14:23 UTC	research	19.3705	-99.0774	Mexico	Central Latin America	Crotalus molossus	iNaturalist
2016/09/01 1:43 PM CDT	2016-09-01	2016-09-01 18:43:00 UTC	2016-09-08 20:17:53 UTC	2017-02-06 11:14:18 UTC	research	19.3681	-99.0809	Mexico	Central Latin America	Crotalus molossus	iNaturalist
2016/09/01 1:44 PM CDT	2016-09-01	2016-09-01 18:44:00 UTC	2016-09-08 20:17:54 UTC	2017-02-06 11:14:05 UTC	research	19.3947	-99.0347	Mexico	Central Latin America	Crotalus molossus	iNaturalist
2016/07/28 1:49 PM CDT	2016-07-28	2016-07-28 18:49:00 UTC	2016-09-10 01:43:10 UTC	2017-02-06 11:13:59 UTC	research	19.3902	-99.1337	Mexico	Central Latin America	Crotalus molossus	iNaturalist
2016-09-24 2:20:37 PM CDT	2016-09-24	2016-09-24 19:20:37 UTC	2016-09-24 19:26:44 UTC	2017-02-06 11:13:16 UTC	research	29.3015	-108.169	Mexico	Central Latin America	Crotalus molossus	iNaturalist
2014/09/09 10:30 AM CDT	2014-09-09	2014-09-09 15:30:00 UTC	2016-11-10 16:52:23 UTC	2017-02-06 11:09:25 UTC	research	19.2865	-99.0258	Mexico	Central Latin America	Crotalus molossus	iNaturalist
2006-08-15	2006-08-15		2013-09-30 13:41:56 UTC	2017-02-06 11:27:59 UTC	research	23.5013	-104.202	Mexico	Central Latin America	Crotalus molossus	iNaturalist
April 30, 2006 11:06	2006-04-30	2006-04-30 15:06:00 UTC	2012-01-16 18:05:23 UTC	2017-02-06 11:28:58 UTC	research	21.1172	-99.0181	Mexico	Central Latin America	Crotalus molossus	iNaturalist
2014-06-19	2014-06-19		2014-08-04 19:21:55 UTC	2017-02-06 11:26:34 UTC	research	19.1558	-99.0668	Mexico	Central Latin America	Crotalus molossus	iNaturalist
mi’© oct 08 2014 10:50:34 GMT-0600 (GMT-6)	2014-10-08	2014-10-08 16:50:34 UTC	2014-10-11 17:11:57 UTC	2017-02-06 11:26:12 UTC	research	25.9311	-106.655	Mexico	Central Latin America	Crotalus molossus	iNaturalist
mi’© oct 08 2014 11:06:31 GMT-0600 (GMT-6)	2014-10-08	2014-10-08 17:06:31 UTC	2014-10-11 20:50:04 UTC	2017-02-06 11:26:07 UTC	research	25.8389	-106.667	Mexico	Central Latin America	Crotalus molossus	iNaturalist
2014-07-03	2014-07-03		2015-05-20 18:48:54 UTC	2017-02-06 11:25:10 UTC	research	26.9276	-106.08	Mexico	Central Latin America	Crotalus molossus	iNaturalist
2014-10-22	2014-10-22		2015-05-20 19:18:52 UTC	2017-02-06 11:25:02 UTC	research	27.5042	-106.873	Mexico	Central Latin America	Crotalus molossus	iNaturalist
2016-05-24	2016-05-24		2016-06-05 22:12:49 UTC	2017-02-06 11:20:31 UTC	research	29.2274	-110.654	Mexico	Central Latin America	Crotalus molossus	iNaturalist
2016-06-16	2016-06-16		2016-06-20 22:06:19 UTC	2017-02-06 11:20:10 UTC	research	29.6706	-108.107	Mexico	Central Latin America	Crotalus molossus	iNaturalist
2016/07/24 12:10 PM CDT	2016-07-24	2016-07-24 17:10:00 UTC	2016-07-25 00:56:56 UTC	2017-02-06 11:18:57 UTC	research	25.3676	-100.928	Mexico	Central Latin America	Crotalus molossus	iNaturalist
2016-07-24	2016-07-24		2016-10-06 22:52:04 UTC	2017-02-06 11:09:47 UTC	research	28.9174	-108.216	Mexico	Central Latin America	Crotalus molossus	iNaturalist
2004-04-04	2004-04-04		2013-05-31 17:53:46 UTC	2017-02-06 11:28:44 UTC	research	30.5123	-108.689	Mexico	Central Latin America	Crotalus molossus	iNaturalist
1986-08-15	1986-08-15		2014-01-09 03:01:10 UTC	2017-02-06 11:27:46 UTC	research	31.3497	-108.654	Mexico	Central Latin America	Crotalus molossus	iNaturalist
1986-08-15	1986-08-15		2014-01-09 03:04:44 UTC	2017-02-06 11:27:39 UTC	research	31.2542	-108.793	Mexico	Central Latin America	Crotalus molossus	iNaturalist
1986-09-15	1986-09-15		2014-01-09 03:08:23 UTC	2017-02-06 11:27:34 UTC	research	31.3921	-108.64	Mexico	Central Latin America	Crotalus molossus	iNaturalist
2014-08-26	2014-08-26		2015-06-10 15:09:01 UTC	2017-02-06 11:24:57 UTC	research	30.8322	-109.911	Mexico	Central Latin America	Crotalus molossus	iNaturalist
2013/09/02 7:02 PM HST	2013-09-02	2013-09-03 05:02:00 UTC	2016-07-10 19:36:23 UTC	2017-02-06 11:19:44 UTC	research	30.3446	-112.38	Mexico	Central Latin America	Crotalus molossus	iNaturalist
2016-08-05	2016-08-05		2016-08-10 19:19:48 UTC	2017-02-06 11:18:21 UTC	research	29.1338	-108.383	Mexico	Central Latin America	Crotalus molossus	iNaturalist
2016-08-12	2016-08-12		2016-08-15 22:40:13 UTC	2017-02-06 11:17:48 UTC	research	30.1378	-108.467	Mexico	Central Latin America	Crotalus molossus	iNaturalist
2011-04-02 08:33:00	2011-04-02	2011-04-02 15:33:04 UTC	2013-05-20 21:55:03 UTC	2017-02-09 10:27:15 UTC	research	32.1949	-115.88	Mexico	Central Latin America	Crotalus oreganus	iNaturalist
2011-04-01 15:11:00	2011-04-01	2011-04-01 22:11:29 UTC	2013-05-20 22:20:03 UTC	2017-02-09 10:27:01 UTC	research	32.1013	-115.907	Mexico	Central Latin America	Crotalus oreganus	iNaturalist
2011-04-01 15:24:00	2011-04-01	2011-04-01 22:24:53 UTC	2013-05-20 23:10:13 UTC	2017-02-09 10:26:55 UTC	research	32.066	-115.88	Mexico	Central Latin America	Crotalus oreganus	iNaturalist
Sun May 15 2016 18:52:52 GMT-0700 (PDT)	2016-05-15	2016-05-16 01:52:52 UTC	2016-05-16 02:00:37 UTC	2017-02-09 08:11:55 UTC	research	32.4107	-116.603	Mexico	Central Latin America	Crotalus oreganus	iNaturalist
2016/06/07 1:17 PM CDT	2016-06-07	2016-06-07 18:17:00 UTC	2016-10-02 07:31:47 UTC	2017-02-09 07:02:36 UTC	research	32.4177	-116.046	Mexico	Central Latin America	Crotalus oreganus	iNaturalist
2016/06/11 6:57 AM CDT	2016-06-11	2016-06-11 11:57:00 UTC	2016-10-02 07:31:49 UTC	2017-02-09 07:02:22 UTC	research	32.4735	-116.111	Mexico	Central Latin America	Crotalus oreganus	iNaturalist
1900-03-23 23:03:14	2015-03-14		2015-03-18 20:18:42 UTC	2017-02-09 09:30:41 UTC	research	31.8189	-116.994	Mexico	Central Latin America	Crotalus oreganus	iNaturalist
2014:06:12 17:40:52	2014-06-12	2014-06-13 00:40:52 UTC	2014-07-03 14:40:26 UTC	2017-02-09 09:44:01 UTC	research	30.8722	-115.426	Mexico	Central Latin America	Crotalus oreganus	iNaturalist
1900-03-22 21:11:04	1989-11-04		2014-11-16 21:08:39 UTC	2017-02-09 09:45:44 UTC	research	27.7133	-113.206	Mexico	Central Latin America	Crotalus oreganus	iNaturalist
2015-08-18	2015-08-18		2015-08-26 14:09:18 UTC	2017-02-09 08:45:43 UTC	research	32.451	-117.346	Mexico	Central Latin America	Crotalus oreganus	iNaturalist
2016-04-22 11:38:37 AM PDT	2016-04-22	2016-04-22 18:38:37 UTC	2016-04-23 05:01:41 UTC	2017-02-09 08:20:26 UTC	research	32.5289	-117.367	Mexico	Central Latin America	Crotalus oreganus	iNaturalist
2009-03-18	2009-03-18		2013-06-18 22:50:17 UTC	2017-02-09 10:25:33 UTC	research	27.9905	-114.195	Mexico	Central Latin America	Crotalus oreganus	iNaturalist
2013-03-17	2013-03-17		2014-08-22 05:30:29 UTC	2017-02-09 09:35:46 UTC	research	32.4207	-116.884	Mexico	Central Latin America	Crotalus oreganus	iNaturalist
2014-08-20 08:50:00	2014-08-20	2014-08-20 15:50:00 UTC	2015-03-12 05:17:12 UTC	2017-02-09 09:22:23 UTC	research	27.9037	-113.786	Mexico	Central Latin America	Crotalus oreganus	iNaturalist
2015-06-24	2015-06-24		2015-07-02 05:18:15 UTC	2017-02-09 08:54:40 UTC	research	30.9525	-115.42	Mexico	Central Latin America	Crotalus oreganus	iNaturalist
2016-04-15	2016-04-15		2016-05-14 17:17:48 UTC	2017-02-09 08:12:34 UTC	research	32.4345	-116.604	Mexico	Central Latin America	Crotalus oreganus	iNaturalist
Tue Oct 25 2016 20:47:00 GMT-0700 (PDT)	2016-10-25	2016-10-26 03:47:00 UTC	2016-10-26 03:50:41 UTC	2017-02-09 06:57:42 UTC	research	32.5384	-117.142	Mexico	Central Latin America	Crotalus oreganus	iNaturalist
2017-01-16 5:03:59 PM PST	2017-01-16	2017-01-17 01:03:59 UTC	2017-01-17 01:04:31 UTC	2017-02-09 06:14:32 UTC	research	31.9363	-116.705	Mexico	Central Latin America	Crotalus oreganus	iNaturalist
2011-04-01 10:25:00	2011-04-01	2011-04-01 17:25:34 UTC	2013-05-20 23:11:22 UTC	2017-02-09 10:26:49 UTC	research	32.1703	-115.98	Mexico	Central Latin America	Crotalus oreganus	iNaturalist
2007/03/15 10:32 AM PDT	2007-03-15	2007-03-15 17:32:00 UTC	2017-01-05 19:38:50 UTC	2017-02-09 06:15:35 UTC	research	32.1176	-115.818	Mexico	Central Latin America	Crotalus oreganus	iNaturalist
2013-07-02	2013-07-02		2013-07-05 03:36:32 UTC	2017-02-06 12:02:54 UTC	research	25.8083	-111.252	Mexico	Central Latin America	Crotalus ruber	iNaturalist
2013-09-28 20:54:00	2013-09-28	2013-09-29 03:54:56 UTC	2013-10-08 23:58:18 UTC	2017-02-06 12:02:27 UTC	research	24.0666	-110.105	Mexico	Central Latin America	Crotalus ruber	iNaturalist
2013-02-24	2013-02-24		2013-12-12 00:14:09 UTC	2017-02-06 12:02:09 UTC	research	24.6157	-111.614	Mexico	Central Latin America	Crotalus ruber	iNaturalist
2014-04-09	2014-04-09		2014-04-13 02:55:45 UTC	2017-02-06 12:00:15 UTC	research	30.5123	-115.975	Mexico	Central Latin America	Crotalus ruber	iNaturalist
2013-04-22	2013-04-22		2014-04-28 06:23:42 UTC	2017-02-06 11:59:57 UTC	research	27.1926	-111.859	Mexico	Central Latin America	Crotalus ruber	iNaturalist
2009-06-07	2009-06-07		2014-09-15 04:02:47 UTC	2017-02-06 11:56:35 UTC	research	23.4372	-109.881	Mexico	Central Latin America	Crotalus ruber	iNaturalist
2015-03-17	2015-03-17		2015-03-18 20:11:25 UTC	2017-02-06 11:52:24 UTC	research	24.138	-110.022	Mexico	Central Latin America	Crotalus ruber	iNaturalist
2015-02-19 15:37:00	2015-02-19	2015-02-19 23:37:53 UTC	2015-10-18 23:17:53 UTC	2017-02-06 11:46:31 UTC	research	31.8677	-116.446	Mexico	Central Latin America	Crotalus ruber	iNaturalist
2015-10-10	2015-10-10		2016-02-15 23:32:17 UTC	2017-02-06 11:43:31 UTC	research	24.1472	-110.028	Mexico	Central Latin America	Crotalus ruber	iNaturalist
Sun May 29 2016 20:22:39 GMT-0600 (GMT-6)	2016-05-29	2016-05-30 02:22:39 UTC	2016-05-30 02:46:22 UTC	2017-02-06 11:38:09 UTC	research	24.0301	-110.04	Mexico	Central Latin America	Crotalus ruber	iNaturalist
2012-09-18	2012-09-18		2013-05-16 23:10:15 UTC	2017-02-06 12:03:30 UTC	research	29.2	-113.932	Mexico	Central Latin America	Crotalus ruber	iNaturalist
2011-05-18	2011-05-18		2013-06-01 01:18:52 UTC	2017-02-06 12:03:23 UTC	research	24.3485	-110.221	Mexico	Central Latin America	Crotalus ruber	iNaturalist
2008-04-02	2008-04-02		2014-09-10 05:38:29 UTC	2017-02-06 11:56:50 UTC	research	23.9706	-110.773	Mexico	Central Latin America	Crotalus ruber	iNaturalist
Wed Mar 18 2015 15:29:59 GMT-0700 (GMT-7)	2015-03-18	2015-03-18 22:29:59 UTC	2015-03-18 23:52:33 UTC	2017-02-06 11:52:05 UTC	research	24.1149	-110.112	Mexico	Central Latin America	Crotalus ruber	iNaturalist
2014-06-23	2014-06-23		2015-06-08 18:26:00 UTC	2017-02-06 11:48:50 UTC	research	26.1782	-111.387	Mexico	Central Latin America	Crotalus ruber	iNaturalist
2015-09-27 11:41:27 PM GMT-06:00	2015-09-27	2015-09-27 17:41:27 UTC	2015-09-28 05:41:34 UTC	2017-02-06 11:46:53 UTC	research	24.046	-110.19	Mexico	Central Latin America	Crotalus ruber	iNaturalist
2015-05-02 10:25:00	2015-05-02	2015-05-02 20:25:43 UTC	2015-10-10 05:57:07 UTC	2017-02-06 11:46:38 UTC	research	24.1045	-110.244	Mexico	Central Latin America	Crotalus ruber	iNaturalist
2010-03-13	2010-03-13		2016-02-14 02:46:56 UTC	2017-02-06 11:43:42 UTC	research	24.6374	-111.616	Mexico	Central Latin America	Crotalus ruber	iNaturalist
2012-11-08	2012-11-08		2016-03-03 14:23:55 UTC	2017-02-06 11:43:16 UTC	research	23.5654	-109.807	Mexico	Central Latin America	Crotalus ruber	iNaturalist
Wed May 25 2016 17:41:19 GMT-0600 (GMT-6)	2016-05-25	2016-05-25 23:41:19 UTC	2016-05-25 23:57:17 UTC	2017-02-06 11:38:23 UTC	research	24	-110.078	Mexico	Central Latin America	Crotalus ruber	iNaturalist
2016-06-28 9:46:05 p.m. GMT-07:00	2016-06-28	2016-06-28 14:46:05 UTC	2016-06-29 19:51:45 UTC	2017-02-06 11:37:31 UTC	research	32.5266	-116.048	Mexico	Central Latin America	Crotalus ruber	iNaturalist
2011/08/05 1:16 PM HST	2011-08-05	2011-08-05 23:16:00 UTC	2016-07-13 01:25:03 UTC	2017-02-06 11:36:42 UTC	research	31.8391	-116.681	Mexico	Central Latin America	Crotalus ruber	iNaturalist
2016/08/12 6:41 PM PDT	2016-08-12	2016-08-13 01:41:00 UTC	2016-08-14 01:24:05 UTC	2017-02-06 11:35:41 UTC	research	30.9191	-115.653	Mexico	Central Latin America	Crotalus ruber	iNaturalist
2016/08/27 11:30 PM MDT	2016-08-27	2016-08-28 05:30:00 UTC	2016-08-28 05:32:20 UTC	2017-02-06 11:35:29 UTC	research	23.3525	-109.534	Mexico	Central Latin America	Crotalus ruber	iNaturalist
2016/08/28 6:12 PM PDT	2016-08-28	2016-08-29 01:12:00 UTC	2016-09-03 23:25:16 UTC	2017-02-06 11:35:12 UTC	research	31.3451	-116.597	Mexico	Central Latin America	Crotalus ruber	iNaturalist
2016-08-28 18:11:00	2016-08-28	2016-08-29 01:11:52 UTC	2016-09-20 23:27:34 UTC	2017-02-06 11:33:51 UTC	research	31.3395	-116.543	Mexico	Central Latin America	Crotalus ruber	iNaturalist
2014/10/21 5:47 PM MDT	2014-10-21	2014-10-21 23:47:00 UTC	2016-10-05 22:11:17 UTC	2017-02-06 11:33:40 UTC	research	24.0808	-110.451	Mexico	Central Latin America	Crotalus ruber	iNaturalist
Thu Nov 17 2016 22:06:15 GMT-0800 (PST)	2016-11-17	2016-11-18 06:06:15 UTC	2016-12-07 18:47:27 UTC	2017-02-06 11:32:41 UTC	research	24.0711	-110.122	Mexico	Central Latin America	Crotalus ruber	iNaturalist
2014-04-15	2014-04-15		2014-04-30 03:43:32 UTC	2017-02-06 11:59:43 UTC	research	28.7506	-113.814	Mexico	Central Latin America	Crotalus ruber	iNaturalist
2013-08-23 08:30:00	2013-08-23	2013-08-23 14:30:28 UTC	2014-08-31 22:48:19 UTC	2017-02-06 11:57:01 UTC	research	24.0399	-110.138	Mexico	Central Latin America	Crotalus ruber	iNaturalist
2010-08-01 7:59:25 PM PDT	2010-08-01	2010-08-02 02:59:25 UTC	2016-02-12 18:53:55 UTC	2017-02-06 11:43:49 UTC	research	29.7783	-114.965	Mexico	Central Latin America	Crotalus ruber	iNaturalist
2015/09/26 7:16 PM PDT	2015-09-26	2015-09-27 02:16:00 UTC	2016-07-22 05:34:32 UTC	2017-02-06 11:35:59 UTC	research	31.8628	-116.7	Mexico	Central Latin America	Crotalus ruber	iNaturalist
2016/07/31 8:04 PM PDT	2016-07-31	2016-08-01 03:04:00 UTC	2016-09-03 23:25:16 UTC	2017-02-06 11:34:34 UTC	research	31.4507	-116.368	Mexico	Central Latin America	Crotalus ruber	iNaturalist
Wed Sep 07 2016 21:47:50 GMT-0700 (PDT)	2016-09-07	2016-09-08 04:47:50 UTC	2016-09-08 22:06:37 UTC	2017-02-06 11:34:29 UTC	research	32.1134	-115.753	Mexico	Central Latin America	Crotalus ruber	iNaturalist
Mon Sep 12 2016 21:04:30 GMT-0600 (GMT-6)	2016-09-12	2016-09-13 03:04:30 UTC	2016-09-13 03:05:38 UTC	2017-02-06 11:34:13 UTC	research	24.0141	-110.098	Mexico	Central Latin America	Crotalus ruber	iNaturalist
1900-03-23 23:04:01	2015-04-01		2016-09-14 05:00:55 UTC	2017-02-06 11:34:06 UTC	research	28.1142	-115.181	Mexico	Central Latin America	Crotalus ruber	iNaturalist
1900-03-23 21:06:25	2013-06-25		2016-09-14 06:00:33 UTC	2017-02-06 11:33:58 UTC	research	24.0439	-110.081	Mexico	Central Latin America	Crotalus ruber	iNaturalist
2015-02-20	2015-02-20		2016-10-29 16:31:03 UTC	2017-02-06 11:33:06 UTC	research	30.9225	-115.752	Mexico	Central Latin America	Crotalus ruber	iNaturalist
2016/03/05 12:10 PM PST	2016-03-05	2016-03-05 20:10:00 UTC	2017-01-20 03:50:06 UTC	2017-02-06 11:32:18 UTC	research	31.9229	-116.697	Mexico	Central Latin America	Crotalus ruber	iNaturalist
2015-04-02 14:38:00	2015-04-02	2015-04-02 21:38:17 UTC	2015-04-08 23:14:23 UTC	2017-02-06 11:50:22 UTC	research	28.135	-115.289	Mexico	Central Latin America	Crotalus ruber	iNaturalist
2015-04-01	2015-04-01		2015-04-09 23:11:27 UTC	2017-02-06 11:50:10 UTC	research	28.1378	-115.033	Mexico	Central Latin America	Crotalus ruber	iNaturalist
2016-03-23 2:29:00 PM PDT	2016-03-23	2016-03-23 21:29:00 UTC	2016-04-26 15:04:17 UTC	2017-02-06 11:40:26 UTC	research	28.1507	-115.033	Mexico	Central Latin America	Crotalus ruber	iNaturalist
2013-09-18	2013-09-18		2013-10-22 19:05:46 UTC	2017-02-06 12:02:22 UTC	research	23.8822	-110.249	Mexico	Central Latin America	Crotalus ruber	iNaturalist
Tue Jul 12 2016 22:09:24 GMT-0600 (GMT-6)	2016-07-12	2016-07-13 04:09:24 UTC	2016-07-13 05:39:46 UTC	2017-02-06 11:36:27 UTC	research	24.1651	-110.086	Mexico	Central Latin America	Crotalus ruber	iNaturalist
Tue Jul 12 2016 22:33:56 GMT-0600 (GMT-6)	2016-07-12	2016-07-13 04:33:56 UTC	2016-07-13 05:49:08 UTC	2017-02-06 11:36:20 UTC	research	24.151	-110.135	Mexico	Central Latin America	Crotalus ruber	iNaturalist
Sat Aug 31 2013 20:58:46 GMT-0600 (MDT)	2013-08-31	2013-09-01 02:58:46 UTC	2013-09-17 07:22:25 UTC	2017-02-06 12:02:34 UTC	research	23.0455	-109.762	Mexico	Central Latin America	Crotalus ruber	iNaturalist
2014-06-23	2014-06-23		2015-06-08 18:22:21 UTC	2017-02-06 11:48:56 UTC	research	26.1804	-111.237	Mexico	Central Latin America	Crotalus ruber	iNaturalist
2015-12-06	2015-12-06		2015-12-15 17:29:19 UTC	2017-02-06 11:44:05 UTC	research	23.7067	-110.148	Mexico	Central Latin America	Crotalus ruber	iNaturalist
2016-01-25	2016-01-25		2016-04-26 00:56:45 UTC	2017-02-06 11:40:32 UTC	research	23.3938	-109.472	Mexico	Central Latin America	Crotalus ruber	iNaturalist
2008/02/27 2:49 PM MST	2008-02-27	2008-02-27 21:49:00 UTC	2016-10-10 03:34:07 UTC	2017-02-06 11:33:19 UTC	research	23.401	-109.815	Mexico	Central Latin America	Crotalus ruber	iNaturalist
2005-04-15	2005-04-15		2014-04-30 03:47:59 UTC	2017-02-06 11:59:36 UTC	research	28.619	-113.995	Mexico	Central Latin America	Crotalus ruber	iNaturalist
2016-06-08	2016-06-08		2016-06-12 07:01:33 UTC	2017-02-06 11:37:48 UTC	research	29.2512	-114.158	Mexico	Central Latin America	Crotalus ruber	iNaturalist
2014/03/21 3:45 PM PDT	2014-03-21	2014-03-21 22:45:00 UTC	2017-01-05 20:00:03 UTC	2017-02-06 11:32:25 UTC	research	30.5969	-116.125	Mexico	Central Latin America	Crotalus ruber	iNaturalist
2007-10-12 12:52:00	2007-10-12	2007-10-12 17:52:46 UTC	2016-02-23 17:29:45 UTC	2017-02-06 12:31:29 UTC	research	25.0991	-100.637	Mexico	Central Latin America	Crotalus scutulatus	iNaturalist
2014-09-30	2014-09-30		2015-01-24 21:15:38 UTC	2017-02-06 12:51:26 UTC	research	23.9536	-101.59	Mexico	Central Latin America	Crotalus scutulatus	iNaturalist
2009-09-20	2009-09-20		2015-04-04 16:48:20 UTC	2017-02-06 12:49:39 UTC	research	20.4217	-100.039	Mexico	Central Latin America	Crotalus scutulatus	iNaturalist
2015-04-02	2015-04-02		2015-05-04 01:06:38 UTC	2017-02-06 12:49:15 UTC	research	23.9162	-103.821	Mexico	Central Latin America	Crotalus scutulatus	iNaturalist
2014-10-04	2014-10-04		2015-06-11 13:24:25 UTC	2017-02-06 12:48:31 UTC	research	24.8826	-100.769	Mexico	Central Latin America	Crotalus scutulatus	iNaturalist
2015-04-18	2015-04-18		2015-06-11 14:09:59 UTC	2017-02-06 12:48:25 UTC	research	24.845	-100.686	Mexico	Central Latin America	Crotalus scutulatus	iNaturalist
2014-08-31 08:31:00	2014-08-31	2014-08-31 13:31:37 UTC	2015-07-26 22:53:15 UTC	2017-02-06 12:44:36 UTC	research	23.9132	-101.548	Mexico	Central Latin America	Crotalus scutulatus	iNaturalist
2014-07-27	2014-07-27		2015-09-02 20:46:33 UTC	2017-02-06 12:37:50 UTC	research	25.7809	-101.48	Mexico	Central Latin America	Crotalus scutulatus	iNaturalist
2012-08-03 08:28:00	2012-08-03	2012-08-03 13:28:10 UTC	2015-10-05 03:20:54 UTC	2017-02-06 12:35:27 UTC	research	30.7691	-107.626	Mexico	Central Latin America	Crotalus scutulatus	iNaturalist
2006-05-27	2006-05-27		2015-06-24 19:56:24 UTC	2017-02-06 12:46:26 UTC	research	29.2689	-103.847	Mexico	Central Latin America	Crotalus scutulatus	iNaturalist
2014-06-01	2014-06-01		2015-06-26 01:39:58 UTC	2017-02-06 12:45:46 UTC	research	26.9911	-102.062	Mexico	Central Latin America	Crotalus scutulatus	iNaturalist
2015-09-06 11:50:39 p.m. GMT-05:00	2015-09-06	2015-09-06 18:50:39 UTC	2015-09-07 04:50:54 UTC	2017-02-06 12:37:31 UTC	research	20.9642	-99.742	Mexico	Central Latin America	Crotalus scutulatus	iNaturalist
2016/09/18 4:40 PM CDT	2016-09-18	2016-09-18 21:40:00 UTC	2016-09-19 15:08:19 UTC	2017-02-06 12:13:58 UTC	research	25.283	-100.815	Mexico	Central Latin America	Crotalus scutulatus	iNaturalist
2016-09-20	2016-09-20		2016-09-29 19:56:07 UTC	2017-02-06 12:13:02 UTC	research	28.5775	-105.876	Mexico	Central Latin America	Crotalus scutulatus	iNaturalist
2010/11/11 3:54 PM HST	2010-11-11	2010-11-12 01:54:00 UTC	2016-10-08 02:12:09 UTC	2017-02-06 12:12:12 UTC	research	25.2019	-101.337	Mexico	Central Latin America	Crotalus scutulatus	iNaturalist
2007/08/05 8:39 PM HST	2007-08-05	2007-08-06 06:39:00 UTC	2016-10-08 02:13:39 UTC	2017-02-06 12:12:05 UTC	research	23.6639	-100.082	Mexico	Central Latin America	Crotalus scutulatus	iNaturalist
2007/08/02 8:39 PM HST	2007-08-02	2007-08-03 06:39:00 UTC	2016-10-08 02:15:47 UTC	2017-02-06 12:12:00 UTC	research	24.486	-99.9196	Mexico	Central Latin America	Crotalus scutulatus	iNaturalist
2008/09/25 8:54 PM HST	2008-09-25	2008-09-26 06:54:00 UTC	2016-10-08 02:19:52 UTC	2017-02-06 12:11:54 UTC	research	24.491	-100.23	Mexico	Central Latin America	Crotalus scutulatus	iNaturalist
2010/11/08 12:44 PM HST	2010-11-08	2010-11-08 22:44:00 UTC	2016-10-08 02:23:16 UTC	2017-02-06 12:11:48 UTC	research	23.0914	-101.12	Mexico	Central Latin America	Crotalus scutulatus	iNaturalist
2013/09/06 12:04 PM MDT	2013-09-06	2013-09-06 18:04:00 UTC	2016-11-12 16:44:35 UTC	2017-02-06 12:09:20 UTC	research	28.8973	-106.213	Mexico	Central Latin America	Crotalus scutulatus	iNaturalist
2016/07/13 10:48 AM MDT	2016-07-13	2016-07-13 16:48:00 UTC	2016-11-12 16:44:36 UTC	2017-02-06 12:09:12 UTC	research	28.8887	-106.337	Mexico	Central Latin America	Crotalus scutulatus	iNaturalist
2015/09/26 12:40 AM CDT	2015-09-26	2015-09-26 05:40:00 UTC	2016-11-30 15:39:08 UTC	2017-02-06 12:08:58 UTC	research	25.3944	-101.152	Mexico	Central Latin America	Crotalus scutulatus	iNaturalist
2013-10-14 09:20:00	2013-10-14	2013-10-14 14:20:18 UTC	2014-07-02 22:32:29 UTC	2017-02-06 12:55:45 UTC	research	30.7349	-107.632	Mexico	Central Latin America	Crotalus scutulatus	iNaturalist
2008-07-18 10:50:00	2008-07-18	2008-07-18 15:50:20 UTC	2014-08-06 15:43:11 UTC	2017-02-06 12:55:08 UTC	research	21.8975	-101.984	Mexico	Central Latin America	Crotalus scutulatus	iNaturalist
2015-08-24	2015-08-24		2015-08-28 19:32:04 UTC	2017-02-06 12:38:51 UTC	research	28.7698	-102.045	Mexico	Central Latin America	Crotalus scutulatus	iNaturalist
2013-10-14 10:17:00	2013-10-14	2013-10-14 15:17:09 UTC	2015-09-21 02:12:06 UTC	2017-02-06 12:36:13 UTC	research	30.6083	-107.404	Mexico	Central Latin America	Crotalus scutulatus	iNaturalist
2015-07-27	2015-07-27		2015-09-25 17:34:44 UTC	2017-02-06 12:35:53 UTC	research	24.1006	-101.427	Mexico	Central Latin America	Crotalus scutulatus	iNaturalist
2016-07-04 13:44:00	2016-07-04	2016-07-04 18:44:00 UTC	2016-07-06 18:57:50 UTC	2017-02-06 12:24:15 UTC	research	23.8594	-101.012	Mexico	Central Latin America	Crotalus scutulatus	iNaturalist
2012/10/08 5:07 PM HST	2012-10-08	2012-10-09 03:07:00 UTC	2016-07-10 21:47:38 UTC	2017-02-06 12:24:07 UTC	research	30.3035	-112.435	Mexico	Central Latin America	Crotalus scutulatus	iNaturalist
2016/07/15 10:37 AM CDT	2016-07-15	2016-07-15 15:37:00 UTC	2016-07-16 02:42:31 UTC	2017-02-06 12:24:01 UTC	research	25.3109	-101.007	Mexico	Central Latin America	Crotalus scutulatus	iNaturalist
2004-05-31 17:23:00	2004-05-31	2004-05-31 22:23:35 UTC	2016-07-21 22:49:54 UTC	2017-02-06 12:23:47 UTC	research	24.6816	-100.231	Mexico	Central Latin America	Crotalus scutulatus	iNaturalist
2016/09/14 6:53 PM CDT	2016-09-14	2016-09-14 23:53:00 UTC	2016-09-19 16:08:18 UTC	2017-02-06 12:13:50 UTC	research	22.6461	-102.657	Mexico	Central Latin America	Crotalus scutulatus	iNaturalist
2016-09-23 11:56:00 AM CDT	2016-09-23	2016-09-23 16:56:00 UTC	2016-09-24 01:00:21 UTC	2017-02-06 12:13:24 UTC	research	24.1445	-104.578	Mexico	Central Latin America	Crotalus scutulatus	iNaturalist
2008/08/07 9:08 PM HST	2008-08-07	2008-08-08 07:08:00 UTC	2016-10-11 16:40:38 UTC	2017-02-06 12:11:34 UTC	research	24.576	-101.255	Mexico	Central Latin America	Crotalus scutulatus	iNaturalist
2016/05/07 10:30 PM MDT	2016-05-07	2016-05-08 04:30:00 UTC	2016-11-05 16:22:53 UTC	2017-02-06 12:09:25 UTC	research	29.1256	-105.431	Mexico	Central Latin America	Crotalus scutulatus	iNaturalist
lun oct 05 2015 13:33:20 GMT-0500 (GMT-5)	2015-10-05	2015-10-05 18:33:20 UTC	2015-10-05 18:37:23 UTC	2017-02-06 12:35:06 UTC	research	18.9871	-97.4055	Mexico	Central Latin America	Crotalus scutulatus	iNaturalist
2009-04-24	2009-04-24		2014-02-05 04:14:09 UTC	2017-02-06 12:59:08 UTC	research	19.4459	-98.0391	Mexico	Central Latin America	Crotalus scutulatus	iNaturalist
2001-11-13	2001-11-13		2013-05-28 21:55:03 UTC	2017-02-06 13:35:22 UTC	research	30.826	-108.445	Mexico	Central Latin America	Crotalus scutulatus	iNaturalist
2008-08-12	2008-08-12		2013-05-31 22:00:10 UTC	2017-02-06 13:35:17 UTC	research	30.9067	-108.22	Mexico	Central Latin America	Crotalus scutulatus	iNaturalist
2011-11-05	2011-11-05		2013-07-16 22:47:05 UTC	2017-02-06 13:02:32 UTC	research	23.2678	-101.394	Mexico	Central Latin America	Crotalus scutulatus	iNaturalist
2014-05-23	2014-05-23		2014-05-26 15:20:14 UTC	2017-02-06 12:57:19 UTC	research	25.034	-100.831	Mexico	Central Latin America	Crotalus scutulatus	iNaturalist
2014-09-19	2014-09-19		2015-09-03 18:11:39 UTC	2017-02-06 12:37:44 UTC	research	28.8435	-106.544	Mexico	Central Latin America	Crotalus scutulatus	iNaturalist
2005-09-19	2005-09-19		2016-06-07 16:40:42 UTC	2017-02-06 12:26:34 UTC	research	25.251	-100.864	Mexico	Central Latin America	Crotalus scutulatus	iNaturalist
2016-07-04 13:44:00	2016-07-04	2016-07-04 18:44:00 UTC	2016-07-06 18:57:49 UTC	2017-02-06 12:24:21 UTC	research	23.9235	-101.078	Mexico	Central Latin America	Crotalus scutulatus	iNaturalist
2015/08/30 12:39 PM CDT	2015-08-30	2015-08-30 17:39:00 UTC	2016-09-08 19:41:38 UTC	2017-02-06 12:17:05 UTC	research	27.5195	-106.276	Mexico	Central Latin America	Crotalus scutulatus	iNaturalist
2008/02/09 9:10 PM CST	2008-02-09	2008-02-10 03:10:00 UTC	2016-09-21 16:57:54 UTC	2017-02-08 20:25:37 UTC	research	22.0994	-100.94	Mexico	Central Latin America	Crotalus scutulatus	iNaturalist
2008-07-18 10:52:00	2008-07-18	2008-07-18 15:52:11 UTC	2014-08-14 15:03:53 UTC	2017-02-06 12:55:03 UTC	research	21.9578	-101.904	Mexico	Central Latin America	Crotalus scutulatus	iNaturalist
2014-07-04	2014-07-04		2014-08-19 19:29:20 UTC	2017-02-06 12:54:53 UTC	research	30.9076	-108.05	Mexico	Central Latin America	Crotalus scutulatus	iNaturalist
2014-10-11	2014-10-11		2014-10-12 01:03:28 UTC	2017-02-06 12:52:22 UTC	research	25.2488	-100.996	Mexico	Central Latin America	Crotalus scutulatus	iNaturalist
Thu Nov 27 2014 08:05:15 GMT-0600 (CST)	2014-11-27	2014-11-27 14:05:15 UTC	2014-11-27 14:38:14 UTC	2017-02-06 12:51:31 UTC	research	28.7734	-102.862	Mexico	Central Latin America	Crotalus scutulatus	iNaturalist
2014-07-30	2014-07-30		2015-04-21 00:53:41 UTC	2017-02-06 12:49:34 UTC	research	23.8063	-101.459	Mexico	Central Latin America	Crotalus scutulatus	iNaturalist
Thu May 19 2016 21:05:29 GMT-0500 (CDT)	2016-05-19	2016-05-20 02:05:29 UTC	2016-05-20 02:51:43 UTC	2017-02-06 12:28:22 UTC	research	25.3617	-100.719	Mexico	Central Latin America	Crotalus scutulatus	iNaturalist
Thu May 19 2016 22:42:46 GMT-0500 (CDT)	2016-05-19	2016-05-20 03:42:46 UTC	2016-05-20 03:44:23 UTC	2017-02-06 12:28:14 UTC	research	24.7349	-100.076	Mexico	Central Latin America	Crotalus scutulatus	iNaturalist
2006/05/31 12:08 PM CDT	2006-05-31	2006-05-31 17:08:00 UTC	2016-08-09 03:51:49 UTC	2017-02-06 12:20:27 UTC	research	25.2878	-100.898	Mexico	Central Latin America	Crotalus scutulatus	iNaturalist
2016-12-21 3:41:19 p. m. CST	2016-12-21	2016-12-21 21:41:19 UTC	2016-12-22 01:26:03 UTC	2017-02-06 13:37:20 UTC	research	19.1804	-96.5412	Mexico	Central Latin America	Crotalus simus	iNaturalist
2014-07-03	2014-07-03		2014-08-14 21:06:25 UTC	2017-02-06 13:38:30 UTC	research	16.8065	-93.0798	Mexico	Central Latin America	Crotalus simus	iNaturalist
2013-08-05	2013-08-05		2013-08-11 23:07:26 UTC	2017-02-06 13:38:35 UTC	research	15.5373	-92.9912	Mexico	Central Latin America	Crotalus simus	iNaturalist
2014-11-19	2014-11-19		2015-09-17 19:17:39 UTC	2017-02-06 13:38:09 UTC	research	15.9442	-93.8291	Mexico	Central Latin America	Crotalus simus	iNaturalist
2015-08-26 20:43:00	2015-08-26	2015-08-27 01:43:42 UTC	2015-09-22 06:29:29 UTC	2017-02-06 13:38:03 UTC	research	16.8065	-93.3568	Mexico	Central Latin America	Crotalus simus	iNaturalist
2013-07-01	2013-07-01		2013-07-02 23:30:27 UTC	2017-02-06 13:38:42 UTC	research	16.7254	-93.0945	Mexico	Central Latin America	Crotalus simus	iNaturalist
2014-10-21	2014-10-21		2014-11-07 04:23:31 UTC	2017-02-06 13:38:25 UTC	research	16.9935	-93.0567	Mexico	Central Latin America	Crotalus simus	iNaturalist
2015-05-15	2015-05-15		2015-06-02 16:06:55 UTC	2017-02-06 13:38:20 UTC	research	16.829	-93.095	Mexico	Central Latin America	Crotalus simus	iNaturalist
2015-09-01	2015-09-01		2015-10-16 21:01:18 UTC	2017-02-06 13:37:57 UTC	research	16.8061	-93.0824	Mexico	Central Latin America	Crotalus simus	iNaturalist
2015-10-27	2015-10-27		2015-12-15 22:50:16 UTC	2017-02-06 13:37:52 UTC	research	16.8334	-93.0702	Mexico	Central Latin America	Crotalus simus	iNaturalist
2014/06/06 10:02 PM UTC	2014-06-06		2016-06-29 20:42:44 UTC	2017-02-06 13:37:45 UTC	research	16.519	-94.7696	Mexico	Central Latin America	Crotalus simus	iNaturalist
2016/06/29 7:02 PM CDT	2016-06-29	2016-06-30 00:02:00 UTC	2016-07-05 00:09:55 UTC	2017-02-06 13:37:39 UTC	research	15.9613	-93.7134	Mexico	Central Latin America	Crotalus simus	iNaturalist
Fri Oct 07 2016 06:59:21 GMT-0500 (CDT)	2016-10-07	2016-10-07 11:59:21 UTC	2016-10-07 20:20:08 UTC	2017-02-06 13:37:32 UTC	research	16.5777	-92.8626	Mexico	Central Latin America	Crotalus simus	iNaturalist
2016/11/14 1:58 PM CST	2016-11-14	2016-11-14 19:58:00 UTC	2016-11-17 18:51:31 UTC	2017-02-06 13:37:26 UTC	research	15.0636	-92.6586	Mexico	Central Latin America	Crotalus simus	iNaturalist
2004-05-20 14:28:00	2004-05-20	2004-05-21 00:28:30 UTC	2013-05-21 16:35:59 UTC	2017-02-06 13:40:08 UTC	research	25.4021	-100.059	Mexico	Central Latin America	Crotalus totonacus	iNaturalist
2006-06-15	2006-06-15		2013-06-14 19:36:40 UTC	2017-02-06 13:40:02 UTC	research	22.8934	-99.6275	Mexico	Central Latin America	Crotalus totonacus	iNaturalist
2010-05-21	2010-05-21		2013-10-10 18:48:38 UTC	2017-02-06 13:39:56 UTC	research	23.1434	-99.2015	Mexico	Central Latin America	Crotalus totonacus	iNaturalist
2010-03-21 16:20:00	2010-03-21	2010-03-21 22:20:37 UTC	2015-11-07 07:19:05 UTC	2017-02-06 13:39:19 UTC	research	23.6925	-99.2829	Mexico	Central Latin America	Crotalus totonacus	iNaturalist
2013-03-05	2013-03-05		2014-05-20 16:51:36 UTC	2017-02-06 13:39:45 UTC	research	21.4707	-99.2272	Mexico	Central Latin America	Crotalus totonacus	iNaturalist
2006-09-09	2006-09-09		2015-03-06 20:06:08 UTC	2017-02-06 13:39:30 UTC	research	21.1664	-99.3734	Mexico	Central Latin America	Crotalus totonacus	iNaturalist
2015-08-26	2015-08-26		2015-10-05 19:57:36 UTC	2017-02-06 13:39:25 UTC	research	21.4554	-99.2364	Mexico	Central Latin America	Crotalus totonacus	iNaturalist
2016-09-05 5:13:22 AM CDT	2016-09-05	2016-09-05 10:13:22 UTC	2016-09-05 10:15:56 UTC	2017-02-06 13:39:14 UTC	research	25.5383	-100.204	Mexico	Central Latin America	Crotalus totonacus	iNaturalist
2007-06-06	2007-06-06		2014-05-14 19:02:25 UTC	2017-02-06 13:39:51 UTC	research	25.3359	-100.193	Mexico	Central Latin America	Crotalus totonacus	iNaturalist
2012-11-04	2012-11-04		2014-08-08 17:56:46 UTC	2017-02-06 13:39:36 UTC	research	23.7709	-99.2605	Mexico	Central Latin America	Crotalus totonacus	iNaturalist
2013-03-19	2013-03-19		2013-04-29 18:11:02 UTC	2017-02-06 13:42:44 UTC	research	20.9326	-89.6162	Mexico	Central Latin America	Crotalus tzabcan	iNaturalist
2012-08-05	2012-08-05		2015-01-16 20:41:09 UTC	2017-02-06 13:41:20 UTC	research	18.4344	-88.3096	Mexico	Central Latin America	Crotalus tzabcan	iNaturalist
2011-07-26	2011-07-26		2015-07-18 21:55:31 UTC	2017-02-06 13:41:14 UTC	research	20.933	-89.5826	Mexico	Central Latin America	Crotalus tzabcan	iNaturalist
2000-06-21	2000-06-21		2014-08-18 15:47:41 UTC	2017-02-06 13:42:35 UTC	research	21.4464	-87.7953	Mexico	Central Latin America	Crotalus tzabcan	iNaturalist
2015-10-09 14:49:00	2015-10-09	2015-10-10 00:49:28 UTC	2015-10-27 17:32:57 UTC	2017-02-06 13:41:08 UTC	research	18.3726	-89.8223	Mexico	Central Latin America	Crotalus tzabcan	iNaturalist
2015-12-17 4:11:16 PM GMT-05:00	2015-12-17	2015-12-17 11:11:16 UTC	2016-04-05 14:06:03 UTC	2017-02-06 13:41:02 UTC	research	20.928	-86.9371	Mexico	Central Latin America	Crotalus tzabcan	iNaturalist
2016-11-10 10:00:00 AM CST	2016-11-10	2016-11-10 16:00:00 UTC	2017-01-24 05:44:16 UTC	2017-02-06 13:40:46 UTC	research	20.1359	-89.4303	Mexico	Central Latin America	Crotalus tzabcan	iNaturalist
2017-01-29 6:40:15 PM CST	2017-01-29	2017-01-30 00:40:15 UTC	2017-01-29 23:48:55 UTC	2017-02-06 14:20:24 UTC	research	18.5557	-88.8741	Mexico	Central Latin America	Crotalus tzabcan	iNaturalist
Sat Jan 28 2017 15:13:31 GMT-0600 (CST)	2017-01-28	2017-01-28 21:13:31 UTC	2017-01-30 03:56:50 UTC	2017-02-06 13:40:34 UTC	research	18.4541	-88.9149	Mexico	Central Latin America	Crotalus tzabcan	iNaturalist
2016/11/27 10:49 AM CST	2016-11-27	2016-11-27 16:49:00 UTC	2017-02-01 17:00:17 UTC	2017-02-06 13:40:27 UTC	research	18.3455	-89.8005	Mexico	Central Latin America	Crotalus tzabcan	iNaturalist
2016-12-17	2016-12-17		2017-01-13 00:24:01 UTC	2017-02-06 13:40:56 UTC	research	21.0966	-88.7723	Mexico	Central Latin America	Crotalus tzabcan	iNaturalist
2010-08-05	2010-08-05		2011-10-10 17:34:15 UTC	2017-02-06 22:29:51 UTC	research	30.9471	-108.341	Mexico	Central Latin America	Crotalus viridis	iNaturalist
2015-12-13 6:17:21 p.m. GMT-06:00	2015-12-13	2015-12-13 12:17:21 UTC	2016-10-04 23:22:39 UTC	2017-02-06 22:34:16 UTC	research	21.9734	-103.685	Mexico	Central Latin America	Micruroides euryxanthus	iNaturalist
2014-09-13	2014-09-13		2015-08-14 18:58:35 UTC	2017-02-06 22:43:00 UTC	research	15.0105	-92.5616	Mexico	Central Latin America	Micrurus nigrocinctus	iNaturalist
2015-09-25	2015-09-25		2015-09-29 18:38:44 UTC	2017-02-06 22:42:49 UTC	research	16.13	-93.7453	Mexico	Central Latin America	Micrurus nigrocinctus	iNaturalist
2015-08-21	2015-08-21		2015-08-24 12:46:55 UTC	2017-02-06 23:15:03 UTC	research	26.0353	-100.988	Mexico	Central Latin America	Micrurus tener	iNaturalist
2008-04-25	2008-04-25		2013-07-25 19:54:28 UTC	2017-02-06 23:34:57 UTC	research	21.2267	-99.1139	Mexico	Central Latin America	Micrurus tener	iNaturalist
2015-11-20	2015-11-20		2015-12-30 00:05:03 UTC	2017-02-06 23:07:38 UTC	research	23.6278	-98.882	Mexico	Central Latin America	Micrurus tener	iNaturalist
2015-07-29 11:57:00 AM CDT	2015-07-29	2015-07-29 16:57:00 UTC	2016-03-11 20:37:39 UTC	2017-02-06 23:07:05 UTC	research	23.6307	-99.2423	Mexico	Central Latin America	Micrurus tener	iNaturalist
2015-09-10	2015-09-10		2015-09-11 19:02:06 UTC	2017-02-06 23:14:27 UTC	research	28.5928	-100.588	Mexico	Central Latin America	Micrurus tener	iNaturalist
2015-09-22	2015-09-22		2015-09-23 02:23:39 UTC	2017-02-06 23:13:37 UTC	research	20.5573	-99.2436	Mexico	Central Latin America	Micrurus tener	iNaturalist
2013-05-28	2013-05-28		2015-09-28 02:33:20 UTC	2017-02-06 23:13:09 UTC	research	25.8683	-100.502	Mexico	Central Latin America	Micrurus tener	iNaturalist
Sat May 21 2016 09:13:52 GMT-0500 (CDT)	2016-05-21	2016-05-21 14:13:52 UTC	2016-05-29 19:17:25 UTC	2017-02-06 22:59:26 UTC	research	23.5398	-99.8196	Mexico	Central Latin America	Micrurus tener	iNaturalist
2015/09/20 10:27 AM CDT	2015-09-20	2015-09-20 15:27:00 UTC	2016-07-27 03:04:48 UTC	2017-02-06 22:56:24 UTC	research	25.2679	-100.019	Mexico	Central Latin America	Micrurus tener	iNaturalist
2010-01-01 05:35:00	2010-01-01	2010-01-01 11:35:02 UTC	2017-01-06 19:55:49 UTC	2017-02-06 22:47:31 UTC	research	22.2141	-98.9339	Mexico	Central Latin America	Micrurus tener	iNaturalist
2015/05/18 11:23 AM HST	2015-05-18	2015-05-18 21:23:00 UTC	2017-01-10 06:25:54 UTC	2017-02-06 22:47:25 UTC	research	28.6539	-100.909	Mexico	Central Latin America	Micrurus tener	iNaturalist
2013-11-20 16:07:00	2013-11-20	2013-11-20 22:07:22 UTC	2013-11-28 18:10:49 UTC	2017-02-06 23:32:18 UTC	research	25.5568	-100.264	Mexico	Central Latin America	Micrurus tener	iNaturalist
2013-10-31 14:22:00	2013-10-31	2013-10-31 20:22:23 UTC	2013-11-11 22:55:38 UTC	2017-02-06 23:32:36 UTC	research	25.5399	-100.274	Mexico	Central Latin America	Micrurus tener	iNaturalist
2012-05-31	2012-05-31		2014-06-04 00:09:29 UTC	2017-02-06 23:30:26 UTC	research	25.8906	-100.52	Mexico	Central Latin America	Micrurus tener	iNaturalist
2015-09-16	2015-09-16		2015-09-19 08:26:27 UTC	2017-02-06 23:13:43 UTC	research	25.7562	-100.626	Mexico	Central Latin America	Micrurus tener	iNaturalist
2015-10-15 3:40:10 p.m. GMT-05:00	2015-10-15	2015-10-15 10:40:10 UTC	2015-10-15 20:41:13 UTC	2017-02-06 23:12:05 UTC	research	25.5486	-100.271	Mexico	Central Latin America	Micrurus tener	iNaturalist
2016/09/04 7:15 PM CDT	2016-09-04	2016-09-05 00:15:00 UTC	2016-09-14 02:53:42 UTC	2017-02-06 22:52:14 UTC	research	25.5159	-100.118	Mexico	Central Latin America	Micrurus tener	iNaturalist
2016/06/01 1:04 PM MDT	2016-06-01	2016-06-01 19:04:00 UTC	2016-11-12 20:23:13 UTC	2017-02-06 22:49:21 UTC	research	22.8124	-99.2784	Mexico	Central Latin America	Micrurus tener	iNaturalist
2009-04-11	2009-04-11		2013-06-19 22:46:02 UTC	2017-02-06 23:35:10 UTC	research	21.6249	-99.0197	Mexico	Central Latin America	Micrurus tener	iNaturalist
2007-05-12	2007-05-12		2014-09-12 22:39:16 UTC	2017-02-06 23:25:47 UTC	research	23.0102	-99.2967	Mexico	Central Latin America	Micrurus tener	iNaturalist
Thu Oct 13 2016 12:02:08 GMT-0500 (CDT)	2016-10-13	2016-10-13 17:02:08 UTC	2016-10-14 20:12:30 UTC	2017-02-06 22:50:27 UTC	research	25.2285	-99.9198	Mexico	Central Latin America	Micrurus tener	iNaturalist
2013/02/25 8:25 AM CST	2013-02-25	2013-02-25 14:25:00 UTC	2016-09-04 01:35:17 UTC	2017-02-06 23:43:25 UTC	research	16.1754	-90.9604	Mexico	Central Latin America	Porthidium nasutum	iNaturalist
2013-05-13	2013-05-13		2013-05-20 01:38:44 UTC	2017-02-06 23:45:43 UTC	research	16.1133	-90.902	Mexico	Central Latin America	Porthidium nasutum	iNaturalist
2013-07-01	2013-07-01		2013-07-15 20:01:50 UTC	2017-02-06 23:45:30 UTC	research	16.0423	-90.9971	Mexico	Central Latin America	Porthidium nasutum	iNaturalist
2011-08-18 10:35:00	2011-08-18	2011-08-18 15:35:01 UTC	2013-12-23 04:25:27 UTC	2017-02-06 23:45:24 UTC	research	16.0971	-90.8456	Mexico	Central Latin America	Porthidium nasutum	iNaturalist
2014-12-16	2014-12-16		2015-03-29 04:43:50 UTC	2017-02-06 23:44:52 UTC	research	16.3848	-91.7218	Mexico	Central Latin America	Porthidium nasutum	iNaturalist
2010-06-30 11:07:00	2010-06-30	2010-06-30 16:07:54 UTC	2013-10-19 19:29:24 UTC	2017-02-07 00:08:17 UTC	research	28.3542	-100.427	Mexico	Central Latin America	Sistrurus catenatus	iNaturalist
2010/06/18 8:40 AM CDT	2010-06-18	2010-06-18 13:40:00 UTC	2016-10-19 16:21:56 UTC	2017-02-06 23:49:32 UTC	research	28.2198	-100.45	Mexico	Central Latin America	Sistrurus catenatus	iNaturalist
2015-07-11	2015-07-11		2015-12-03 16:21:53 UTC	2017-02-07 10:49:10 UTC	research	48.1439	89.1957	Mongolia	Central Asia	Vipera berus	iNaturalist
2012-05-02	2012-05-02		2012-05-17 19:53:34 UTC	2017-02-07 11:00:29 UTC	research	42.4145	18.8238	Montenegro	Central Europe	Vipera ammodytes	iNaturalist
2012-04-30	2012-04-30		2012-05-18 10:07:11 UTC	2017-02-07 11:00:21 UTC	research	41.8728	19.3596	Montenegro	Central Europe	Vipera ammodytes	iNaturalist
2012-04-30 13:22:00	2012-04-30	2012-04-30 11:22:32 UTC	2015-11-21 20:07:21 UTC	2017-02-07 10:49:34 UTC	research	41.8719	19.3601	Montenegro	Central Europe	Vipera ammodytes	iNaturalist
2009/06/08 11:19 AM BST	2009-06-08	2009-06-08 10:19:00 UTC	2016-08-18 15:17:45 UTC	2017-02-07 10:40:29 UTC	research	42.2822	18.8652	Montenegro	Central Europe	Vipera ammodytes	iNaturalist
2015-05-03	2015-05-03		2015-07-05 01:47:53 UTC	2017-02-04 11:12:56 UTC	research	29.3341	-10.081	Morocco	North Africa and Middle East	Bitis arietans	iNaturalist
2015-05-09 11:40:00	2015-05-09	2015-05-09 10:40:33 UTC	2016-08-18 18:37:59 UTC	2017-02-04 11:11:45 UTC	research	29.0254	-9.98657	Morocco	North Africa and Middle East	Bitis arietans	iNaturalist
2016-10-09 09:33:00	2016-10-09	2016-10-09 08:33:17 UTC	2016-10-18 21:02:40 UTC	2017-02-04 11:11:17 UTC	research	28.9885	-10.3775	Morocco	North Africa and Middle East	Bitis arietans	iNaturalist
2015-04-28	2015-04-28		2015-07-05 01:34:50 UTC	2017-02-04 11:22:37 UTC	research	28.5168	-9.86242	Morocco	North Africa and Middle East	Cerastes cerastes	iNaturalist
2015/05/05 11:11 AM BST	2015-05-05	2015-05-05 10:11:00 UTC	2016-08-18 16:07:43 UTC	2017-02-04 11:22:16 UTC	research	31.0417	-6.86216	Morocco	North Africa and Middle East	Cerastes cerastes	iNaturalist
2015/05/07 9:37 AM BST	2015-05-07	2015-05-07 08:37:00 UTC	2016-08-18 14:57:44 UTC	2017-02-04 11:46:12 UTC	research	28.5637	-9.89515	Morocco	North Africa and Middle East	Echis leucogaster	iNaturalist
2013/09/25 6:48 PM HST	2013-09-25	2013-09-26 04:48:00 UTC	2016-10-04 10:05:20 UTC	2017-02-04 11:55:06 UTC	research	29.0781	-10.3278	Morocco	North Africa and Middle East	Naja haje	iNaturalist
2016-10-09 09:00:00	2016-10-09	2016-10-09 08:00:30 UTC	2016-10-18 21:02:36 UTC	2017-02-04 11:54:59 UTC	research	28.8788	-10.3315	Morocco	North Africa and Middle East	Naja haje	iNaturalist
2014-06-23 16:08:00	2014-06-23	2014-06-23 14:08:44 UTC	2014-12-10 23:04:57 UTC	2017-02-04 11:13:46 UTC	research	-18.0528	35.1919	Mozambique	Eastern Sub-Saharan Africa	Bitis arietans	iNaturalist
Mon Dec 15 2014 16:49:35 GMT+0200 (GMT+2)	2014-12-15	2014-12-15 14:49:35 UTC	2015-01-01 15:55:08 UTC	2017-02-04 11:13:32 UTC	research	-18.9821	34.1784	Mozambique	Eastern Sub-Saharan Africa	Bitis arietans	iNaturalist
2014-06-23 16:09:00	2014-06-23	2014-06-23 14:09:08 UTC	2016-06-13 09:49:23 UTC	2017-02-04 11:12:05 UTC	research	-18.0503	35.1959	Mozambique	Eastern Sub-Saharan Africa	Bitis arietans	iNaturalist
2010-06-07	2010-07-06		2014-01-14 08:25:27 UTC	2017-02-04 11:40:28 UTC	research	-18.045	35.206	Mozambique	Eastern Sub-Saharan Africa	Dispholidus typus	iNaturalist
2014-04-07	2014-04-07		2014-04-24 14:59:11 UTC	2017-02-04 11:58:26 UTC	research	-16.0182	33.6068	Mozambique	Eastern Sub-Saharan Africa	Naja mossambica	iNaturalist
Sun Dec 14 2014 12:58:53 GMT+0200 (GMT+2)	2014-12-14	2014-12-14 10:58:53 UTC	2015-01-01 15:49:49 UTC	2017-02-04 12:08:24 UTC	research	-18.0431	35.2004	Mozambique	Eastern Sub-Saharan Africa	Thelotornis mossambicanus	iNaturalist
2013-12-25	2013-12-25		2014-01-12 03:35:55 UTC	2017-02-04 12:08:31 UTC	research	-18.0405	35.2025	Mozambique	Eastern Sub-Saharan Africa	Thelotornis mossambicanus	iNaturalist
2012-01-07	2012-01-07		2012-04-15 12:50:30 UTC	2017-02-04 11:26:36 UTC	research	-17.9611	21.034	Namibia	Southern Sub-Saharan Africa	Dendroaspis polylepis	iNaturalist
2012-11-20	2012-11-20		2012-12-03 20:04:10 UTC	2017-02-04 18:54:48 UTC	research	-18.1165	21.5717	Namibia	Southern Sub-Saharan Africa	Dendroaspis polylepis	iNaturalist
2013-03-16	2013-03-16		2016-06-11 01:46:43 UTC	2017-02-04 11:25:31 UTC	research	-24.7474	15.2918	Namibia	Southern Sub-Saharan Africa	Dendroaspis polylepis	iNaturalist
2011-08-27	2011-08-27		2015-08-07 08:09:53 UTC	2017-02-04 11:59:24 UTC	research	-18.848	16.803	Namibia	Southern Sub-Saharan Africa	Naja nigricincta	iNaturalist
2011-12-14	2011-12-14		2012-04-15 13:49:46 UTC	2017-02-04 12:01:59 UTC	research	-19.7021	13.873	Namibia	Southern Sub-Saharan Africa	Naja nivea	iNaturalist
2013-03-29	2013-03-29		2016-06-12 23:53:43 UTC	2017-02-04 12:01:22 UTC	research	-26.8981	17.8214	Namibia	Southern Sub-Saharan Africa	Naja nivea	iNaturalist
2009-04-11	2009-04-11		2015-05-13 17:13:44 UTC	2017-02-07 10:53:52 UTC	research	51.1768	6.02806	Netherlands	Western Europe	Vipera berus	iNaturalist
2009-04-05 10:53:00	2009-04-05	2009-04-05 09:53:23 UTC	2015-06-29 17:24:38 UTC	2017-02-07 10:52:55 UTC	research	51.1634	6.11157	Netherlands	Western Europe	Vipera berus	iNaturalist
2014-04-05 14:43:00	2014-04-05	2014-04-05 12:43:01 UTC	2015-11-21 20:07:21 UTC	2017-02-07 10:49:40 UTC	research	53.0132	6.65222	Netherlands	Western Europe	Vipera berus	iNaturalist
2016-06-04	2016-06-04		2016-06-11 19:04:07 UTC	2017-02-07 10:43:48 UTC	research	53.049	6.64553	Netherlands	Western Europe	Vipera berus	iNaturalist
2016-07-19	2016-07-19		2016-08-08 14:35:54 UTC	2017-02-07 10:41:39 UTC	research	52.0735	5.83795	Netherlands	Western Europe	Vipera berus	iNaturalist
2016-09-12 9:49:08 AM WAT	2016-09-12	2016-09-12 08:49:08 UTC	2016-10-09 08:57:29 UTC	2017-02-04 11:19:22 UTC	research	7.36729	4.1673	Nigeria	Western Sub-Saharan Africa	Bitis gabonica	iNaturalist
2015-06-04 1:22:40 PM CEST	2015-06-04	2015-06-04 11:22:40 UTC	2015-06-04 11:22:10 UTC	2017-02-07 10:53:35 UTC	research	59.928	10.5587	Norway	Western Europe	Vipera berus	iNaturalist
2016/07/23 1:15 PM CEST	2016-07-23	2016-07-23 11:15:00 UTC	2016-07-28 12:44:32 UTC	2017-02-07 10:42:19 UTC	research	62.9958	8.11732	Norway	Western Europe	Vipera berus	iNaturalist
2016-07-12 11:22:00	2016-07-12	2016-07-12 09:22:39 UTC	2016-07-28 20:43:53 UTC	2017-02-07 10:42:13 UTC	research	61.4878	7.64468	Norway	Western Europe	Vipera berus	iNaturalist
Tue Aug 09 2016 14:48:10 GMT+0200 (GMT+2)	2016-08-09	2016-08-09 12:48:10 UTC	2016-08-21 10:16:48 UTC	2017-02-07 10:39:48 UTC	research	57.9801	7.52472	Norway	Western Europe	Vipera berus	iNaturalist
2015-05-21 12:00:00 AM CEST	2015-05-21	2015-05-20 22:00:00 UTC	2015-03-29 20:07:12 UTC	2017-02-07 10:54:03 UTC	research	60.1118	10.3642	Norway	Western Europe	Vipera berus	iNaturalist
Fri Mar 13 2015 06:53:22 GMT+0100 (GMT+1)	2015-03-13	2015-03-13 05:53:22 UTC	2015-07-29 02:30:58 UTC	2017-02-07 10:52:30 UTC	research	59.8654	10.8494	Norway	Western Europe	Vipera berus	iNaturalist
2011-03-19	2011-03-19		2011-06-01 19:57:57 UTC	2017-02-07 11:02:06 UTC	research	59.3486	5.23983	Norway	Western Europe	Vipera berus	iNaturalist
2015/06/12 9:13 AM EEST	2015-06-12	2015-06-12 06:13:00 UTC	2016-11-24 07:18:51 UTC	2017-02-10 17:54:55 UTC	research	61.4254	11.0784	Norway	Western Europe	Vipera berus	iNaturalist
2016/03/26 8:41 AM CET	2016-03-26	2016-03-26 07:41:00 UTC	2017-02-08 14:27:50 UTC	2017-02-08 16:47:29 UTC	research	59.2205	10.9347	Norway	Western Europe	Vipera berus	iNaturalist
2003-03-24 08:39:00	2003-03-24	2003-03-24 13:39:46 UTC	2014-11-27 17:12:43 UTC	2017-02-07 11:13:10 UTC	research	24.6587	56.0678	Oman	North Africa and Middle East	Echis omanensis	iNaturalist
2002-02-28 08:50:00	2002-02-28	2002-02-28 13:50:58 UTC	2014-11-27 17:14:09 UTC	2017-02-07 11:13:06 UTC	research	24.6849	56.0843	Oman	North Africa and Middle East	Echis omanensis	iNaturalist
2012-07-15	2012-07-15		2012-08-04 22:31:19 UTC	2017-02-04 23:45:43 UTC	research	8.84436	-82.5032	Panama	Central Latin America	Bothriechis lateralis	iNaturalist
Sat May 04 2013 17:17:33 GMT-0600 (MDT)	2013-05-04	2013-05-04 23:17:33 UTC	2014-09-15 05:28:05 UTC	2017-02-04 15:16:06 UTC	research	8.83336	-82.4791	Panama	Central Latin America	Bothriechis lateralis	iNaturalist
June 03, 2007 18:16	2007-06-03	2007-06-03 22:16:00 UTC	2011-09-11 03:14:16 UTC	2017-02-04 15:35:54 UTC	research	9.40181	-82.2283	Panama	Central Latin America	Bothriechis schlegelii	iNaturalist
May 20, 2007 10:50	2007-05-20	2007-05-20 14:50:00 UTC	2011-09-24 04:08:23 UTC	2017-02-04 15:35:33 UTC	research	9.51483	-82.2489	Panama	Central Latin America	Bothriechis schlegelii	iNaturalist
2013-07-03 11:11:00	2013-07-03	2013-07-03 15:11:10 UTC	2013-09-07 17:54:51 UTC	2017-02-04 15:32:00 UTC	research	9.12207	-81.5927	Panama	Central Latin America	Bothriechis schlegelii	iNaturalist
2014-01-09	2014-01-09		2014-02-27 05:05:48 UTC	2017-02-04 15:57:30 UTC	research	8.61424	-80.1107	Panama	Central Latin America	Bothrops asper	iNaturalist
2011-07-25	2011-07-25		2011-09-11 12:01:55 UTC	2017-02-04 16:02:45 UTC	research	9.16313	-79.8372	Panama	Central Latin America	Bothrops asper	iNaturalist
October 23, 2011 22:12	2011-10-23	2011-10-24 02:12:00 UTC	2011-10-24 10:57:55 UTC	2017-02-04 16:02:37 UTC	research	9.4072	-79.7086	Panama	Central Latin America	Bothrops asper	iNaturalist
June 18, 2009 16:30	2009-06-18	2009-06-18 20:30:00 UTC	2011-11-13 17:52:48 UTC	2017-02-04 16:02:14 UTC	research	9.49135	-82.2567	Panama	Central Latin America	Bothrops asper	iNaturalist
Thu Oct 06 2016 23:06:35 GMT-0500 (EST)	2016-10-06	2016-10-07 03:06:35 UTC	2016-10-10 14:50:49 UTC	2017-02-04 15:44:24 UTC	research	9.11896	-79.7138	Panama	Central Latin America	Bothrops asper	iNaturalist
2013/03/11 11:07 AM MST	2013-03-11	2013-03-11 17:07:00 UTC	2017-01-28 18:59:12 UTC	2017-02-04 15:42:24 UTC	research	9.13499	-79.7228	Panama	Central Latin America	Bothrops asper	iNaturalist
2009-03-23	2009-03-23		2016-06-30 20:48:50 UTC	2017-02-04 15:48:56 UTC	research	9.14653	-79.7286	Panama	Central Latin America	Bothrops asper	iNaturalist
February 13, 1996	1996-02-13		2012-08-30 20:51:23 UTC	2017-02-04 19:25:12 UTC	research	-24.1164	-54.4044	Paraguay	Tropical Latin America	Bothrops jararacussu	iNaturalist
February 13, 1996	1996-02-13		2012-08-30 20:54:39 UTC	2017-02-04 19:26:52 UTC	research	-24.1164	-54.4044	Paraguay	Tropical Latin America	Bothrops moojeni	iNaturalist
February 27, 1995	1995-02-27		2014-11-19 22:01:34 UTC	2017-02-04 19:55:19 UTC	research	-22.8417	-59.5247	Paraguay	Tropical Latin America	Crotalus durissus	iNaturalist
February 26, 1999	1999-02-26		2012-09-13 02:05:20 UTC	2017-02-04 15:37:17 UTC	research	-2.82234	-72.301	Peru	Andrean Latin America	Bothrocophias hyoprora	iNaturalist
2016-02-04 05:06:00	2016-02-04	2016-02-04 13:06:02 UTC	2016-03-11 04:48:40 UTC	2017-02-04 19:19:46 UTC	research	-3.63247	-72.2423	Peru	Andrean Latin America	Bothrops atrox	iNaturalist
2013/11/06 1:50 PM PST	2013-11-06	2013-11-06 21:50:00 UTC	2016-12-21 23:33:49 UTC	2017-02-04 19:19:01 UTC	research	-4.70673	-73.7886	Peru	Andrean Latin America	Bothrops atrox	iNaturalist
2016-02-05 14:23:00	2016-02-05	2016-02-05 22:23:59 UTC	2016-03-11 05:30:47 UTC	2017-02-06 22:32:12 UTC	research	-3.52842	-73.182	Peru	Andrean Latin America	Lachesis muta	iNaturalist
2013-01-22	2013-01-22		2013-07-14 22:47:44 UTC	2017-02-06 22:32:36 UTC	research	-3.52816	-73.1336	Peru	Andrean Latin America	Lachesis muta	iNaturalist
2016-02-09 15:27:00	2016-02-09	2016-02-09 23:27:17 UTC	2016-03-12 01:24:38 UTC	2017-02-06 22:32:04 UTC	research	-3.52958	-73.1791	Peru	Andrean Latin America	Lachesis muta	iNaturalist
2002-03-15	2002-03-15		2016-01-05 17:46:26 UTC	2017-02-06 22:40:00 UTC	research	-4.75383	-73.9839	Peru	Andrean Latin America	Micrurus lemniscatus	iNaturalist
2016-01-30	2016-01-30		2016-02-18 16:00:58 UTC	2017-02-06 22:39:39 UTC	research	-12.8945	-71.4035	Peru	Andrean Latin America	Micrurus lemniscatus	iNaturalist
2016-01-29	2016-01-29		2016-02-29 00:57:24 UTC	2017-02-06 22:39:19 UTC	research	-12.8955	-71.4038	Peru	Andrean Latin America	Micrurus lemniscatus	iNaturalist
2016-01-30 16:44:00	2016-01-30	2016-01-31 02:44:06 UTC	2016-03-07 00:58:58 UTC	2017-02-06 22:39:10 UTC	research	-12.8956	-71.4038	Peru	Andrean Latin America	Micrurus lemniscatus	iNaturalist
2014-01-17	2014-01-17		2014-03-02 05:37:58 UTC	2017-02-06 22:40:06 UTC	research	-3.61485	-72.2365	Peru	Andrean Latin America	Micrurus lemniscatus	iNaturalist
2016-01-30	2016-01-30		2016-02-15 20:55:06 UTC	2017-02-06 22:39:47 UTC	research	-12.8955	-71.4038	Peru	Andrean Latin America	Micrurus lemniscatus	iNaturalist
2016-01-29	2016-01-29		2016-02-22 03:47:55 UTC	2017-02-06 22:39:28 UTC	research	-12.8955	-71.4038	Peru	Andrean Latin America	Micrurus lemniscatus	iNaturalist
2016-02-01 14:04:00	2016-02-01	2016-02-01 22:04:01 UTC	2016-03-10 05:25:59 UTC	2017-02-06 22:44:23 UTC	research	-3.62645	-72.2449	Peru	Andrean Latin America	Micrurus surinamensis	iNaturalist
2013/11/07 8:10 PM PST	2013-11-07	2013-11-08 04:10:00 UTC	2016-12-21 23:36:09 UTC	2017-02-06 22:44:17 UTC	research	-4.74505	-73.9259	Peru	Andrean Latin America	Micrurus surinamensis	iNaturalist
2013-01-16	2013-01-16		2013-07-14 04:46:40 UTC	2017-02-06 22:44:39 UTC	research	-3.61485	-72.2365	Peru	Andrean Latin America	Micrurus surinamensis	iNaturalist
2013-01-18	2013-01-18		2013-07-14 05:19:58 UTC	2017-02-06 22:44:33 UTC	research	-3.61485	-72.2365	Peru	Andrean Latin America	Micrurus surinamensis	iNaturalist
2014-01-18	2014-01-18		2014-03-03 02:49:12 UTC	2017-02-06 22:44:28 UTC	research	-3.52816	-73.1336	Peru	Andrean Latin America	Micrurus surinamensis	iNaturalist
2013-06-02	2013-06-02		2013-10-22 00:21:28 UTC	2017-02-07 07:55:42 UTC	research	16.4754	120.792	Philippines	Southeast Asia	Naja philippinensis	iNaturalist
2013-05-04	2013-05-04		2013-05-12 08:13:40 UTC	2017-02-07 10:59:30 UTC	research	45.8494	22.8756	Romania	Central Europe	Vipera ammodytes	iNaturalist
2013-07-06	2013-07-06		2013-07-20 05:55:27 UTC	2017-02-07 07:34:58 UTC	research	51.0092	88.0279	Russia	Eastern Europe	Gloydius halys	iNaturalist
2011-05-21	2011-05-21		2012-12-02 10:24:27 UTC	2017-02-07 11:00:00 UTC	research	55.0675	81.7817	Russia	Eastern Europe	Vipera berus	iNaturalist
2010-05-09	2010-05-09		2015-05-26 21:03:43 UTC	2017-02-07 10:53:46 UTC	research	52.3522	38.8658	Russia	Eastern Europe	Vipera berus	iNaturalist
2013-09-24	2013-09-24		2013-09-29 16:51:29 UTC	2017-02-07 10:59:11 UTC	research	55.1636	81.3217	Russia	Eastern Europe	Vipera berus	iNaturalist
2013-09-24	2013-09-24		2014-02-15 10:15:25 UTC	2017-02-07 10:58:41 UTC	research	55.1619	81.3156	Russia	Eastern Europe	Vipera berus	iNaturalist
2014-05-11	2014-05-11		2014-09-03 04:17:32 UTC	2017-02-07 10:56:30 UTC	research	55.0791	81.7746	Russia	Eastern Europe	Vipera berus	iNaturalist
2012-12-09	2012-12-09		2012-12-17 22:09:22 UTC	2017-02-04 11:15:27 UTC	research	20.5226	40.782	Saudi Arabia	North Africa and Middle East	Bitis arietans	iNaturalist
2013-10-01	2013-10-01		2013-10-11 19:20:35 UTC	2017-02-07 11:16:15 UTC	research	19.8628	41.3305	Saudi Arabia	North Africa and Middle East	Naja arabica	iNaturalist
2012-12-22	2012-12-22		2012-12-24 15:09:00 UTC	2017-02-04 12:03:11 UTC	research	16.1028	-16.3493	Senegal	Western Sub-Saharan Africa	Naja senegalensis	iNaturalist
2013-12-10	2013-12-10		2014-01-23 01:43:30 UTC	2017-02-04 12:00:26 UTC	research	7.85135	-11.2108	Sierra Leone	Western Sub-Saharan Africa	Naja nigricollis	iNaturalist
2009-10-24 09:39:00	2009-10-24	2009-10-24 01:39:42 UTC	2014-08-18 14:25:13 UTC	2017-02-07 07:24:40 UTC	research	1.35128	103.805	Singapore	High-income Asia Pacific	Calliophis bivirgata	iNaturalist
2011-10-22	2011-10-22		2014-08-11 13:52:22 UTC	2017-02-07 09:02:55 UTC	research	1.53487	103.734	Singapore	High-income Asia Pacific	Ophiophagus hannah	iNaturalist
2000-03-06	2000-03-06		2015-09-13 03:45:09 UTC	2017-02-07 09:02:32 UTC	research	1.28345	103.986	Singapore	High-income Asia Pacific	Ophiophagus hannah	iNaturalist
2011-06-23	2011-06-23		2011-08-29 21:56:33 UTC	2017-02-07 11:02:01 UTC	research	49.2248	19.9323	Slovakia	Central Europe	Vipera berus	iNaturalist
2016-04-12 4:00:00 PM CEST	2016-04-12	2016-04-12 14:00:00 UTC	2016-08-27 06:08:19 UTC	2017-02-07 10:39:13 UTC	research	45.5625	15.1335	Slovenia	Central Europe	Vipera ammodytes	iNaturalist
2014-10-02	2014-10-02		2014-11-12 06:45:41 UTC	2017-02-04 11:14:17 UTC	research	-30.8026	17.5526	South Africa	Southern Sub-Saharan Africa	Bitis arietans	iNaturalist
2014-11-13	2014-11-13		2014-11-21 06:34:12 UTC	2017-02-04 11:13:57 UTC	research	-28.3874	32.3155	South Africa	Southern Sub-Saharan Africa	Bitis arietans	iNaturalist
2012-03-25	2012-03-25		2012-03-28 13:11:52 UTC	2017-02-04 11:17:08 UTC	research	-26.7145	27.097	South Africa	Southern Sub-Saharan Africa	Bitis arietans	iNaturalist
2012-04-17	2012-04-17		2012-04-17 14:59:57 UTC	2017-02-04 11:17:01 UTC	research	-33.5018	26.8421	South Africa	Southern Sub-Saharan Africa	Bitis arietans	iNaturalist
Mon Mar 31 2014 14:42:31 GMT+0200 (SAST)	2014-03-31	2014-03-31 12:42:31 UTC	2014-04-01 15:50:22 UTC	2017-02-04 11:15:02 UTC	research	-25.5725	31.1804	South Africa	Southern Sub-Saharan Africa	Bitis arietans	iNaturalist
Fri Jan 10 2014 18:29:26 GMT+0200 (GMT+2)	2014-01-10	2014-01-10 16:29:26 UTC	2014-04-26 19:52:32 UTC	2017-02-04 11:14:55 UTC	research	-25.5738	31.1705	South Africa	Southern Sub-Saharan Africa	Bitis arietans	iNaturalist
Mon Apr 28 2014 09:04:30 GMT+0200 (GMT+2)	2014-04-28	2014-04-28 07:04:30 UTC	2014-04-28 08:12:39 UTC	2017-02-04 11:14:48 UTC	research	-25.1049	31.5146	South Africa	Southern Sub-Saharan Africa	Bitis arietans	iNaturalist
2013-09-08	2013-09-08		2016-03-02 19:05:46 UTC	2017-02-04 11:12:36 UTC	research	-33.2144	18.0967	South Africa	Southern Sub-Saharan Africa	Bitis arietans	iNaturalist
Wed Apr 27 2016 15:02:34 GMT-0400 (EDT)	2016-04-27	2016-04-27 19:02:34 UTC	2016-04-27 20:34:28 UTC	2017-02-04 11:12:11 UTC	research	-33.483	26.0339	South Africa	Southern Sub-Saharan Africa	Bitis arietans	iNaturalist
2009/11/20 5:06 PM CST	2009-11-20	2009-11-20 23:06:00 UTC	2016-08-27 21:36:33 UTC	2017-02-04 11:11:35 UTC	research	-34.7416	19.9017	South Africa	Southern Sub-Saharan Africa	Bitis arietans	iNaturalist
2013-09-25	2013-09-25		2016-10-05 19:22:56 UTC	2017-02-04 11:11:26 UTC	research	-30.8497	17.5773	South Africa	Southern Sub-Saharan Africa	Bitis arietans	iNaturalist
Tue Nov 22 2016 12:02:40 GMT+0200 (GMT+2)	2016-11-22	2016-11-22 10:02:40 UTC	2016-11-22 14:06:53 UTC	2017-02-04 11:10:56 UTC	research	-33.7947	18.4573	South Africa	Southern Sub-Saharan Africa	Bitis arietans	iNaturalist
Sat Dec 31 2016 13:12:52 GMT+0200 (GMT+2)	2016-12-31	2016-12-31 11:12:52 UTC	2017-01-12 06:03:42 UTC	2017-02-04 11:10:38 UTC	research	-33.8778	18.9774	South Africa	Southern Sub-Saharan Africa	Bitis arietans	iNaturalist
2015/01/09 12:13 PM CST	2015-01-09	2015-01-09 18:13:00 UTC	2017-01-12 20:23:32 UTC	2017-02-04 11:10:07 UTC	research	-23.5841	29.7922	South Africa	Southern Sub-Saharan Africa	Bitis arietans	iNaturalist
2014/10/03 11:06 AM SAST	2014-10-03	2014-10-03 09:06:00 UTC	2017-01-17 10:15:07 UTC	2017-02-04 11:09:52 UTC	research	-33.5399	20.3067	South Africa	Southern Sub-Saharan Africa	Bitis arietans	iNaturalist
2011/09/09 2:57 PM GYT	2011-09-09	2011-09-09 18:57:00 UTC	2017-01-19 00:21:21 UTC	2017-02-04 11:09:43 UTC	research	-34.1985	18.447	South Africa	Southern Sub-Saharan Africa	Bitis arietans	iNaturalist
2015/01/13 12:22 PM CST	2015-01-13	2015-01-13 18:22:00 UTC	2017-01-13 01:44:39 UTC	2017-02-04 11:10:00 UTC	research	-23.5989	29.8248	South Africa	Southern Sub-Saharan Africa	Bitis arietans	iNaturalist
2008-12-05	2008-12-05		2012-02-11 19:49:38 UTC	2017-02-04 11:41:01 UTC	research	-33.505	26.83	South Africa	Southern Sub-Saharan Africa	Dispholidus typus	iNaturalist
Sat May 03 2014 16:45:38 GMT+0200 (GMT+2)	2014-05-03	2014-05-03 14:45:38 UTC	2014-05-03 14:48:08 UTC	2017-02-04 11:39:38 UTC	research	-24.9956	31.599	South Africa	Southern Sub-Saharan Africa	Dispholidus typus	iNaturalist
2014-12-09 20:25:00	2014-12-09	2014-12-10 04:25:21 UTC	2015-01-20 03:13:16 UTC	2017-02-04 11:39:13 UTC	research	-24.7477	31.8301	South Africa	Southern Sub-Saharan Africa	Dispholidus typus	iNaturalist
2009/11/09 8:54 AM CST	2009-11-09	2009-11-09 14:54:00 UTC	2016-08-27 21:39:13 UTC	2017-02-04 11:38:10 UTC	research	-25.3653	31.4784	South Africa	Southern Sub-Saharan Africa	Dispholidus typus	iNaturalist
Fri Nov 11 2016 17:07:07 GMT+0200 (GMT+2)	2016-11-11	2016-11-11 15:07:07 UTC	2016-11-19 11:15:04 UTC	2017-02-04 11:37:45 UTC	research	-32.0182	18.296	South Africa	Southern Sub-Saharan Africa	Dispholidus typus	iNaturalist
Wed Nov 23 2016 14:53:59 GMT+0200 (GMT+2)	2016-11-23	2016-11-23 12:53:59 UTC	2016-11-24 04:58:26 UTC	2017-02-04 11:37:35 UTC	research	-33.265	18.2133	South Africa	Southern Sub-Saharan Africa	Dispholidus typus	iNaturalist
Fri Jan 06 2017 22:01:15 GMT+0200 (GMT+2)	2017-01-06	2017-01-06 20:01:15 UTC	2017-01-12 06:07:57 UTC	2017-02-04 11:30:58 UTC	research	-33.6875	18.4484	South Africa	Southern Sub-Saharan Africa	Dispholidus typus	iNaturalist
2011-01-09	2011-01-09		2011-01-19 20:26:33 UTC	2017-02-04 11:49:07 UTC	research	-27.0023	26.6794	South Africa	Southern Sub-Saharan Africa	Hemachatus haemachatus	iNaturalist
2012-03-24	2012-03-24		2012-03-24 12:34:22 UTC	2017-02-04 11:49:00 UTC	research	-26.7573	27.0985	South Africa	Southern Sub-Saharan Africa	Hemachatus haemachatus	iNaturalist
2014-11-22	2014-11-22		2014-11-24 07:22:26 UTC	2017-02-04 11:48:53 UTC	research	-29.7425	29.2855	South Africa	Southern Sub-Saharan Africa	Hemachatus haemachatus	iNaturalist
2014-09-07	2014-09-07		2014-09-25 14:08:07 UTC	2017-02-04 11:51:59 UTC	research	-29.1137	31.5923	South Africa	Southern Sub-Saharan Africa	Naja melanoleuca	iNaturalist
2014-12-14	2014-12-14		2014-12-16 09:17:21 UTC	2017-02-04 11:51:52 UTC	research	-27.901	32.3503	South Africa	Southern Sub-Saharan Africa	Naja melanoleuca	iNaturalist
Thu Apr 24 2014 11:50:50 GMT+0200 (GMT+2)	2014-04-24	2014-04-24 09:50:50 UTC	2014-04-24 09:56:14 UTC	2017-02-04 11:58:34 UTC	research	-25.5725	31.1813	South Africa	Southern Sub-Saharan Africa	Naja mossambica	iNaturalist
2015-04-13	2015-04-13		2015-05-09 11:46:56 UTC	2017-02-04 11:58:11 UTC	research	-22.986	29.6143	South Africa	Southern Sub-Saharan Africa	Naja mossambica	iNaturalist
2010-11-26	2010-11-26		2015-08-06 01:07:35 UTC	2017-02-04 12:01:30 UTC	research	-26.3973	20.6699	South Africa	Southern Sub-Saharan Africa	Naja nivea	iNaturalist
2006/10/03 9:03 AM BRT	2006-10-03	2006-10-03 12:03:00 UTC	2016-11-14 00:16:31 UTC	2017-02-04 12:01:13 UTC	research	-26.4417	20.5731	South Africa	Southern Sub-Saharan Africa	Naja nivea	iNaturalist
Wed Dec 07 2016 16:12:51 GMT+0200 (GMT+2)	2016-12-07	2016-12-07 14:12:51 UTC	2016-12-08 04:43:31 UTC	2017-02-04 12:01:06 UTC	research	-33.4834	18.4793	South Africa	Southern Sub-Saharan Africa	Naja nivea	iNaturalist
Wed Jan 04 2017 16:12:55 GMT+0200 (GMT+2)	2017-01-04	2017-01-04 14:12:55 UTC	2017-01-12 06:07:07 UTC	2017-02-04 12:01:00 UTC	research	-33.8885	18.5267	South Africa	Southern Sub-Saharan Africa	Naja nivea	iNaturalist
Sun Jan 08 2017 11:01:25 GMT+0200 (GMT+2)	2017-01-08	2017-01-08 09:01:25 UTC	2017-01-12 06:08:10 UTC	2017-02-04 12:00:54 UTC	research	-33.9119	18.4861	South Africa	Southern Sub-Saharan Africa	Naja nivea	iNaturalist
March 25, 1992	1992-03-25		2012-08-31 18:31:44 UTC	2017-02-04 12:01:44 UTC	research	-29.3922	18.6158	South Africa	Southern Sub-Saharan Africa	Naja nivea	iNaturalist
2006-01-16	2006-01-16		2012-09-26 17:41:17 UTC	2017-02-04 12:06:26 UTC	research	-24.6542	30.8729	South Africa	Southern Sub-Saharan Africa	Thelotornis capensis	iNaturalist
2014-12-14	2014-12-14		2014-12-16 09:23:06 UTC	2017-02-04 12:06:09 UTC	research	-27.5387	32.6618	South Africa	Southern Sub-Saharan Africa	Thelotornis capensis	iNaturalist
2014-07-23	2014-07-23		2016-12-03 03:58:58 UTC	2017-02-07 07:32:42 UTC	research	36.8467	129.181	South Korea	High-income Asia Pacific	Gloydius blomhoffii	iNaturalist
2013-07-22	2013-07-22		2013-07-24 15:43:09 UTC	2017-02-07 07:46:26 UTC	research	33.5174	126.746	South Korea	High-income Asia Pacific	Gloydius ussuriensis	iNaturalist
2013-08-16	2013-08-16		2013-08-16 10:30:04 UTC	2017-02-07 07:46:17 UTC	research	36.6589	127.911	South Korea	High-income Asia Pacific	Gloydius ussuriensis	iNaturalist
2013-09-07	2013-09-07		2013-09-08 11:16:54 UTC	2017-02-07 07:46:11 UTC	research	36.8837	126.194	South Korea	High-income Asia Pacific	Gloydius ussuriensis	iNaturalist
2013-09-13	2013-09-13		2013-09-13 13:36:22 UTC	2017-02-07 07:46:04 UTC	research	36.741	126.585	South Korea	High-income Asia Pacific	Gloydius ussuriensis	iNaturalist
2011-05-14	2011-05-14		2016-01-11 13:05:19 UTC	2017-02-07 07:40:05 UTC	research	35.8904	127.263	South Korea	High-income Asia Pacific	Gloydius ussuriensis	iNaturalist
2009-09-17	2009-09-17		2009-09-21 11:47:10 UTC	2017-02-07 07:47:08 UTC	research	36.7453	126.584	South Korea	High-income Asia Pacific	Gloydius ussuriensis	iNaturalist
2011-08-27	2011-08-27		2011-08-27 12:52:53 UTC	2017-02-07 07:47:02 UTC	research	36.72	126.128	South Korea	High-income Asia Pacific	Gloydius ussuriensis	iNaturalist
2011-09-03	2011-09-03		2011-09-05 13:53:29 UTC	2017-02-07 07:46:56 UTC	research	36.7064	126.572	South Korea	High-income Asia Pacific	Gloydius ussuriensis	iNaturalist
2012-05-09	2012-05-09		2012-05-13 00:37:31 UTC	2017-02-07 07:46:45 UTC	research	36.3815	127.25	South Korea	High-income Asia Pacific	Gloydius ussuriensis	iNaturalist
2009-08-21	2009-08-21		2015-12-25 01:10:08 UTC	2017-02-07 07:41:59 UTC	research	37.7837	128.584	South Korea	High-income Asia Pacific	Gloydius ussuriensis	iNaturalist
2016-05-15	2016-05-15		2016-05-15 05:38:41 UTC	2017-02-07 07:39:43 UTC	research	36.6665	126.642	South Korea	High-income Asia Pacific	Gloydius ussuriensis	iNaturalist
2016-05-27	2016-05-27		2016-05-27 14:53:19 UTC	2017-02-07 07:39:37 UTC	research	36.4113	126.853	South Korea	High-income Asia Pacific	Gloydius ussuriensis	iNaturalist
2016-06-05	2016-06-05		2016-06-05 15:41:21 UTC	2017-02-07 07:39:31 UTC	research	36.8172	128.231	South Korea	High-income Asia Pacific	Gloydius ussuriensis	iNaturalist
Fri Sep 16 2016 11:44:06 GMT+0900 (GMT+9)	2016-09-16	2016-09-16 02:44:06 UTC	2016-09-16 04:01:09 UTC	2017-02-07 07:39:25 UTC	research	38.0991	127.934	South Korea	High-income Asia Pacific	Gloydius ussuriensis	iNaturalist
2016-10-16 10:11:01 a.m. GMT+09:00	2016-10-16	2016-10-16 01:11:01 UTC	2016-10-16 14:20:42 UTC	2017-02-07 07:39:17 UTC	research	38.1275	127.208	South Korea	High-income Asia Pacific	Gloydius ussuriensis	iNaturalist
2012-04-30	2012-04-30		2016-11-25 03:05:18 UTC	2017-02-07 07:38:50 UTC	research	36.7401	126.584	South Korea	High-income Asia Pacific	Gloydius ussuriensis	iNaturalist
2013-06-06	2013-06-06		2016-11-26 04:56:50 UTC	2017-02-07 07:38:26 UTC	research	36.7414	126.586	South Korea	High-income Asia Pacific	Gloydius ussuriensis	iNaturalist
2014-05-06	2014-05-06		2016-12-02 01:55:43 UTC	2017-02-07 07:38:20 UTC	research	36.8181	126.37	South Korea	High-income Asia Pacific	Gloydius ussuriensis	iNaturalist
2013-07-21	2013-07-21		2013-07-24 15:55:47 UTC	2017-02-07 09:29:09 UTC	research	33.5271	126.748	South Korea	High-income Asia Pacific	Rhabdophis tigrinus	iNaturalist
2014-07-13	2014-07-13		2014-07-13 13:56:33 UTC	2017-02-07 09:27:15 UTC	research	36.5371	127.504	South Korea	High-income Asia Pacific	Rhabdophis tigrinus	iNaturalist
2009-06-14	2009-06-14		2015-12-24 13:16:38 UTC	2017-02-07 09:25:03 UTC	research	36.4141	126.86	South Korea	High-income Asia Pacific	Rhabdophis tigrinus	iNaturalist
2010-05-01	2010-05-01		2015-12-27 08:09:11 UTC	2017-02-07 09:24:45 UTC	research	36.2318	127.212	South Korea	High-income Asia Pacific	Rhabdophis tigrinus	iNaturalist
2011-05-29	2011-05-29		2016-01-11 13:32:15 UTC	2017-02-07 09:23:32 UTC	research	36.8462	126.2	South Korea	High-income Asia Pacific	Rhabdophis tigrinus	iNaturalist
2011-06-05	2011-06-05		2016-01-11 13:51:31 UTC	2017-02-07 09:23:24 UTC	research	35.674	127.371	South Korea	High-income Asia Pacific	Rhabdophis tigrinus	iNaturalist
2011-08-02	2011-08-02		2011-08-02 11:02:43 UTC	2017-02-07 09:29:25 UTC	research	36.691	126.567	South Korea	High-income Asia Pacific	Rhabdophis tigrinus	iNaturalist
2011-10-30	2011-10-30		2011-10-31 14:58:43 UTC	2017-02-07 09:29:20 UTC	research	36.6279	126.401	South Korea	High-income Asia Pacific	Rhabdophis tigrinus	iNaturalist
2008-06-20	2008-06-20		2013-09-15 10:58:26 UTC	2017-02-07 09:28:35 UTC	research	36.7788	126.471	South Korea	High-income Asia Pacific	Rhabdophis tigrinus	iNaturalist
2009-06-14	2009-06-14		2013-09-15 11:00:53 UTC	2017-02-07 09:28:25 UTC	research	36.7141	126.124	South Korea	High-income Asia Pacific	Rhabdophis tigrinus	iNaturalist
2011-05-15	2011-05-15		2013-09-15 11:02:21 UTC	2017-02-07 09:28:19 UTC	research	36.7812	126.147	South Korea	High-income Asia Pacific	Rhabdophis tigrinus	iNaturalist
2005-10-13	2005-10-13		2013-09-15 11:06:51 UTC	2017-02-07 09:27:56 UTC	research	36.7218	126.463	South Korea	High-income Asia Pacific	Rhabdophis tigrinus	iNaturalist
2004-04-10	2004-04-10		2013-09-15 11:09:06 UTC	2017-02-07 09:27:50 UTC	research	36.5303	126.506	South Korea	High-income Asia Pacific	Rhabdophis tigrinus	iNaturalist
2008-08-07	2008-08-07		2013-09-15 11:10:30 UTC	2017-02-07 09:27:44 UTC	research	36.7786	126.471	South Korea	High-income Asia Pacific	Rhabdophis tigrinus	iNaturalist
2013-11-02	2013-11-02		2013-11-02 11:00:58 UTC	2017-02-07 09:27:27 UTC	research	36.3766	126.905	South Korea	High-income Asia Pacific	Rhabdophis tigrinus	iNaturalist
2014-05-16	2014-05-16		2014-05-17 22:25:56 UTC	2017-02-07 09:27:21 UTC	research	36.5016	127.283	South Korea	High-income Asia Pacific	Rhabdophis tigrinus	iNaturalist
2007-11-26	2007-11-26		2015-02-13 23:49:04 UTC	2017-02-07 09:26:55 UTC	research	36.7768	126.471	South Korea	High-income Asia Pacific	Rhabdophis tigrinus	iNaturalist
2015-03-30	2015-03-30		2015-03-30 08:40:54 UTC	2017-02-07 09:26:48 UTC	research	36.7789	126.469	South Korea	High-income Asia Pacific	Rhabdophis tigrinus	iNaturalist
2003-06-06	2003-06-06		2015-11-24 02:59:23 UTC	2017-02-07 09:26:11 UTC	research	36.6288	126.426	South Korea	High-income Asia Pacific	Rhabdophis tigrinus	iNaturalist
2007-04-20	2007-04-20		2015-12-16 15:05:33 UTC	2017-02-07 09:25:59 UTC	research	36.5317	126.502	South Korea	High-income Asia Pacific	Rhabdophis tigrinus	iNaturalist
2007-11-01	2007-11-01		2015-12-20 12:10:53 UTC	2017-02-07 09:25:54 UTC	research	36.7779	126.472	South Korea	High-income Asia Pacific	Rhabdophis tigrinus	iNaturalist
2008-06-18	2008-06-18		2015-12-21 12:01:08 UTC	2017-02-07 09:25:48 UTC	research	36.7786	126.471	South Korea	High-income Asia Pacific	Rhabdophis tigrinus	iNaturalist
2008-08-17	2008-08-17		2015-12-22 01:47:32 UTC	2017-02-07 09:25:39 UTC	research	36.7465	126.44	South Korea	High-income Asia Pacific	Rhabdophis tigrinus	iNaturalist
2008-09-17	2008-09-17		2015-12-22 06:06:41 UTC	2017-02-07 09:25:32 UTC	research	36.7438	126.44	South Korea	High-income Asia Pacific	Rhabdophis tigrinus	iNaturalist
2008-10-05	2008-10-05		2015-12-22 07:53:42 UTC	2017-02-07 09:25:26 UTC	research	36.6818	126.475	South Korea	High-income Asia Pacific	Rhabdophis tigrinus	iNaturalist
2009-05-24	2009-05-24		2015-12-24 12:10:17 UTC	2017-02-07 09:25:20 UTC	research	36.8435	126.197	South Korea	High-income Asia Pacific	Rhabdophis tigrinus	iNaturalist
2009-05-24	2009-05-24		2015-12-24 12:11:59 UTC	2017-02-07 09:25:15 UTC	research	36.8515	126.205	South Korea	High-income Asia Pacific	Rhabdophis tigrinus	iNaturalist
2009-05-24	2009-05-24		2015-12-24 12:13:08 UTC	2017-02-07 09:25:09 UTC	research	36.8361	126.196	South Korea	High-income Asia Pacific	Rhabdophis tigrinus	iNaturalist
2010-05-05	2010-05-05		2015-12-27 08:16:27 UTC	2017-02-07 09:24:39 UTC	research	36.7297	126.138	South Korea	High-income Asia Pacific	Rhabdophis tigrinus	iNaturalist
2010-05-29	2010-05-29		2015-12-27 09:18:16 UTC	2017-02-07 09:24:33 UTC	research	36.7293	126.137	South Korea	High-income Asia Pacific	Rhabdophis tigrinus	iNaturalist
2010-07-25	2010-07-25		2015-12-28 14:09:17 UTC	2017-02-07 09:24:22 UTC	research	36.8542	126.236	South Korea	High-income Asia Pacific	Rhabdophis tigrinus	iNaturalist
2010-10-01	2010-10-01		2015-12-29 06:54:51 UTC	2017-02-07 09:23:55 UTC	research	36.7334	126.443	South Korea	High-income Asia Pacific	Rhabdophis tigrinus	iNaturalist
2010-10-09	2010-10-09		2015-12-29 07:17:49 UTC	2017-02-07 09:23:49 UTC	research	36.3424	127.251	South Korea	High-income Asia Pacific	Rhabdophis tigrinus	iNaturalist
2010-10-17	2010-10-17		2015-12-29 23:45:24 UTC	2017-02-07 09:23:43 UTC	research	36.1418	127.275	South Korea	High-income Asia Pacific	Rhabdophis tigrinus	iNaturalist
2015-07-16	2015-07-16		2016-01-16 03:32:07 UTC	2017-02-07 09:23:17 UTC	research	35.1882	127.004	South Korea	High-income Asia Pacific	Rhabdophis tigrinus	iNaturalist
2016-05-15	2016-05-15		2016-05-15 05:34:21 UTC	2017-02-07 09:22:57 UTC	research	36.7465	126.459	South Korea	High-income Asia Pacific	Rhabdophis tigrinus	iNaturalist
2016-06-04	2016-06-04		2016-06-05 15:29:48 UTC	2017-02-07 09:22:46 UTC	research	36.9741	127.786	South Korea	High-income Asia Pacific	Rhabdophis tigrinus	iNaturalist
2016-06-04	2016-06-04		2016-06-05 15:30:22 UTC	2017-02-07 09:22:39 UTC	research	36.9753	127.786	South Korea	High-income Asia Pacific	Rhabdophis tigrinus	iNaturalist
2016-06-14 11:43:33 p.m. GMT+09:00	2016-06-14	2016-06-14 14:43:33 UTC	2016-06-14 14:47:10 UTC	2017-02-07 09:22:34 UTC	research	36.9869	127.783	South Korea	High-income Asia Pacific	Rhabdophis tigrinus	iNaturalist
2015-06-25	2015-06-25		2016-07-15 23:07:11 UTC	2017-02-07 09:22:10 UTC	research	36.7474	126.444	South Korea	High-income Asia Pacific	Rhabdophis tigrinus	iNaturalist
Thu May 05 2016 12:49:06 GMT+0900 (GMT+9)	2016-05-05	2016-05-05 03:49:06 UTC	2016-09-25 13:13:47 UTC	2017-02-07 09:21:48 UTC	research	37.8849	127.628	South Korea	High-income Asia Pacific	Rhabdophis tigrinus	iNaturalist
2016-09-24 5:04:32 p.m. GMT+09:00	2016-09-24	2016-09-24 08:04:32 UTC	2016-09-26 14:12:24 UTC	2017-02-07 09:21:42 UTC	research	35.4025	129.338	South Korea	High-income Asia Pacific	Rhabdophis tigrinus	iNaturalist
Fri Sep 30 2016 08:20:05 GMT+0900 (GMT+9)	2016-09-30	2016-09-29 23:20:05 UTC	2016-09-30 02:09:27 UTC	2017-02-07 09:21:29 UTC	research	36.7477	126.443	South Korea	High-income Asia Pacific	Rhabdophis tigrinus	iNaturalist
2016-11-08	2016-11-08		2016-11-08 00:26:13 UTC	2017-02-07 09:21:10 UTC	research	36.7492	126.442	South Korea	High-income Asia Pacific	Rhabdophis tigrinus	iNaturalist
2011-10-18	2011-10-18		2016-11-24 06:25:31 UTC	2017-02-07 09:20:59 UTC	research	36.8005	126.402	South Korea	High-income Asia Pacific	Rhabdophis tigrinus	iNaturalist
2011-10-31	2011-10-31		2016-11-24 06:39:26 UTC	2017-02-07 09:20:53 UTC	research	36.631	126.395	South Korea	High-income Asia Pacific	Rhabdophis tigrinus	iNaturalist
2012-06-09	2012-06-09		2016-11-25 20:11:06 UTC	2017-02-07 09:20:36 UTC	research	36.7457	126.443	South Korea	High-income Asia Pacific	Rhabdophis tigrinus	iNaturalist
2014-05-03 13:58:00	2014-05-03	2014-05-03 04:58:00 UTC	2016-12-02 01:42:13 UTC	2017-02-07 09:19:45 UTC	research	36.9499	129.281	South Korea	High-income Asia Pacific	Rhabdophis tigrinus	iNaturalist
2014-05-09	2014-05-09		2016-12-02 02:02:55 UTC	2017-02-07 09:19:33 UTC	research	36.6641	126.643	South Korea	High-income Asia Pacific	Rhabdophis tigrinus	iNaturalist
2014-06-06	2014-06-06		2016-12-03 02:47:40 UTC	2017-02-07 09:19:27 UTC	research	36.7469	126.445	South Korea	High-income Asia Pacific	Rhabdophis tigrinus	iNaturalist
2014-08-04	2014-08-04		2016-12-10 08:19:31 UTC	2017-02-07 09:19:20 UTC	research	36.7139	126.416	South Korea	High-income Asia Pacific	Rhabdophis tigrinus	iNaturalist
2014-11-09	2014-11-09		2016-12-10 10:31:35 UTC	2017-02-07 09:19:03 UTC	research	36.8419	126.2	South Korea	High-income Asia Pacific	Rhabdophis tigrinus	iNaturalist
2015-04-05	2015-04-05		2016-12-10 11:19:40 UTC	2017-02-07 09:18:56 UTC	research	36.6604	126.642	South Korea	High-income Asia Pacific	Rhabdophis tigrinus	iNaturalist
Sun Oct 23 2016 09:21:56 GMT+0900 (GMT+9)	2016-10-23	2016-10-23 00:21:56 UTC	2016-10-23 00:22:05 UTC	2017-02-07 09:21:24 UTC	research	36.8023	126.151	South Korea	High-income Asia Pacific	Rhabdophis tigrinus	iNaturalist
2015-01-26	2015-01-26		2015-01-27 17:46:39 UTC	2017-02-04 11:13:13 UTC	research	4.85824	31.5513	South Sudan	Eastern Sub-Saharan Africa	Bitis arietans	iNaturalist
2012-06-17	2012-06-17		2013-03-07 20:35:00 UTC	2017-02-07 10:59:35 UTC	research	42.6757	0.768099	Spain	Western Europe	Vipera aspis	iNaturalist
2013-11-24	2013-11-24		2013-12-06 23:44:39 UTC	2017-02-07 10:59:00 UTC	research	42.1276	2.35568	Spain	Western Europe	Vipera aspis	iNaturalist
1988-06-28	1988-06-28		2014-11-28 17:44:24 UTC	2017-02-07 10:55:26 UTC	research	42.6969	-0.112406	Spain	Western Europe	Vipera aspis	iNaturalist
Sun Mar 27 2016 15:33:39 GMT+0200 (GMT+2)	2016-03-27	2016-03-27 13:33:39 UTC	2016-03-28 18:19:59 UTC	2017-02-04 12:10:05 UTC	research	40.8702	0.267694	Spain	Western Europe	Vipera latastei	iNaturalist
2014/09/12 1:13 PM BST	2014-09-12	2014-09-12 12:13:00 UTC	2016-08-18 15:24:34 UTC	2017-02-04 12:09:50 UTC	research	42.6013	-3.71247	Spain	Western Europe	Vipera latastei	iNaturalist
2016-10-02 3:00:34 p. m. CEST	2016-10-02	2016-10-02 13:00:34 UTC	2016-10-02 13:02:19 UTC	2017-02-10 18:08:55 UTC	research	40.902	0.419082	Spain	Western Europe	Vipera latastei	iNaturalist
s’b oct 25 2014 13:16:32 GMT+0200 (GMT+2)	2014-10-25	2014-10-25 11:16:32 UTC	2014-10-26 13:10:39 UTC	2017-02-04 12:10:14 UTC	research	41.4509	1.98477	Spain	Western Europe	Vipera latastei	iNaturalist
2012/09/14 7:21 PM BST	2012-09-14	2012-09-14 18:21:00 UTC	2016-08-18 15:23:25 UTC	2017-02-04 12:09:57 UTC	research	41.8775	-6.27059	Spain	Western Europe	Vipera latastei	iNaturalist
2010-10-24	2010-10-24		2014-11-16 19:24:49 UTC	2017-02-10 19:45:49 UTC	research	42.6522	-5.52203	Spain	Western Europe	Vipera seoanei	iNaturalist
1992-05-20	1992-05-20		2014-12-04 18:01:42 UTC	2017-02-10 18:13:11 UTC	research	42.1231	-6.69867	Spain	Western Europe	Vipera seoanei	iNaturalist
2015-06-20 8:05:05 p. m. CEST	2015-06-20	2015-06-20 06:05:05 UTC	2016-03-08 12:37:05 UTC	2017-02-10 18:16:18 UTC	research	43.2575	-6.00522	Spain	Western Europe	Vipera seoanei	iNaturalist
2016-06-05 15:35:00	2016-06-05	2016-06-05 13:35:47 UTC	2016-06-24 15:38:18 UTC	2017-02-10 18:15:41 UTC	research	43.0482	-5.70552	Spain	Western Europe	Vipera seoanei	iNaturalist
2016/06/13 9:52 AM +0200	2016-06-13	2016-06-13 07:52:00 UTC	2016-08-01 08:13:55 UTC	2017-02-10 19:45:25 UTC	research	42.9336	-6.47627	Spain	Western Europe	Vipera seoanei	iNaturalist
2016/07/07 6:38 AM +0200	2016-07-07	2016-07-07 04:38:00 UTC	2016-08-24 06:45:28 UTC	2017-02-10 18:16:51 UTC	research	42.9466	-6.11342	Spain	Western Europe	Vipera seoanei	iNaturalist
2016-09-11	2016-09-11		2017-01-19 12:18:09 UTC	2017-02-08 16:17:50 UTC	research	42.81	-5.28314	Spain	Western Europe	Vipera seoanei	iNaturalist
2012-09-12	2012-09-12		2016-08-26 15:08:23 UTC	2017-02-10 18:14:19 UTC	research	43.0894	-5.25584	Spain	Western Europe	Vipera seoanei	iNaturalist
February 17, 2007	2007-02-17		2012-08-31 20:38:48 UTC	2017-02-07 07:49:39 UTC	research	7.5531	80.7426	Sri Lanka	Southeast Asia	Hypnale nepa	iNaturalist
March 31, 2012 09:16	2012-03-31	2012-03-31 02:16:00 UTC	2012-06-17 07:28:30 UTC	2017-02-07 09:42:04 UTC	research	6.42363	80.3881	Sri Lanka	Southeast Asia	Trimeresurus trigonocephalus	iNaturalist
Fri Dec 25 2015 11:18:43 GMT+0100 (GMT+01:00)	2015-12-25	2015-12-25 10:18:43 UTC	2016-01-17 08:49:36 UTC	2017-02-07 09:41:59 UTC	research	6.41883	80.4208	Sri Lanka	Southeast Asia	Trimeresurus trigonocephalus	iNaturalist
2014/12/29 8:20 AM IST	2014-12-29	2014-12-29 06:20:00 UTC	2016-10-05 04:37:46 UTC	2017-02-07 09:41:54 UTC	research	6.36682	80.4864	Sri Lanka	Southeast Asia	Trimeresurus trigonocephalus	iNaturalist
2008-03-12	2008-03-12		2012-04-07 18:36:00 UTC	2017-02-07 11:01:01 UTC	research	59.2753	15.2134	Sweden	Western Europe	Vipera berus	iNaturalist
2014-06-15	2014-06-15		2015-05-31 05:57:13 UTC	2017-02-07 10:53:40 UTC	research	59.1363	18.5825	Sweden	Western Europe	Vipera berus	iNaturalist
2016/07/24 7:05 AM EDT	2016-07-24	2016-07-24 11:05:00 UTC	2016-08-26 03:17:24 UTC	2017-02-07 10:39:24 UTC	research	59.6214	17.3715	Sweden	Western Europe	Vipera berus	iNaturalist
2012-05-17 17:05:00	2012-05-17	2012-05-17 15:05:36 UTC	2016-05-08 03:38:22 UTC	2017-02-07 10:46:03 UTC	research	46.8397	6.68661	Switzerland	Western Europe	Vipera aspis	iNaturalist
2016/08/06 5:31 AM UTC	2016-08-06		2016-08-07 21:07:20 UTC	2017-02-07 10:41:49 UTC	research	46.3909	9.78189	Switzerland	Western Europe	Vipera berus	iNaturalist
Mon Oct 31 2016 20:12:23 GMT+0800 (GMT+8)	2016-10-31	2016-10-31 12:12:23 UTC	2016-10-31 14:40:59 UTC	2017-02-07 07:18:24 UTC	research	23.9261	120.886	Taiwan	East Asia	Bungarus multicinctus	iNaturalist
2016-11-22 8:35:59 p.m. GMT+08:00	2016-11-22	2016-11-22 12:35:59 UTC	2016-11-23 00:30:50 UTC	2017-02-07 07:18:17 UTC	research	24.2072	120.594	Taiwan	East Asia	Bungarus multicinctus	iNaturalist
2016/12/10 6:11 PM CST	2016-12-10	2016-12-11 00:11:00 UTC	2017-01-25 13:36:29 UTC	2017-02-07 07:18:11 UTC	research	24.9006	121.568	Taiwan	East Asia	Bungarus multicinctus	iNaturalist
2011-07-01	2011-07-01		2011-09-05 08:13:03 UTC	2017-02-07 07:19:40 UTC	research	25.0088	121.335	Taiwan	East Asia	Bungarus multicinctus	iNaturalist
2016-11-21 7:47:08 p.m. GMT+08:00	2016-11-21	2016-11-21 11:47:08 UTC	2016-11-22 17:29:39 UTC	2017-02-07 09:06:17 UTC	research	24.8975	121.566	Taiwan	East Asia	Protobothrops mucrosquamatus	iNaturalist
2014-02-07	2014-02-07		2016-12-04 00:06:42 UTC	2017-02-04 11:19:02 UTC	research	-8.3242	36.0879	Tanzania	Eastern Sub-Saharan Africa	Bitis gabonica	iNaturalist
2008/12/13 6:32 AM EST	2008-12-13	2008-12-13 11:32:00 UTC	2016-12-10 00:29:43 UTC	2017-02-04 11:18:56 UTC	research	-7.80543	36.7482	Tanzania	Eastern Sub-Saharan Africa	Bitis gabonica	iNaturalist
2008/12/28 7:36 AM EST	2008-12-28	2008-12-28 12:36:00 UTC	2016-12-10 18:29:33 UTC	2017-02-04 11:18:48 UTC	research	-7.80271	36.7756	Tanzania	Eastern Sub-Saharan Africa	Bitis gabonica	iNaturalist
2009-07-21 16:27:00	2009-07-21	2009-07-21 13:27:06 UTC	2015-09-16 08:08:05 UTC	2017-02-04 11:19:35 UTC	research	-5.10325	38.641	Tanzania	Eastern Sub-Saharan Africa	Bitis gabonica	iNaturalist
May 29, 2010 16:11	2010-05-29	2010-05-29 15:11:00 UTC	2012-03-10 09:53:35 UTC	2017-02-04 11:20:56 UTC	research	-1.08333	31.5	Tanzania	Eastern Sub-Saharan Africa	Bitis nasicornis	iNaturalist
2015-10-16 10:33:00	2015-10-16	2015-10-16 08:33:07 UTC	2015-10-21 22:14:08 UTC	2017-02-04 11:24:10 UTC	research	-7.0074	37.8022	Tanzania	Eastern Sub-Saharan Africa	Dendroaspis angusticeps	iNaturalist
2014-04-23 11:05:00	2014-04-23	2014-04-23 08:05:24 UTC	2014-04-23 19:01:07 UTC	2017-02-04 11:40:06 UTC	research	-9.48756	34.0237	Tanzania	Eastern Sub-Saharan Africa	Dispholidus typus	iNaturalist
2013-05-23	2013-05-23		2015-03-20 01:44:12 UTC	2017-02-04 11:38:23 UTC	research	-2.33333	34.8333	Tanzania	Eastern Sub-Saharan Africa	Dispholidus typus	iNaturalist
2015-04-28 14:29:00	2015-04-28	2015-04-28 12:29:34 UTC	2015-09-02 11:48:10 UTC	2017-02-04 11:38:17 UTC	research	-7.46733	37.0171	Tanzania	Eastern Sub-Saharan Africa	Dispholidus typus	iNaturalist
March 17, 1997	1997-03-17		2012-09-19 19:41:13 UTC	2017-02-04 11:40:54 UTC	research	-4.94157	38.5934	Tanzania	Eastern Sub-Saharan Africa	Dispholidus typus	iNaturalist
2014-06-05 15:08:00	2014-06-05	2014-06-05 12:08:46 UTC	2014-06-05 19:59:52 UTC	2017-02-04 11:58:17 UTC	research	-9.48461	34.0304	Tanzania	Eastern Sub-Saharan Africa	Naja mossambica	iNaturalist
2013-10-21	2013-10-21		2014-01-02 10:35:01 UTC	2017-02-04 12:08:39 UTC	research	-4.66946	29.6235	Tanzania	Eastern Sub-Saharan Africa	Thelotornis mossambicanus	iNaturalist
2015-07-31	2015-07-31		2015-08-18 23:14:07 UTC	2017-02-07 09:02:39 UTC	research	8.94313	98.5681	Thailand	Southeast Asia	Ophiophagus hannah	iNaturalist
2007/11/21 9:24 PM EST	2007-11-21	2007-11-22 02:24:00 UTC	2016-09-09 11:05:16 UTC	2017-02-04 15:45:08 UTC	research	10.692	-61.2905	Trinidad and Tobago	Caribbean	Bothrops asper	iNaturalist
2016/09/01 9:08 AM BOT	2016-09-01	2016-09-01 13:08:00 UTC	2016-09-11 19:31:26 UTC	2017-02-04 15:44:54 UTC	research	10.7389	-61.257	Trinidad and Tobago	Caribbean	Bothrops asper	iNaturalist
2014-05-07	2014-05-07		2014-05-10 17:21:12 UTC	2017-02-07 11:07:01 UTC	research	36.1576	29.6889	Turkey	North Africa and Middle East	Montivipera xanthina	iNaturalist
2014-05-03	2014-05-03		2014-09-18 14:29:25 UTC	2017-02-07 10:56:17 UTC	research	40.267	29.0643	Turkey	North Africa and Middle East	Vipera ammodytes	iNaturalist
2011-08-22	2011-08-22		2012-12-08 08:06:32 UTC	2017-02-07 10:59:54 UTC	research	46.0896	33.3006	Ukraine	Eastern Europe	Vipera renardi	iNaturalist
2013-08-07	2013-08-07		2013-11-02 16:50:44 UTC	2017-02-07 10:59:05 UTC	research	46.1204	33.33	Ukraine	Eastern Europe	Vipera renardi	iNaturalist
Mon Aug 22 2016 22:55:55 GMT+0400 (GMT+4)	2016-08-22	2016-08-22 18:55:55 UTC	2016-08-22 18:56:39 UTC	2017-02-07 11:09:14 UTC	research	25.526	55.6915	United Arab Emirates	North Africa and Middle East	Cerastes gasperettii	iNaturalist
Thu Sep 22 2016 23:51:18 GMT+0400 (GMT+4)	2016-09-22	2016-09-22 19:51:18 UTC	2016-09-22 19:51:41 UTC	2017-02-07 11:09:09 UTC	research	25.5239	55.6969	United Arab Emirates	North Africa and Middle East	Cerastes gasperettii	iNaturalist
Thu Oct 06 2016 23:26:01 GMT+0400 (GMT+4)	2016-10-06	2016-10-06 19:26:01 UTC	2016-10-06 19:26:24 UTC	2017-02-07 11:09:04 UTC	research	25.5034	55.6921	United Arab Emirates	North Africa and Middle East	Cerastes gasperettii	iNaturalist
Fri Oct 21 2016 03:01:08 GMT+0400 (GMT+4)	2016-10-21	2016-10-20 23:01:08 UTC	2016-10-20 23:01:40 UTC	2017-02-07 11:08:59 UTC	research	25.2659	55.7117	United Arab Emirates	North Africa and Middle East	Cerastes gasperettii	iNaturalist
Mon Aug 22 2016 23:05:50 GMT+0400 (GMT+4)	2016-08-22	2016-08-22 19:05:50 UTC	2016-08-22 19:07:06 UTC	2017-02-07 07:31:03 UTC	research	25.525	55.6918	United Arab Emirates	North Africa and Middle East	Echis carinatus	iNaturalist
Fri Oct 21 2016 03:35:59 GMT+0400 (GMT+4)	2016-10-21	2016-10-20 23:35:59 UTC	2016-10-20 23:37:27 UTC	2017-02-07 07:30:57 UTC	research	25.2662	55.7113	United Arab Emirates	North Africa and Middle East	Echis carinatus	iNaturalist
2014-04-14 23:06:00	2014-04-14	2014-04-14 19:06:00 UTC	2015-06-20 18:09:17 UTC	2017-02-07 07:31:34 UTC	research	25.1502	55.493	United Arab Emirates	North Africa and Middle East	Echis carinatus	iNaturalist
2016-05-26 20:22:00	2016-05-26	2016-05-26 16:22:26 UTC	2016-05-26 20:34:28 UTC	2017-02-07 07:31:16 UTC	research	24.991	56.3324	United Arab Emirates	North Africa and Middle East	Echis carinatus	iNaturalist
2013-10-22	2013-10-22		2013-10-23 06:46:48 UTC	2017-02-07 11:13:43 UTC	research	25.3822	56.2578	United Arab Emirates	North Africa and Middle East	Echis omanensis	iNaturalist
2013-10-22	2013-10-22		2013-10-23 07:34:11 UTC	2017-02-07 11:13:38 UTC	research	25.3835	56.2615	United Arab Emirates	North Africa and Middle East	Echis omanensis	iNaturalist
2013-12-17 12:50:00	2013-12-17	2013-12-17 08:50:39 UTC	2014-01-04 12:47:49 UTC	2017-02-07 11:13:23 UTC	research	25.3991	56.2754	United Arab Emirates	North Africa and Middle East	Echis omanensis	iNaturalist
2014-11-02	2014-11-02		2014-11-02 15:03:23 UTC	2017-02-07 11:13:18 UTC	research	25.3959	56.2694	United Arab Emirates	North Africa and Middle East	Echis omanensis	iNaturalist
2014-03-05	2014-03-05		2014-12-01 05:42:54 UTC	2017-02-07 11:12:50 UTC	research	25.34	56.266	United Arab Emirates	North Africa and Middle East	Echis omanensis	iNaturalist
2014-03-06	2014-03-06		2014-12-01 05:48:04 UTC	2017-02-07 11:12:45 UTC	research	25.3664	56.2442	United Arab Emirates	North Africa and Middle East	Echis omanensis	iNaturalist
2013-10-22	2013-10-22		2013-10-23 06:37:38 UTC	2017-02-07 11:13:48 UTC	research	25.3819	56.259	United Arab Emirates	North Africa and Middle East	Echis omanensis	iNaturalist
2013-11-12 07:55:00	2013-11-12	2013-11-12 03:55:00 UTC	2013-11-13 04:08:01 UTC	2017-02-07 11:13:33 UTC	research	25.3823	56.2578	United Arab Emirates	North Africa and Middle East	Echis omanensis	iNaturalist
2014-09-29 11:37:00	2014-09-29	2014-09-29 07:37:00 UTC	2014-11-30 16:58:08 UTC	2017-02-07 11:13:00 UTC	research	25.2871	56.2492	United Arab Emirates	North Africa and Middle East	Echis omanensis	iNaturalist
2014-11-27 10:22:00	2014-11-27	2014-11-27 06:22:00 UTC	2014-12-09 10:02:47 UTC	2017-02-07 11:12:33 UTC	research	25.3379	56.2923	United Arab Emirates	North Africa and Middle East	Echis omanensis	iNaturalist
2014-12-22 11:24:00	2014-12-22	2014-12-22 07:24:00 UTC	2014-12-24 10:32:49 UTC	2017-02-07 11:12:28 UTC	research	25.2715	56.2208	United Arab Emirates	North Africa and Middle East	Echis omanensis	iNaturalist
Fri Oct 21 2016 00:01:57 GMT+0400 (GMT+4)	2016-10-21	2016-10-20 20:01:57 UTC	2016-10-20 20:02:19 UTC	2017-02-07 11:12:16 UTC	research	25.0576	56.0434	United Arab Emirates	North Africa and Middle East	Echis omanensis	iNaturalist
Thu Nov 03 2016 21:05:07 GMT+0400 (GMT+4)	2016-11-03	2016-11-03 17:05:07 UTC	2016-11-03 17:27:10 UTC	2017-02-07 11:12:10 UTC	research	25.0589	56.0433	United Arab Emirates	North Africa and Middle East	Echis omanensis	iNaturalist
Thu Oct 20 2016 21:24:34 GMT+0400 (GMT+4)	2016-10-20	2016-10-20 17:24:34 UTC	2016-10-20 18:54:24 UTC	2017-02-07 11:16:58 UTC	research	25.0181	56.2039	United Arab Emirates	North Africa and Middle East	Pseudocerastes persicus	iNaturalist
Thu Oct 27 2016 23:36:25 GMT+0400 (GMT+4)	2016-10-27	2016-10-27 19:36:25 UTC	2016-10-28 05:23:36 UTC	2017-02-07 11:16:54 UTC	research	25.0191	56.2029	United Arab Emirates	North Africa and Middle East	Pseudocerastes persicus	iNaturalist
2006-08-16	2006-08-16		2012-04-21 08:29:28 UTC	2017-02-07 11:00:55 UTC	research	55.1071	-4.4255	United Kingdom	Western Europe	Vipera berus	iNaturalist
2008-03-17	2008-03-17		2012-04-21 08:46:33 UTC	2017-02-07 11:00:48 UTC	research	54.6195	-4.43245	United Kingdom	Western Europe	Vipera berus	iNaturalist
September 21, 2009 13:28	2009-09-21	2009-09-21 12:28:00 UTC	2012-06-16 11:59:51 UTC	2017-02-07 11:00:10 UTC	research	50.8842	-1.85223	United Kingdom	Western Europe	Vipera berus	iNaturalist
2005-04-06	2005-04-06		2014-04-22 12:23:25 UTC	2017-02-07 10:58:04 UTC	research	50.5927	-1.9571	United Kingdom	Western Europe	Vipera berus	iNaturalist
2011-04-09	2011-04-09		2014-06-21 17:46:26 UTC	2017-02-07 10:57:28 UTC	research	53.5539	-0.953402	United Kingdom	Western Europe	Vipera berus	iNaturalist
Wed Sep 10 2014 15:51:30 GMT+0100 (BST)	2014-09-10	2014-09-10 13:51:30 UTC	2014-09-11 11:28:28 UTC	2017-02-07 10:56:11 UTC	research	54.363	-0.446	United Kingdom	Western Europe	Vipera berus	iNaturalist
05/26/07	2007-05-26		2015-06-22 04:31:27 UTC	2017-02-07 10:53:23 UTC	research	50.8641	-1.45221	United Kingdom	Western Europe	Vipera berus	iNaturalist
2012-04-30 12:22:00	2012-04-30	2012-04-30 11:22:40 UTC	2015-08-04 20:26:15 UTC	2017-02-07 10:52:13 UTC	research	51.8452	-2.10582	United Kingdom	Western Europe	Vipera berus	iNaturalist
2014-03-30 11:45:00	2014-03-30	2014-03-30 10:45:58 UTC	2015-08-04 20:28:26 UTC	2017-02-07 10:51:34 UTC	research	50.796	-1.97674	United Kingdom	Western Europe	Vipera berus	iNaturalist
2015-08-28 11pm	2015-08-28	2015-08-28 22:00:00 UTC	2015-12-05 14:26:18 UTC	2017-02-07 10:49:03 UTC	research	50.6668	-1.95229	United Kingdom	Western Europe	Vipera berus	iNaturalist
2016-03-12	2016-03-12		2016-03-12 19:59:19 UTC	2017-02-07 10:47:30 UTC	research	53.8108	-1.76261	United Kingdom	Western Europe	Vipera berus	iNaturalist
2016-09-12 15:45:00	2016-09-12	2016-09-12 14:45:05 UTC	2016-09-13 00:31:48 UTC	2017-02-07 10:38:18 UTC	research	50.8504	-0.278657	United Kingdom	Western Europe	Vipera berus	iNaturalist
2014/05/25 8:52 AM IST	2014-05-25	2014-05-25 05:52:00 UTC	2017-01-18 16:33:13 UTC	2017-02-07 10:35:36 UTC	research	50.6878	-2.11098	United Kingdom	Western Europe	Vipera berus	iNaturalist
2008-05-02	2008-05-02		2013-02-12 09:04:19 UTC	2017-02-07 10:59:47 UTC	research	53.1316	-0.12733	United Kingdom	Western Europe	Vipera berus	iNaturalist
May 11, 2012 09:50	2012-05-11	2012-05-11 08:50:00 UTC	2012-06-06 14:59:31 UTC	2017-02-07 11:00:16 UTC	research	51.1517	-0.701966	United Kingdom	Western Europe	Vipera berus	iNaturalist
2008-05-29	2008-05-29		2013-02-27 04:57:29 UTC	2017-02-07 10:59:41 UTC	research	51.7422	-2.69131	United Kingdom	Western Europe	Vipera berus	iNaturalist
1976-06-01	1976-06-01		2011-08-29 23:24:34 UTC	2017-02-08 20:31:51 UTC	research	38.9408	-95.3358	United States	High-income North America	Agkistrodon contortrix	iNaturalist
2011-06-14	2011-06-14		2013-04-16 17:52:13 UTC	2017-02-08 20:18:10 UTC	research	29.4741	-95.2716	United States	High-income North America	Agkistrodon contortrix	iNaturalist
2013-04-06 20:37:00	2013-04-06	2013-04-07 01:37:00 UTC	2013-05-03 20:21:38 UTC	2017-02-08 20:14:16 UTC	research	32.8244	-95.137	United States	High-income North America	Agkistrodon contortrix	iNaturalist
2005-04-21 18:43:00	2005-04-21	2005-04-21 23:43:07 UTC	2013-05-28 03:41:15 UTC	2017-02-08 20:12:37 UTC	research	32.7893	-97.1152	United States	High-income North America	Agkistrodon contortrix	iNaturalist
2012-04-11	2012-04-11		2013-07-11 19:48:16 UTC	2017-02-08 20:11:14 UTC	research	35.3567	-76.9749	United States	High-income North America	Agkistrodon contortrix	iNaturalist
2013-10-01 10:01:00	2013-10-01	2013-10-01 15:01:51 UTC	2013-10-01 15:51:55 UTC	2017-02-08 20:03:18 UTC	research	32.5855	-97.1028	United States	High-income North America	Agkistrodon contortrix	iNaturalist
Wed Oct 02 2013 19:03:56 GMT-0500 (CDT)	2013-10-02	2013-10-03 00:03:56 UTC	2013-10-03 01:25:24 UTC	2017-02-08 20:03:11 UTC	research	31.599	-94.8389	United States	High-income North America	Agkistrodon contortrix	iNaturalist
Sun Sep 29 2013 12:06:37 GMT-0500 (CDT)	2013-09-29	2013-09-29 17:06:37 UTC	2013-10-03 01:25:27 UTC	2017-02-08 20:03:05 UTC	research	31.6	-94.8382	United States	High-income North America	Agkistrodon contortrix	iNaturalist
Wed Oct 02 2013 21:04:25 GMT-0500 (CDT)	2013-10-02	2013-10-03 02:04:25 UTC	2013-10-03 13:54:48 UTC	2017-02-08 20:02:59 UTC	research	30.5816	-96.7934	United States	High-income North America	Agkistrodon contortrix	iNaturalist
Wed Oct 30 2013 23:33:42 GMT-0500 (CDT)	2013-10-30	2013-10-31 04:33:42 UTC	2013-10-31 06:34:16 UTC	2017-02-08 20:01:08 UTC	research	30.5427	-95.8569	United States	High-income North America	Agkistrodon contortrix	iNaturalist
Thu Mar 27 2014 20:58:04 GMT-0500 (CDT)	2014-03-27	2014-03-28 01:58:04 UTC	2014-03-28 07:21:01 UTC	2017-02-08 19:56:58 UTC	research	33.4436	-95.8375	United States	High-income North America	Agkistrodon contortrix	iNaturalist
2014-03-28 20:58:00	2014-03-28	2014-03-29 01:58:38 UTC	2014-04-03 15:38:51 UTC	2017-02-08 19:56:51 UTC	research	32.5918	-95.1737	United States	High-income North America	Agkistrodon contortrix	iNaturalist
2014-05-06	2014-05-06		2014-05-11 03:46:45 UTC	2017-02-08 19:49:16 UTC	research	35.3555	-76.9732	United States	High-income North America	Agkistrodon contortrix	iNaturalist
Tue May 13 2014 02:22:13 GMT-0500 (CDT)	2014-05-13	2014-05-13 07:22:13 UTC	2014-05-14 23:50:01 UTC	2017-02-08 19:48:28 UTC	research	30.8324	-95.2501	United States	High-income North America	Agkistrodon contortrix	iNaturalist
Tue May 20 2014 21:48:20 GMT-0500 (CDT)	2014-05-20	2014-05-21 02:48:20 UTC	2014-05-21 05:16:07 UTC	2017-02-08 19:47:58 UTC	research	33.4689	-97.3936	United States	High-income North America	Agkistrodon contortrix	iNaturalist
2014-06-04	2014-06-04		2014-06-05 04:53:38 UTC	2017-02-08 19:34:36 UTC	research	36.1064	-97.2287	United States	High-income North America	Agkistrodon contortrix	iNaturalist
2014-06-04	2014-06-04		2014-06-05 12:55:16 UTC	2017-02-08 19:34:30 UTC	research	36.1068	-97.2289	United States	High-income North America	Agkistrodon contortrix	iNaturalist
2014-05-19	2014-05-19		2014-06-07 03:49:32 UTC	2017-02-08 19:34:18 UTC	research	36.0035	-93.3647	United States	High-income North America	Agkistrodon contortrix	iNaturalist
2014-07-22 1:54:43 PM EDT	2014-07-22	2014-07-22 17:54:43 UTC	2014-07-22 18:09:48 UTC	2017-02-08 13:55:44 UTC	research	35.8993	-79.0327	United States	High-income North America	Agkistrodon contortrix	iNaturalist
2014-09-04 11:07:44 PM CDT	2014-09-04	2014-09-05 04:07:44 UTC	2014-09-05 04:07:38 UTC	2017-02-08 13:50:32 UTC	research	30.6379	-96.384	United States	High-income North America	Agkistrodon contortrix	iNaturalist
2014-09-08	2014-09-08		2014-09-11 23:54:52 UTC	2017-02-08 13:50:04 UTC	research	36.4751	-84.6816	United States	High-income North America	Agkistrodon contortrix	iNaturalist
2015-04-02 14:04:00	2015-04-02	2015-04-02 19:04:37 UTC	2015-04-03 05:45:28 UTC	2017-02-08 13:45:05 UTC	research	30.4019	-97.2856	United States	High-income North America	Agkistrodon contortrix	iNaturalist
2015-04-07 11:23:29 AM CDT	2015-04-07	2015-04-07 16:23:29 UTC	2015-04-07 16:23:41 UTC	2017-02-08 13:44:59 UTC	research	39.2098	-95.4636	United States	High-income North America	Agkistrodon contortrix	iNaturalist
2015-04-12 1:47:33 PM CDT	2015-04-12	2015-04-12 18:47:33 UTC	2015-04-13 00:19:24 UTC	2017-02-08 13:43:15 UTC	research	31.9352	-95.8852	United States	High-income North America	Agkistrodon contortrix	iNaturalist
2015-04-17	2015-04-17		2015-04-17 21:51:19 UTC	2017-02-08 13:42:53 UTC	research	39.0883	-96.8139	United States	High-income North America	Agkistrodon contortrix	iNaturalist
2015-04-17	2015-04-17		2015-04-17 21:59:11 UTC	2017-02-08 13:42:17 UTC	research	39.0883	-96.8139	United States	High-income North America	Agkistrodon contortrix	iNaturalist
2015-04-12	2015-04-12		2015-04-23 02:56:10 UTC	2017-02-08 13:41:46 UTC	research	31.8827	-95.9479	United States	High-income North America	Agkistrodon contortrix	iNaturalist
2015-05-11 11:27:35 AM CDT	2015-05-11	2015-05-11 16:27:35 UTC	2015-05-11 16:27:24 UTC	2017-02-08 13:40:36 UTC	research	30.3756	-94.3141	United States	High-income North America	Agkistrodon contortrix	iNaturalist
2015-05-18 3:31:21 PM CDT	2015-05-18	2015-05-18 20:31:21 UTC	2015-05-18 20:31:32 UTC	2017-02-08 13:39:21 UTC	research	33.1321	-97.7792	United States	High-income North America	Agkistrodon contortrix	iNaturalist
2015-05-18 3:32:03 PM CDT	2015-05-18	2015-05-18 20:32:03 UTC	2015-05-18 20:32:04 UTC	2017-02-08 13:39:16 UTC	research	33.0177	-97.5293	United States	High-income North America	Agkistrodon contortrix	iNaturalist
2015-05-18 3:35:43 PM CDT	2015-05-18	2015-05-18 20:35:43 UTC	2015-05-18 20:35:44 UTC	2017-02-08 13:39:10 UTC	research	33.0086	-97.604	United States	High-income North America	Agkistrodon contortrix	iNaturalist
2015-05-18 3:36:23 PM CDT	2015-05-18	2015-05-18 20:36:23 UTC	2015-05-18 20:36:24 UTC	2017-02-08 13:39:04 UTC	research	32.9703	-97.5739	United States	High-income North America	Agkistrodon contortrix	iNaturalist
2015-06-19 11:34:30 PM CDT	2015-06-19	2015-06-20 04:34:30 UTC	2015-06-22 20:12:55 UTC	2017-02-08 13:32:21 UTC	research	33.0276	-97.6477	United States	High-income North America	Agkistrodon contortrix	iNaturalist
2015-06-20 9:50:34 PM CDT	2015-06-20	2015-06-21 02:50:34 UTC	2015-06-22 20:14:03 UTC	2017-02-08 13:32:15 UTC	research	33.1341	-97.7789	United States	High-income North America	Agkistrodon contortrix	iNaturalist
Sun Jun 21 2015 19:59:15 GMT-0500 (CDT)	2015-06-21	2015-06-22 00:59:15 UTC	2015-06-27 15:57:34 UTC	2017-02-08 13:31:47 UTC	research	29.3044	-95.4329	United States	High-income North America	Agkistrodon contortrix	iNaturalist
2015-07-03 11:18:37 AM CDT	2015-07-03	2015-07-03 16:18:37 UTC	2015-07-06 13:21:18 UTC	2017-02-08 13:29:33 UTC	research	33.1726	-97.7677	United States	High-income North America	Agkistrodon contortrix	iNaturalist
2015-07-03 9:56:47 PM CDT	2015-07-03	2015-07-04 02:56:47 UTC	2015-07-06 13:21:24 UTC	2017-02-08 13:29:28 UTC	research	32.8393	-97.5898	United States	High-income North America	Agkistrodon contortrix	iNaturalist
2015-07-03 9:39:59 PM CDT	2015-07-03	2015-07-04 02:39:59 UTC	2015-07-06 13:22:34 UTC	2017-02-08 13:29:12 UTC	research	32.8397	-97.59	United States	High-income North America	Agkistrodon contortrix	iNaturalist
2015-07-03 9:58:25 PM CDT	2015-07-03	2015-07-04 02:58:25 UTC	2015-07-06 13:21:26 UTC	2017-02-08 13:29:22 UTC	research	32.8395	-97.59	United States	High-income North America	Agkistrodon contortrix	iNaturalist
2015-07-06 6:52:08 AM CDT	2015-07-06	2015-07-06 11:52:08 UTC	2015-07-06 13:21:27 UTC	2017-02-08 13:29:17 UTC	research	32.8395	-97.59	United States	High-income North America	Agkistrodon contortrix	iNaturalist
2015-07-25 4:10:00 PM CDT	2015-07-25	2015-07-25 21:10:00 UTC	2015-07-26 18:31:45 UTC	2017-02-08 13:27:47 UTC	research	33.1646	-97.7372	United States	High-income North America	Agkistrodon contortrix	iNaturalist
2015-09-16 5:49:32 PM CDT	2015-09-16	2015-09-16 22:49:32 UTC	2015-09-16 23:23:02 UTC	2017-02-08 13:22:05 UTC	research	33.1708	-97.7687	United States	High-income North America	Agkistrodon contortrix	iNaturalist
2015-10-11 8:44:31 AM CDT	2015-10-11	2015-10-11 13:44:31 UTC	2015-10-13 14:55:41 UTC	2017-02-08 13:19:24 UTC	research	33.1688	-97.7508	United States	High-income North America	Agkistrodon contortrix	iNaturalist
2015-10-11 10:53:43 PM CDT	2015-10-11	2015-10-12 03:53:43 UTC	2015-10-13 14:55:50 UTC	2017-02-08 13:19:19 UTC	research	33.3112	-98.6433	United States	High-income North America	Agkistrodon contortrix	iNaturalist
2016-04-18 10:16:12 PM CDT	2016-04-18	2016-04-19 03:16:12 UTC	2016-04-19 05:49:21 UTC	2017-02-04 14:56:04 UTC	research	29.5471	-97.3289	United States	High-income North America	Agkistrodon contortrix	iNaturalist
2015-07-12 08:41:00	2015-07-12	2015-07-12 13:41:11 UTC	2016-05-31 18:06:44 UTC	2017-02-04 13:30:13 UTC	research	35.7166	-86.1262	United States	High-income North America	Agkistrodon contortrix	iNaturalist
2011-09-10	2011-09-10		2013-02-21 18:46:26 UTC	2017-02-08 20:19:52 UTC	research	30.5232	-95.6129	United States	High-income North America	Agkistrodon contortrix	iNaturalist
2013-04-06	2013-04-06		2013-04-18 03:40:12 UTC	2017-02-08 20:17:39 UTC	research	31.9362	-95.8882	United States	High-income North America	Agkistrodon contortrix	iNaturalist
Sat Jun 27 2015 21:52:52 GMT-0500 (CDT)	2015-06-27	2015-06-28 02:52:52 UTC	2015-06-28 04:09:52 UTC	2017-02-08 13:31:25 UTC	research	32.2638	-97.8689	United States	High-income North America	Agkistrodon contortrix	iNaturalist
2014-08-16 20:49:00	2014-08-16	2014-08-17 01:49:08 UTC	2015-01-03 16:31:27 UTC	2017-02-08 13:46:44 UTC	research	33.0653	-96.9794	United States	High-income North America	Agkistrodon contortrix	iNaturalist
Wed Jul 13 2016 21:25:13 GMT-0500 (CDT)	2016-07-13	2016-07-14 02:25:13 UTC	2016-07-16 20:05:44 UTC	2017-02-04 13:12:08 UTC	research	37.6267	-96.2503	United States	High-income North America	Agkistrodon contortrix	iNaturalist
2011-07-10	2011-07-10		2011-07-11 01:09:51 UTC	2017-02-08 20:32:03 UTC	research	39.0054	-77.2554	United States	High-income North America	Agkistrodon contortrix	iNaturalist
July 24, 2011 23:35	2011-07-24	2011-07-25 03:35:00 UTC	2011-07-26 22:59:04 UTC	2017-02-08 20:31:57 UTC	research	38.5043	-77.2966	United States	High-income North America	Agkistrodon contortrix	iNaturalist
2007-04-28	2007-04-28		2011-09-09 20:54:23 UTC	2017-02-08 20:31:44 UTC	research	33.5298	-85.9508	United States	High-income North America	Agkistrodon contortrix	iNaturalist
2011-09-11	2011-09-11		2011-09-12 17:53:09 UTC	2017-02-08 20:26:03 UTC	research	37.2618	-89.3128	United States	High-income North America	Agkistrodon contortrix	iNaturalist
2011-09-15	2011-09-15		2011-09-16 18:38:53 UTC	2017-02-08 20:25:51 UTC	research	37.3466	-88.8862	United States	High-income North America	Agkistrodon contortrix	iNaturalist
May 11, 2011 21:48	2011-05-11	2011-05-12 01:48:00 UTC	2011-10-01 05:08:03 UTC	2017-02-08 20:25:45 UTC	research	39.1467	-86.2094	United States	High-income North America	Agkistrodon contortrix	iNaturalist
2011-10-07	2011-10-07		2011-10-11 17:35:10 UTC	2017-02-08 20:25:40 UTC	research	37.4871	-89.353	United States	High-income North America	Agkistrodon contortrix	iNaturalist
2010-09-13	2010-09-13		2011-10-19 19:02:05 UTC	2017-02-08 20:25:34 UTC	research	38.6304	-82.6674	United States	High-income North America	Agkistrodon contortrix	iNaturalist
2011-07-30	2011-07-30		2011-11-17 07:49:11 UTC	2017-02-08 20:25:21 UTC	research	32.1972	-81.1956	United States	High-income North America	Agkistrodon contortrix	iNaturalist
2010-04-16	2010-04-16		2012-01-13 01:18:06 UTC	2017-02-08 20:25:15 UTC	research	31.2819	-94.3154	United States	High-income North America	Agkistrodon contortrix	iNaturalist
June 29, 2012 10:20:02 PM EDT	2012-06-29	2012-06-30 02:20:02 UTC	2012-06-30 05:55:05 UTC	2017-02-08 20:24:11 UTC	research	33.2487	-84.4665	United States	High-income North America	Agkistrodon contortrix	iNaturalist
July 03, 2011 17:28	2011-07-03	2011-07-03 21:28:00 UTC	2012-08-03 00:19:40 UTC	2017-02-08 20:23:57 UTC	research	38.2376	-80.8316	United States	High-income North America	Agkistrodon contortrix	iNaturalist
Sun Sep 23 2012 11:52:57 GMT-0400 (EDT)	2012-09-23	2012-09-23 15:52:57 UTC	2012-09-23 18:56:02 UTC	2017-02-08 20:23:38 UTC	research	32.4881	-81.6231	United States	High-income North America	Agkistrodon contortrix	iNaturalist
2012-09-26	2012-09-26		2012-09-27 02:07:18 UTC	2017-02-08 20:22:37 UTC	research	37.3409	-88.9178	United States	High-income North America	Agkistrodon contortrix	iNaturalist
2012-09-26	2012-09-26		2012-09-28 12:46:13 UTC	2017-02-08 20:22:30 UTC	research	37.3758	-88.9304	United States	High-income North America	Agkistrodon contortrix	iNaturalist
2012-10-06	2012-10-06		2012-10-09 22:55:12 UTC	2017-02-08 20:22:24 UTC	research	37.4969	-88.4565	United States	High-income North America	Agkistrodon contortrix	iNaturalist
2012-05-23	2012-05-23		2012-10-31 14:49:34 UTC	2017-02-08 20:21:51 UTC	research	30.5635	-96.2179	United States	High-income North America	Agkistrodon contortrix	iNaturalist
2012-03-03	2012-03-03		2012-10-31 14:54:59 UTC	2017-02-08 20:21:46 UTC	research	30.51	-95.6619	United States	High-income North America	Agkistrodon contortrix	iNaturalist
2012-05-04	2012-05-04		2012-10-31 15:07:55 UTC	2017-02-08 20:21:40 UTC	research	30.4898	-95.6373	United States	High-income North America	Agkistrodon contortrix	iNaturalist
2008-06-04	2008-06-04		2012-11-20 22:28:22 UTC	2017-02-08 20:21:16 UTC	research	37.2861	-82.2987	United States	High-income North America	Agkistrodon contortrix	iNaturalist
2010-08-20	2010-08-20		2013-02-20 19:32:54 UTC	2017-02-08 20:19:59 UTC	research	41.0883	-74.2032	United States	High-income North America	Agkistrodon contortrix	iNaturalist
2013-03-24	2013-03-24		2013-03-27 01:44:19 UTC	2017-02-08 20:19:04 UTC	research	30.4371	-96.2206	United States	High-income North America	Agkistrodon contortrix	iNaturalist
Sun Mar 31 2013 10:44:09 GMT-0500 (CDT)	2013-03-31	2013-03-31 15:44:09 UTC	2013-03-31 17:28:47 UTC	2017-02-08 20:18:57 UTC	research	30.6288	-96.3445	United States	High-income North America	Agkistrodon contortrix	iNaturalist
2013-04-06	2013-04-06		2013-04-10 05:03:52 UTC	2017-02-08 20:18:16 UTC	research	32.5265	-95.3246	United States	High-income North America	Agkistrodon contortrix	iNaturalist
2013-04-15	2013-04-15		2013-04-16 22:05:30 UTC	2017-02-08 20:18:03 UTC	research	30.707	-96.2171	United States	High-income North America	Agkistrodon contortrix	iNaturalist
Sun Apr 14 2013 22:53:32 GMT-0500 (CDT)	2013-04-14	2013-04-15 03:53:32 UTC	2013-04-16 22:10:19 UTC	2017-02-08 20:17:57 UTC	research	30.6675	-96.1933	United States	High-income North America	Agkistrodon contortrix	iNaturalist
2013-04-06	2013-04-06		2013-04-19 08:52:34 UTC	2017-02-08 20:17:32 UTC	research	32.5876	-95.1783	United States	High-income North America	Agkistrodon contortrix	iNaturalist
Fri Apr 26 2013 15:48:43 GMT-0400 (EDT)	2013-04-26	2013-04-26 19:48:43 UTC	2013-04-26 22:43:18 UTC	2017-02-08 20:17:26 UTC	research	34.4893	-79.1997	United States	High-income North America	Agkistrodon contortrix	iNaturalist
Fri Apr 26 2013 22:10:16 GMT-0500 (CDT)	2013-04-26	2013-04-27 03:10:16 UTC	2013-04-27 04:31:23 UTC	2017-02-08 20:17:19 UTC	research	30.5597	-95.9897	United States	High-income North America	Agkistrodon contortrix	iNaturalist
Fri Apr 26 2013 23:29:25 GMT-0500 (CDT)	2013-04-26	2013-04-27 04:29:25 UTC	2013-04-27 04:31:23 UTC	2017-02-08 20:17:13 UTC	research	30.5402	-95.7885	United States	High-income North America	Agkistrodon contortrix	iNaturalist
Fri Apr 26 2013 23:22:00 GMT-0500 (CDT)	2013-04-26	2013-04-27 04:22:00 UTC	2013-04-27 04:31:41 UTC	2017-02-08 20:17:07 UTC	research	30.5493	-95.8075	United States	High-income North America	Agkistrodon contortrix	iNaturalist
Sat Apr 27 2013 10:48:00 GMT-0500 (CDT)	2013-04-27	2013-04-27 15:48:00 UTC	2013-04-27 17:07:00 UTC	2017-02-08 20:17:01 UTC	research	30.4702	-94.347	United States	High-income North America	Agkistrodon contortrix	iNaturalist
Fri Apr 26 2013 23:29:16 GMT-0500 (CDT)	2013-04-26	2013-04-27 04:29:16 UTC	2013-05-01 06:52:15 UTC	2017-02-08 20:16:20 UTC	research	30.5402	-95.7885	United States	High-income North America	Agkistrodon contortrix	iNaturalist
Fri Apr 26 2013 20:23:48 GMT-0500 (CDT)	2013-04-26	2013-04-27 01:23:48 UTC	2013-05-01 06:52:03 UTC	2017-02-08 20:16:31 UTC	research	30.7227	-96.1483	United States	High-income North America	Agkistrodon contortrix	iNaturalist
April 27, 2013 12:05:44 PM CDT	2013-04-27	2013-04-27 17:05:44 UTC	2013-05-08 18:12:09 UTC	2017-02-08 20:13:48 UTC	research	30.4605	-94.3523	United States	High-income North America	Agkistrodon contortrix	iNaturalist
April 17, 2013 2:02:26 PM CDT	2013-04-17	2013-04-17 19:02:26 UTC	2013-05-08 18:12:04 UTC	2017-02-08 20:13:56 UTC	research	32.2315	-95.2887	United States	High-income North America	Agkistrodon contortrix	iNaturalist
Fri May 17 2013 22:55:56 GMT-0500 (CDT)	2013-05-17	2013-05-18 03:55:56 UTC	2013-05-18 06:14:21 UTC	2017-02-08 20:13:36 UTC	research	30.444	-96.2193	United States	High-income North America	Agkistrodon contortrix	iNaturalist
Fri May 17 2013 22:56:06 GMT-0500 (CDT)	2013-05-17	2013-05-18 03:56:06 UTC	2013-05-18 06:14:03 UTC	2017-02-08 20:13:42 UTC	research	30.444	-96.2193	United States	High-income North America	Agkistrodon contortrix	iNaturalist
Sat May 18 2013 00:04:33 GMT-0500 (CDT)	2013-05-18	2013-05-18 05:04:33 UTC	2013-05-18 06:14:22 UTC	2017-02-08 20:13:28 UTC	research	30.548	-96.1893	United States	High-income North America	Agkistrodon contortrix	iNaturalist
Sat May 18 2013 17:32:08 GMT-0500 (CDT)	2013-05-18	2013-05-18 22:32:08 UTC	2013-05-19 01:09:26 UTC	2017-02-08 20:13:21 UTC	research	35.5156	-92.6386	United States	High-income North America	Agkistrodon contortrix	iNaturalist
Sun May 19 2013 10:00:10 GMT-0500 (CDT)	2013-05-19	2013-05-19 15:00:10 UTC	2013-05-19 17:41:50 UTC	2017-02-08 20:13:08 UTC	research	30.5663	-96.5867	United States	High-income North America	Agkistrodon contortrix	iNaturalist
2013-05-17	2013-05-17		2013-05-20 03:06:30 UTC	2017-02-08 20:13:02 UTC	research	31.9417	-95.8746	United States	High-income North America	Agkistrodon contortrix	iNaturalist
Thu May 23 2013 19:51:53 GMT-0500 (CDT)	2013-05-23	2013-05-24 00:51:53 UTC	2013-05-27 16:18:59 UTC	2017-02-08 20:12:44 UTC	research	31.5482	-95.2392	United States	High-income North America	Agkistrodon contortrix	iNaturalist
Tue May 28 2013 09:17:50 GMT-0500 (CDT)	2013-05-28	2013-05-28 14:17:50 UTC	2013-05-29 03:41:37 UTC	2017-02-08 20:12:30 UTC	research	30.5612	-96.214	United States	High-income North America	Agkistrodon contortrix	iNaturalist
Sun May 19 2013 09:09:16 GMT-0500 (CDT)	2013-05-19	2013-05-19 14:09:16 UTC	2013-06-04 15:20:17 UTC	2017-02-08 20:12:18 UTC	research	32.1529	-97.8196	United States	High-income North America	Agkistrodon contortrix	iNaturalist
2013-06-12	2013-06-12		2013-06-12 06:36:38 UTC	2017-02-08 20:11:50 UTC	research	28.7684	-97.197	United States	High-income North America	Agkistrodon contortrix	iNaturalist
Thu Jun 13 2013 09:56:00 GMT-0500 (CDT)	2013-06-13	2013-06-13 14:56:00 UTC	2013-06-29 23:43:13 UTC	2017-02-08 20:11:39 UTC	research	32.0859	-96.6757	United States	High-income North America	Agkistrodon contortrix	iNaturalist
2013-07-09 14:00:00	2013-07-09	2013-07-09 19:00:00 UTC	2013-07-10 21:10:51 UTC	2017-02-08 20:11:20 UTC	research	35.2023	-85.9316	United States	High-income North America	Agkistrodon contortrix	iNaturalist
Sun Jun 16 2013 21:28:39 GMT-0500 (CDT)	2013-06-16	2013-06-17 02:28:39 UTC	2013-07-12 22:42:10 UTC	2017-02-08 20:11:07 UTC	research	33.9915	-97.074	United States	High-income North America	Agkistrodon contortrix	iNaturalist
Sat Jul 13 2013 16:02:07 GMT-0400 (EDT)	2013-07-13	2013-07-13 20:02:07 UTC	2013-07-18 00:22:57 UTC	2017-02-08 20:10:53 UTC	research	32.1338	-80.7855	United States	High-income North America	Agkistrodon contortrix	iNaturalist
Sun Jul 21 2013 21:27:54 GMT-0500 (CDT)	2013-07-21	2013-07-22 02:27:54 UTC	2013-07-22 03:23:40 UTC	2017-02-08 20:10:07 UTC	research	30.6977	-96.3227	United States	High-income North America	Agkistrodon contortrix	iNaturalist
2013-06-20	2013-06-20		2013-08-09 16:08:41 UTC	2017-02-08 20:09:03 UTC	research	38.1232	-91.1501	United States	High-income North America	Agkistrodon contortrix	iNaturalist
2013-08-09 2013	2013-08-09	2013-08-10 01:13:00 UTC	2013-08-14 22:04:05 UTC	2017-02-08 20:08:41 UTC	research	29.013	-95.6651	United States	High-income North America	Agkistrodon contortrix	iNaturalist
2013-08-09 2033	2013-08-09	2013-08-10 01:33:00 UTC	2013-08-14 22:05:27 UTC	2017-02-08 20:08:34 UTC	research	29.1276	-95.6356	United States	High-income North America	Agkistrodon contortrix	iNaturalist
2013-08-09 2041	2013-08-09	2013-08-10 01:41:00 UTC	2013-08-14 22:06:49 UTC	2017-02-08 20:08:24 UTC	research	29.0785	-95.6899	United States	High-income North America	Agkistrodon contortrix	iNaturalist
2013-08-09 2042	2013-08-09	2013-08-10 01:42:00 UTC	2013-08-14 22:08:40 UTC	2017-02-08 20:08:18 UTC	research	29.1641	-95.7519	United States	High-income North America	Agkistrodon contortrix	iNaturalist
2013-08-09 2043	2013-08-09	2013-08-10 01:43:00 UTC	2013-08-14 22:10:33 UTC	2017-02-08 20:08:05 UTC	research	29.0801	-95.6473	United States	High-income North America	Agkistrodon contortrix	iNaturalist
2013-08-09 2048	2013-08-09	2013-08-10 01:48:00 UTC	2013-08-14 22:12:20 UTC	2017-02-08 20:07:59 UTC	research	29.0258	-95.6651	United States	High-income North America	Agkistrodon contortrix	iNaturalist
2013-08-09 2056	2013-08-09	2013-08-10 01:56:00 UTC	2013-08-14 22:16:30 UTC	2017-02-08 20:07:51 UTC	research	29.1229	-95.6718	United States	High-income North America	Agkistrodon contortrix	iNaturalist
2013-08-09 2100	2013-08-09	2013-08-10 02:00:00 UTC	2013-08-14 22:22:00 UTC	2017-02-08 20:07:42 UTC	research	29.145	-95.7634	United States	High-income North America	Agkistrodon contortrix	iNaturalist
2013-08-09 2100	2013-08-09	2013-08-10 02:00:00 UTC	2013-08-14 22:23:35 UTC	2017-02-08 20:07:35 UTC	research	29.1154	-95.7407	United States	High-income North America	Agkistrodon contortrix	iNaturalist
2013-08-09 2105	2013-08-09	2013-08-10 02:05:00 UTC	2013-08-14 22:25:04 UTC	2017-02-08 20:07:29 UTC	research	29.0076	-95.7206	United States	High-income North America	Agkistrodon contortrix	iNaturalist
2013-08-09 2111	2013-08-09	2013-08-10 02:11:00 UTC	2013-08-14 22:27:53 UTC	2017-02-08 20:07:22 UTC	research	29.1429	-95.7269	United States	High-income North America	Agkistrodon contortrix	iNaturalist
2013-08-09 2122	2013-08-09	2013-08-10 02:22:00 UTC	2013-08-14 22:29:49 UTC	2017-02-08 20:07:15 UTC	research	29.115	-95.7909	United States	High-income North America	Agkistrodon contortrix	iNaturalist
2013-08-09 2127	2013-08-09	2013-08-10 02:27:00 UTC	2013-08-17 17:50:55 UTC	2017-02-08 20:07:09 UTC	research	29.1979	-95.6083	United States	High-income North America	Agkistrodon contortrix	iNaturalist
2013-04-07	2013-04-07		2013-08-17 23:14:25 UTC	2017-02-08 20:06:56 UTC	research	32.8389	-93.9184	United States	High-income North America	Agkistrodon contortrix	iNaturalist
2013-08-29 7:32:13 PM EDT	2013-08-29	2013-08-29 23:32:13 UTC	2013-08-29 23:35:23 UTC	2017-02-08 20:05:27 UTC	research	37.1808	-80.5039	United States	High-income North America	Agkistrodon contortrix	iNaturalist
Mon Sep 02 2013 20:36:34 GMT-0500 (CDT)	2013-09-02	2013-09-03 01:36:34 UTC	2013-09-03 01:51:38 UTC	2017-02-08 20:05:21 UTC	research	33.7945	-97.0567	United States	High-income North America	Agkistrodon contortrix	iNaturalist
Mon Sep 02 2013 20:36:19 GMT-0500 (CDT)	2013-09-02	2013-09-03 01:36:19 UTC	2013-09-03 01:54:35 UTC	2017-02-08 20:05:15 UTC	research	33.7947	-97.0565	United States	High-income North America	Agkistrodon contortrix	iNaturalist
2013-09-05	2013-09-05		2013-09-06 21:33:50 UTC	2017-02-08 20:04:34 UTC	research	30.7198	-96.1633	United States	High-income North America	Agkistrodon contortrix	iNaturalist
2013-09-03	2013-09-03		2013-09-06 21:36:15 UTC	2017-02-08 20:04:27 UTC	research	30.5154	-95.7559	United States	High-income North America	Agkistrodon contortrix	iNaturalist
Sat Sep 07 2013 14:42:30 GMT-0500 (CDT)	2013-09-07	2013-09-07 19:42:30 UTC	2013-09-07 22:17:10 UTC	2017-02-08 20:04:14 UTC	research	30.2199	-97.234	United States	High-income North America	Agkistrodon contortrix	iNaturalist
2012-05-07	2012-05-07		2013-09-11 03:35:04 UTC	2017-02-08 20:03:50 UTC	research	38.1568	-90.1858	United States	High-income North America	Agkistrodon contortrix	iNaturalist
Fri Sep 13 2013 20:38:42 GMT-0500 (CDT)	2013-09-13	2013-09-14 01:38:42 UTC	2013-09-15 21:09:06 UTC	2017-02-08 20:03:24 UTC	research	29.147	-95.6085	United States	High-income North America	Agkistrodon contortrix	iNaturalist
Wed Oct 02 2013 23:28:47 GMT-0500 (CDT)	2013-10-02	2013-10-03 04:28:47 UTC	2013-10-03 13:54:49 UTC	2017-02-08 20:02:51 UTC	research	30.231	-96.6106	United States	High-income North America	Agkistrodon contortrix	iNaturalist
Wed Oct 02 2013 20:14:27 GMT-0500 (CDT)	2013-10-02	2013-10-03 01:14:27 UTC	2013-10-03 13:56:01 UTC	2017-02-08 20:02:45 UTC	research	30.5457	-96.8106	United States	High-income North America	Agkistrodon contortrix	iNaturalist
2013-04-23	2013-04-23		2013-10-04 15:28:45 UTC	2017-02-08 20:01:58 UTC	research	32.6109	-96.9931	United States	High-income North America	Agkistrodon contortrix	iNaturalist
2013-10-12 10:31:00	2013-10-12	2013-10-12 14:31:18 UTC	2013-10-16 16:31:41 UTC	2017-02-08 20:01:50 UTC	research	36.395	-81.0485	United States	High-income North America	Agkistrodon contortrix	iNaturalist
2013-09-17	2013-09-17		2013-10-24 20:32:40 UTC	2017-02-08 20:01:44 UTC	research	37.6107	-89.4312	United States	High-income North America	Agkistrodon contortrix	iNaturalist
2013-10-11	2013-10-11		2013-10-24 20:42:14 UTC	2017-02-08 20:01:37 UTC	research	38.1568	-90.1858	United States	High-income North America	Agkistrodon contortrix	iNaturalist
2013-10-28	2013-10-28		2013-10-29 21:35:38 UTC	2017-02-08 20:01:28 UTC	research	37.2978	-88.9725	United States	High-income North America	Agkistrodon contortrix	iNaturalist
2013-10-28 15:55:00	2013-10-28	2013-10-28 20:55:22 UTC	2013-10-31 04:25:02 UTC	2017-02-08 20:01:22 UTC	research	30.3977	-97.8337	United States	High-income North America	Agkistrodon contortrix	iNaturalist
2013-07-28 8:15p	2013-07-28	2013-07-29 01:15:00 UTC	2013-11-03 01:46:58 UTC	2017-02-08 20:01:02 UTC	research	32.6362	-96.9602	United States	High-income North America	Agkistrodon contortrix	iNaturalist
1985-07-01	1985-07-01		2013-11-03 22:24:45 UTC	2017-02-08 20:00:55 UTC	research	34.169	-87.3414	United States	High-income North America	Agkistrodon contortrix	iNaturalist
2013-07-26	2013-07-26		2014-01-07 00:24:26 UTC	2017-02-08 20:00:27 UTC	research	35.9685	-78.9685	United States	High-income North America	Agkistrodon contortrix	iNaturalist
Jun 10, 2012	2012-06-10		2014-01-07 19:50:00 UTC	2017-02-08 20:00:05 UTC	research	32.783	-96.7557	United States	High-income North America	Agkistrodon contortrix	iNaturalist
May 20, 2012	2012-05-20		2014-01-07 19:52:14 UTC	2017-02-08 19:59:59 UTC	research	32.6992	-96.6009	United States	High-income North America	Agkistrodon contortrix	iNaturalist
2013-10-26	2013-10-26		2014-02-08 22:40:54 UTC	2017-02-08 19:59:37 UTC	research	36.5715	-93.0574	United States	High-income North America	Agkistrodon contortrix	iNaturalist
Sun Feb 23 2014 18:59:19 GMT-0600 (CST)	2014-02-23	2014-02-24 00:59:19 UTC	2014-02-24 02:01:57 UTC	2017-02-08 19:59:24 UTC	research	30.7227	-96.1483	United States	High-income North America	Agkistrodon contortrix	iNaturalist
2014-03-02 5:39 PM CST	2014-03-02	2014-03-02 23:39:00 UTC	2014-03-05 04:05:21 UTC	2017-02-08 19:59:17 UTC	research	30.4985	-91.7403	United States	High-income North America	Agkistrodon contortrix	iNaturalist
2013-06-07	2013-06-07		2014-03-17 17:57:20 UTC	2017-02-08 19:57:36 UTC	research	32.79	-97.1087	United States	High-income North America	Agkistrodon contortrix	iNaturalist
Thu Mar 20 2014 15:46:42 GMT-0500 (CDT)	2014-03-20	2014-03-20 20:46:42 UTC	2014-03-24 16:54:58 UTC	2017-02-08 19:57:20 UTC	research	30.5612	-96.2218	United States	High-income North America	Agkistrodon contortrix	iNaturalist
2011-07-02	2011-07-02		2014-03-27 13:52:09 UTC	2017-02-08 19:57:13 UTC	research	35.9223	-79.0733	United States	High-income North America	Agkistrodon contortrix	iNaturalist
2011-07-02	2011-07-02		2014-03-27 13:52:14 UTC	2017-02-08 19:57:07 UTC	research	35.9243	-79.0159	United States	High-income North America	Agkistrodon contortrix	iNaturalist
Thu Apr 03 2014 22:18:07 GMT-0500 (CDT)	2014-04-03	2014-04-04 03:18:07 UTC	2014-04-04 04:15:17 UTC	2017-02-08 19:56:44 UTC	research	30.7987	-96.2271	United States	High-income North America	Agkistrodon contortrix	iNaturalist
Thu Apr 03 2014 22:03:36 GMT-0500 (CDT)	2014-04-03	2014-04-04 03:03:36 UTC	2014-04-04 04:15:59 UTC	2017-02-08 19:56:38 UTC	research	30.8139	-96.1874	United States	High-income North America	Agkistrodon contortrix	iNaturalist
Sat Apr 05 2014 13:31:45 GMT-0500 (CDT)	2014-04-05	2014-04-05 18:31:45 UTC	2014-04-05 19:23:25 UTC	2017-02-08 19:56:24 UTC	research	34.0082	-97.0457	United States	High-income North America	Agkistrodon contortrix	iNaturalist
Sat Apr 05 2014 13:30:26 GMT-0500 (CDT)	2014-04-05	2014-04-05 18:30:26 UTC	2014-04-05 19:24:06 UTC	2017-02-08 19:56:18 UTC	research	34.0082	-97.0458	United States	High-income North America	Agkistrodon contortrix	iNaturalist
Mon Apr 07 2014 19:18:08 GMT-0500 (CDT)	2014-04-07	2014-04-08 00:18:08 UTC	2014-04-08 00:47:23 UTC	2017-02-08 19:56:02 UTC	research	32.7933	-97.14	United States	High-income North America	Agkistrodon contortrix	iNaturalist
Fri Apr 11 2014 21:35:14 GMT-0500 (CDT)	2014-04-11	2014-04-12 02:35:14 UTC	2014-04-12 18:39:50 UTC	2017-02-08 19:55:55 UTC	research	30.8142	-96.1868	United States	High-income North America	Agkistrodon contortrix	iNaturalist
Fri Apr 11 2014 21:40:57 GMT-0500 (CDT)	2014-04-11	2014-04-12 02:40:57 UTC	2014-04-12 18:40:56 UTC	2017-02-08 19:55:48 UTC	research	30.8124	-96.2012	United States	High-income North America	Agkistrodon contortrix	iNaturalist
Fri Apr 11 2014 21:53:12 GMT-0500 (CDT)	2014-04-11	2014-04-12 02:53:12 UTC	2014-04-12 18:41:54 UTC	2017-02-08 19:55:41 UTC	research	30.7934	-96.2328	United States	High-income North America	Agkistrodon contortrix	iNaturalist
Sat Apr 12 2014 22:11:37 GMT-0500 (CDT)	2014-04-12	2014-04-13 03:11:37 UTC	2014-04-13 03:55:42 UTC	2017-02-08 19:55:34 UTC	research	30.4889	-96.2953	United States	High-income North America	Agkistrodon contortrix	iNaturalist
Sun Apr 13 2014 21:22:41 GMT-0500 (CDT)	2014-04-13	2014-04-14 02:22:41 UTC	2014-04-19 17:57:08 UTC	2017-02-08 19:51:57 UTC	research	30.5621	-95.7781	United States	High-income North America	Agkistrodon contortrix	iNaturalist
Sat Apr 19 2014 17:24:08 GMT-0500 (CDT)	2014-04-19	2014-04-19 22:24:08 UTC	2014-04-19 22:30:44 UTC	2017-02-08 19:51:50 UTC	research	30.2045	-95.5655	United States	High-income North America	Agkistrodon contortrix	iNaturalist
Tue Apr 22 2014 12:26:30 GMT-0500 (CDT)	2014-04-22	2014-04-22 17:26:30 UTC	2014-04-22 17:29:52 UTC	2017-02-08 19:51:29 UTC	research	33.0621	-97.195	United States	High-income North America	Agkistrodon contortrix	iNaturalist
Sat Apr 26 2014 11:25:06 GMT-0500 (CDT)	2014-04-26	2014-04-26 16:25:06 UTC	2014-04-26 17:38:10 UTC	2017-02-08 19:51:16 UTC	research	30.4746	-90.9913	United States	High-income North America	Agkistrodon contortrix	iNaturalist
Fri Apr 25 2014 21:38:42 GMT-0500 (CDT)	2014-04-25	2014-04-26 02:38:42 UTC	2014-05-04 15:59:37 UTC	2017-02-08 19:50:41 UTC	research	30.4312	-95.1931	United States	High-income North America	Agkistrodon contortrix	iNaturalist
Mon Apr 28 2014 00:16:01 GMT-0500 (CDT)	2014-04-28	2014-04-28 05:16:01 UTC	2014-05-04 16:03:48 UTC	2017-02-08 19:50:34 UTC	research	30.2603	-96.2558	United States	High-income North America	Agkistrodon contortrix	iNaturalist
Mon Apr 28 2014 00:47:50 GMT-0500 (CDT)	2014-04-28	2014-04-28 05:47:50 UTC	2014-05-04 16:03:48 UTC	2017-02-08 19:50:28 UTC	research	30.4654	-96.0156	United States	High-income North America	Agkistrodon contortrix	iNaturalist
Mon Apr 28 2014 01:04:27 GMT-0500 (CDT)	2014-04-28	2014-04-28 06:04:27 UTC	2014-05-04 16:03:48 UTC	2017-02-08 19:50:21 UTC	research	30.4883	-96.0479	United States	High-income North America	Agkistrodon contortrix	iNaturalist
Mon Apr 28 2014 03:39:06 GMT-0500 (CDT)	2014-04-28	2014-04-28 08:39:06 UTC	2014-05-04 16:10:46 UTC	2017-02-08 19:50:15 UTC	research	30.4812	-96.2499	United States	High-income North America	Agkistrodon contortrix	iNaturalist
Sat May 03 2014 21:41:22 GMT-0500 (CDT)	2014-05-03	2014-05-04 02:41:22 UTC	2014-05-04 16:10:47 UTC	2017-02-08 19:50:09 UTC	research	30.793	-96.2339	United States	High-income North America	Agkistrodon contortrix	iNaturalist
2014-05-05 6:40:51 PM CDT	2014-05-05	2014-05-05 23:40:51 UTC	2014-05-06 00:04:56 UTC	2017-02-08 19:49:52 UTC	research	30.6506	-96.3168	United States	High-income North America	Agkistrodon contortrix	iNaturalist
Mon May 05 2014 22:34:09 GMT-0500 (CDT)	2014-05-05	2014-05-06 03:34:09 UTC	2014-05-06 21:41:52 UTC	2017-02-10 06:27:32 UTC	research	30.5487	-95.8103	United States	High-income North America	Agkistrodon contortrix	iNaturalist
Tue May 06 2014 22:53:53 GMT-0500 (CDT)	2014-05-06	2014-05-07 03:53:53 UTC	2014-05-07 16:56:38 UTC	2017-02-08 19:49:38 UTC	research	31.9096	-95.9005	United States	High-income North America	Agkistrodon contortrix	iNaturalist
2014-05-06 22:58:00	2014-05-06	2014-05-07 03:58:23 UTC	2014-05-08 12:55:35 UTC	2017-02-08 19:49:30 UTC	research	31.9096	-95.9005	United States	High-income North America	Agkistrodon contortrix	iNaturalist
2014-05-06 10:58:20 PM CDT	2014-05-06	2014-05-07 03:58:20 UTC	2014-05-08 16:07:01 UTC	2017-02-08 19:49:23 UTC	research	31.9094	-95.9004	United States	High-income North America	Agkistrodon contortrix	iNaturalist
2014-05-09	2014-05-09		2014-05-12 04:08:59 UTC	2017-02-08 19:49:10 UTC	research	32.7845	-97.116	United States	High-income North America	Agkistrodon contortrix	iNaturalist
Mon May 12 2014 22:55:58 GMT-0500 (CDT)	2014-05-12	2014-05-13 03:55:58 UTC	2014-05-14 23:43:32 UTC	2017-02-10 06:27:08 UTC	research	30.6012	-95.9124	United States	High-income North America	Agkistrodon contortrix	iNaturalist
Tue May 13 2014 00:02:20 GMT-0500 (CDT)	2014-05-13	2014-05-13 05:02:20 UTC	2014-05-14 23:50:01 UTC	2017-02-08 19:48:37 UTC	research	30.5239	-95.7102	United States	High-income North America	Agkistrodon contortrix	iNaturalist
2014-04-21 2100	2014-04-21	2014-04-22 02:00:00 UTC	2014-05-20 19:46:44 UTC	2017-02-08 19:48:16 UTC	research	30.3475	-95.2479	United States	High-income North America	Agkistrodon contortrix	iNaturalist
Tue May 20 2014 14:55:15 GMT-0500 (CDT)	2014-05-20	2014-05-20 19:55:15 UTC	2014-05-20 20:38:50 UTC	2017-02-08 19:48:10 UTC	research	30.68	-96.3331	United States	High-income North America	Agkistrodon contortrix	iNaturalist
Wed May 21 2014 20:49:52 GMT-0500 (CDT)	2014-05-21	2014-05-22 01:49:52 UTC	2014-05-22 05:44:22 UTC	2017-02-08 19:47:51 UTC	research	30.334	-97.0671	United States	High-income North America	Agkistrodon contortrix	iNaturalist
Wed May 21 2014 21:10:21 GMT-0500 (CDT)	2014-05-21	2014-05-22 02:10:21 UTC	2014-05-22 05:44:22 UTC	2017-02-08 19:47:44 UTC	research	30.3898	-97.0595	United States	High-income North America	Agkistrodon contortrix	iNaturalist
Wed May 28 2014 17:39:53 GMT-0500 (CDT)	2014-05-28	2014-05-28 22:39:53 UTC	2014-05-28 22:46:36 UTC	2017-02-08 19:35:42 UTC	research	32.7937	-97.1125	United States	High-income North America	Agkistrodon contortrix	iNaturalist
Thu Apr 24 2014 09:16:23 GMT-0500 (CDT)	2014-04-24	2014-04-24 14:16:23 UTC	2014-05-31 15:01:09 UTC	2017-02-08 19:34:57 UTC	research	30.2623	-101.556	United States	High-income North America	Agkistrodon contortrix	iNaturalist
Sat Apr 19 2014 17:25:45 GMT-0500 (CDT)	2014-04-19	2014-04-19 22:25:45 UTC	2014-06-03 15:00:41 UTC	2017-02-08 19:34:44 UTC	research	30.5591	-96.2073	United States	High-income North America	Agkistrodon contortrix	iNaturalist
Wed Jun 11 2014 21:26:52 GMT-0500 (CDT)	2014-06-11	2014-06-12 02:26:52 UTC	2014-06-12 03:17:14 UTC	2017-02-08 19:33:51 UTC	research	32.7952	-97.1197	United States	High-income North America	Agkistrodon contortrix	iNaturalist
Wed Jun 11 2014 21:25:02 GMT-0500 (CDT)	2014-06-11	2014-06-12 02:25:02 UTC	2014-06-12 03:18:17 UTC	2017-02-08 19:33:43 UTC	research	32.7953	-97.1203	United States	High-income North America	Agkistrodon contortrix	iNaturalist
2014-06-06 2100	2014-06-06	2014-06-07 02:00:00 UTC	2014-06-14 22:11:29 UTC	2017-02-08 19:33:36 UTC	research	29.1865	-95.6065	United States	High-income North America	Agkistrodon contortrix	iNaturalist
2014-05-19 21:20:00	2014-05-19	2014-05-20 02:20:00 UTC	2014-06-21 07:19:14 UTC	2017-02-08 19:33:09 UTC	research	30.4458	-97.2369	United States	High-income North America	Agkistrodon contortrix	iNaturalist
Sat Jun 21 2014 20:35:54 GMT-0500 (CDT)	2014-06-21	2014-06-22 01:35:54 UTC	2014-06-22 03:35:16 UTC	2017-02-08 19:33:03 UTC	research	31.5474	-95.9037	United States	High-income North America	Agkistrodon contortrix	iNaturalist
2014-06-24	2014-06-24		2014-06-25 01:58:40 UTC	2017-02-08 19:32:38 UTC	research	35.459	-80.7794	United States	High-income North America	Agkistrodon contortrix	iNaturalist
Sat Jun 21 2014 21:06:05 GMT-0500 (CDT)	2014-06-21	2014-06-22 02:06:05 UTC	2014-06-25 15:37:52 UTC	2017-02-08 19:32:31 UTC	research	29.0783	-95.6077	United States	High-income North America	Agkistrodon contortrix	iNaturalist
Sat Jun 21 2014 21:05:48 GMT-0500 (CDT)	2014-06-21	2014-06-22 02:05:48 UTC	2014-06-25 15:37:52 UTC	2017-02-08 19:32:23 UTC	research	29.0166	-95.6512	United States	High-income North America	Agkistrodon contortrix	iNaturalist
Sat Jun 21 2014 21:09:01 GMT-0500 (CDT)	2014-06-21	2014-06-22 02:09:01 UTC	2014-06-25 15:37:54 UTC	2017-02-08 19:32:17 UTC	research	29.1024	-95.6467	United States	High-income North America	Agkistrodon contortrix	iNaturalist
Sat Jun 21 2014 21:26:40 GMT-0500 (CDT)	2014-06-21	2014-06-22 02:26:40 UTC	2014-06-25 15:37:55 UTC	2017-02-08 19:32:01 UTC	research	29.1339	-95.6454	United States	High-income North America	Agkistrodon contortrix	iNaturalist
Sat Jun 21 2014 21:36:35 GMT-0500 (CDT)	2014-06-21	2014-06-22 02:36:35 UTC	2014-06-25 15:37:58 UTC	2017-02-08 19:31:51 UTC	research	29.1607	-95.6062	United States	High-income North America	Agkistrodon contortrix	iNaturalist
Sat Jun 21 2014 21:48:25 GMT-0500 (CDT)	2014-06-21	2014-06-22 02:48:25 UTC	2014-06-25 15:38:00 UTC	2017-02-08 19:31:35 UTC	research	29.0176	-95.6835	United States	High-income North America	Agkistrodon contortrix	iNaturalist
Sat Jun 21 2014 21:47:18 GMT-0500 (CDT)	2014-06-21	2014-06-22 02:47:18 UTC	2014-06-25 15:38:00 UTC	2017-02-08 19:31:42 UTC	research	29.1143	-95.6635	United States	High-income North America	Agkistrodon contortrix	iNaturalist
Sat Jun 21 2014 21:52:02 GMT-0500 (CDT)	2014-06-21	2014-06-22 02:52:02 UTC	2014-06-25 15:38:00 UTC	2017-02-08 19:31:30 UTC	research	29.1379	-95.7915	United States	High-income North America	Agkistrodon contortrix	iNaturalist
Sat Jun 21 2014 21:56:28 GMT-0500 (CDT)	2014-06-21	2014-06-22 02:56:28 UTC	2014-06-25 15:38:01 UTC	2017-02-08 19:31:19 UTC	research	29.15	-95.7163	United States	High-income North America	Agkistrodon contortrix	iNaturalist
Sat Jun 21 2014 21:57:38 GMT-0500 (CDT)	2014-06-21	2014-06-22 02:57:38 UTC	2014-06-25 15:38:02 UTC	2017-02-08 19:31:13 UTC	research	29.0804	-95.7567	United States	High-income North America	Agkistrodon contortrix	iNaturalist
Sat Jun 21 2014 22:04:02 GMT-0500 (CDT)	2014-06-21	2014-06-22 03:04:02 UTC	2014-06-25 15:38:03 UTC	2017-02-08 19:31:06 UTC	research	29.0792	-95.6009	United States	High-income North America	Agkistrodon contortrix	iNaturalist
Sat Jun 21 2014 22:20:04 GMT-0500 (CDT)	2014-06-21	2014-06-22 03:20:04 UTC	2014-06-25 15:38:04 UTC	2017-02-08 19:31:00 UTC	research	29.0332	-95.7404	United States	High-income North America	Agkistrodon contortrix	iNaturalist
Sat Jun 21 2014 22:20:21 GMT-0500 (CDT)	2014-06-21	2014-06-22 03:20:21 UTC	2014-06-25 15:38:05 UTC	2017-02-08 19:30:52 UTC	research	29.1844	-95.7039	United States	High-income North America	Agkistrodon contortrix	iNaturalist
Sat Jun 21 2014 22:30:55 GMT-0500 (CDT)	2014-06-21	2014-06-22 03:30:55 UTC	2014-06-25 15:38:06 UTC	2017-02-08 19:30:45 UTC	research	29.1817	-95.7392	United States	High-income North America	Agkistrodon contortrix	iNaturalist
Sat Jun 21 2014 22:34:44 GMT-0500 (CDT)	2014-06-21	2014-06-22 03:34:44 UTC	2014-06-25 15:38:08 UTC	2017-02-08 19:30:37 UTC	research	29.1437	-95.6511	United States	High-income North America	Agkistrodon contortrix	iNaturalist
Sat Jun 21 2014 22:33:05 GMT-0500 (CDT)	2014-06-21	2014-06-22 03:33:05 UTC	2014-06-25 15:38:09 UTC	2017-02-08 19:30:27 UTC	research	29.1814	-95.7425	United States	High-income North America	Agkistrodon contortrix	iNaturalist
Fri Jun 27 2014 07:48:41 GMT-0400 (EDT)	2014-06-27	2014-06-27 11:48:41 UTC	2014-06-27 16:11:49 UTC	2017-02-08 14:00:12 UTC	research	38.9643	-77.1528	United States	High-income North America	Agkistrodon contortrix	iNaturalist
2014-06-28 1:43:00 PM CDT	2014-06-28	2014-06-28 18:43:00 UTC	2014-06-29 16:45:18 UTC	2017-02-08 14:00:05 UTC	research	32.638	-96.9589	United States	High-income North America	Agkistrodon contortrix	iNaturalist
Mon Jun 30 2014 18:19:54 GMT-0500 (CDT)	2014-06-30	2014-06-30 23:19:54 UTC	2014-07-01 00:13:19 UTC	2017-02-08 13:59:59 UTC	research	33.5997	-92.8497	United States	High-income North America	Agkistrodon contortrix	iNaturalist
Mon Jun 30 2014 18:21:03 GMT-0500 (CDT)	2014-06-30	2014-06-30 23:21:03 UTC	2014-07-01 00:13:20 UTC	2017-02-08 13:59:53 UTC	research	33.5999	-92.8497	United States	High-income North America	Agkistrodon contortrix	iNaturalist
2014-07-03	2014-07-03		2014-07-04 01:14:41 UTC	2017-02-08 13:59:47 UTC	research	32.6283	-96.966	United States	High-income North America	Agkistrodon contortrix	iNaturalist
Thu Jul 03 2014 22:57:38 GMT-0500 (CDT)	2014-07-03	2014-07-04 03:57:38 UTC	2014-07-04 12:44:22 UTC	2017-02-08 13:59:24 UTC	research	29.0448	-95.6908	United States	High-income North America	Agkistrodon contortrix	iNaturalist
Thu Jul 03 2014 23:06:04 GMT-0500 (CDT)	2014-07-03	2014-07-04 04:06:04 UTC	2014-07-04 12:44:22 UTC	2017-02-08 13:59:19 UTC	research	29.022	-95.6143	United States	High-income North America	Agkistrodon contortrix	iNaturalist
Thu Jul 03 2014 23:21:26 GMT-0500 (CDT)	2014-07-03	2014-07-04 04:21:26 UTC	2014-07-04 12:44:20 UTC	2017-02-08 13:59:30 UTC	research	29.1141	-95.6906	United States	High-income North America	Agkistrodon contortrix	iNaturalist
Thu Jul 03 2014 23:08:27 GMT-0500 (CDT)	2014-07-03	2014-07-04 04:08:27 UTC	2014-07-04 12:44:19 UTC	2017-02-08 13:59:35 UTC	research	29.0309	-95.6702	United States	High-income North America	Agkistrodon contortrix	iNaturalist
Thu Jul 03 2014 21:54:12 GMT-0500 (CDT)	2014-07-03	2014-07-04 02:54:12 UTC	2014-07-04 13:05:18 UTC	2017-02-08 13:59:08 UTC	research	29.1664	-95.6248	United States	High-income North America	Agkistrodon contortrix	iNaturalist
Thu Jul 03 2014 21:13:13 GMT-0500 (CDT)	2014-07-03	2014-07-04 02:13:13 UTC	2014-07-04 13:05:18 UTC	2017-02-08 13:59:03 UTC	research	29.101	-95.7266	United States	High-income North America	Agkistrodon contortrix	iNaturalist
Thu Jul 03 2014 21:46:36 GMT-0500 (CDT)	2014-07-03	2014-07-04 02:46:36 UTC	2014-07-04 13:05:16 UTC	2017-02-08 13:59:14 UTC	research	29.0111	-95.7917	United States	High-income North America	Agkistrodon contortrix	iNaturalist
Thu Jul 03 2014 22:13:22 GMT-0500 (CDT)	2014-07-03	2014-07-04 03:13:22 UTC	2014-07-04 13:05:19 UTC	2017-02-08 13:58:58 UTC	research	29.1677	-95.703	United States	High-income North America	Agkistrodon contortrix	iNaturalist
Thu Jul 03 2014 22:18:41 GMT-0500 (CDT)	2014-07-03	2014-07-04 03:18:41 UTC	2014-07-04 13:05:19 UTC	2017-02-08 13:58:48 UTC	research	29.0421	-95.6001	United States	High-income North America	Agkistrodon contortrix	iNaturalist
Thu Jul 03 2014 21:12:43 GMT-0500 (CDT)	2014-07-03	2014-07-04 02:12:43 UTC	2014-07-04 15:17:45 UTC	2017-02-08 13:58:43 UTC	research	29.0536	-95.6958	United States	High-income North America	Agkistrodon contortrix	iNaturalist
2014-06-28 2100-2300	2014-06-28	2014-06-28 05:00:00 UTC	2014-07-05 19:41:16 UTC	2017-02-08 13:58:34 UTC	research	29.0329	-95.7215	United States	High-income North America	Agkistrodon contortrix	iNaturalist
2014-06-28 2100-2300	2014-06-28	2014-06-28 05:00:00 UTC	2014-07-05 19:41:40 UTC	2017-02-08 13:58:28 UTC	research	29.038	-95.7821	United States	High-income North America	Agkistrodon contortrix	iNaturalist
2014-06-28 2100-2300	2014-06-28	2014-06-28 05:00:00 UTC	2014-07-05 19:42:04 UTC	2017-02-08 13:58:23 UTC	research	29.05	-95.6516	United States	High-income North America	Agkistrodon contortrix	iNaturalist
2014-06-28 2100-2300	2014-06-28	2014-06-28 05:00:00 UTC	2014-07-05 19:42:28 UTC	2017-02-08 13:58:18 UTC	research	29.0235	-95.6223	United States	High-income North America	Agkistrodon contortrix	iNaturalist
Sat Jul 05 2014 22:53:16 GMT-0500 (CDT)	2014-07-05	2014-07-06 03:53:16 UTC	2014-07-06 11:03:47 UTC	2017-02-08 13:58:12 UTC	research	32.5291	-96.8264	United States	High-income North America	Agkistrodon contortrix	iNaturalist
Sat Jul 05 2014 22:46:44 GMT-0500 (CDT)	2014-07-05	2014-07-06 03:46:44 UTC	2014-07-06 11:03:51 UTC	2017-02-08 13:57:53 UTC	research	32.5719	-96.9208	United States	High-income North America	Agkistrodon contortrix	iNaturalist
Sat Jul 05 2014 22:49:03 GMT-0500 (CDT)	2014-07-05	2014-07-06 03:49:03 UTC	2014-07-06 11:03:51 UTC	2017-02-08 13:57:49 UTC	research	32.4642	-97.0842	United States	High-income North America	Agkistrodon contortrix	iNaturalist
Sat Jul 05 2014 23:38:34 GMT-0500 (CDT)	2014-07-05	2014-07-06 04:38:34 UTC	2014-07-06 11:03:51 UTC	2017-02-08 13:57:43 UTC	research	32.4766	-96.9032	United States	High-income North America	Agkistrodon contortrix	iNaturalist
Sat Jul 05 2014 22:44:44 GMT-0500 (CDT)	2014-07-05	2014-07-06 03:44:44 UTC	2014-07-06 11:03:49 UTC	2017-02-08 13:58:08 UTC	research	32.5734	-96.9163	United States	High-income North America	Agkistrodon contortrix	iNaturalist
Sat Jul 05 2014 22:28:29 GMT-0500 (CDT)	2014-07-05	2014-07-06 03:28:29 UTC	2014-07-06 11:03:53 UTC	2017-02-08 13:57:35 UTC	research	32.5773	-96.8674	United States	High-income North America	Agkistrodon contortrix	iNaturalist
Sat Jul 05 2014 22:23:31 GMT-0500 (CDT)	2014-07-05	2014-07-06 03:23:31 UTC	2014-07-06 11:03:53 UTC	2017-02-08 13:57:28 UTC	research	32.5932	-96.9288	United States	High-income North America	Agkistrodon contortrix	iNaturalist
Sat Jul 05 2014 22:02:36 GMT-0500 (CDT)	2014-07-05	2014-07-06 03:02:36 UTC	2014-07-06 11:03:54 UTC	2017-02-08 13:57:23 UTC	research	32.4789	-96.9275	United States	High-income North America	Agkistrodon contortrix	iNaturalist
Sat Jul 05 2014 22:01:55 GMT-0500 (CDT)	2014-07-05	2014-07-06 03:01:55 UTC	2014-07-06 11:03:50 UTC	2017-02-08 13:58:00 UTC	research	32.4035	-96.9416	United States	High-income North America	Agkistrodon contortrix	iNaturalist
Sat Jul 05 2014 21:57:41 GMT-0500 (CDT)	2014-07-05	2014-07-06 02:57:41 UTC	2014-07-06 11:03:54 UTC	2017-02-08 13:57:12 UTC	research	32.4064	-96.9563	United States	High-income North America	Agkistrodon contortrix	iNaturalist
Sat Jul 05 2014 21:54:33 GMT-0500 (CDT)	2014-07-05	2014-07-06 02:54:33 UTC	2014-07-06 11:03:55 UTC	2017-02-08 13:57:06 UTC	research	32.5971	-96.8161	United States	High-income North America	Agkistrodon contortrix	iNaturalist
Sat Jul 05 2014 21:52:29 GMT-0500 (CDT)	2014-07-05	2014-07-06 02:52:29 UTC	2014-07-06 11:03:56 UTC	2017-02-08 13:57:01 UTC	research	32.5111	-96.8528	United States	High-income North America	Agkistrodon contortrix	iNaturalist
Sat Jul 05 2014 21:48:24 GMT-0500 (CDT)	2014-07-05	2014-07-06 02:48:24 UTC	2014-07-06 11:03:56 UTC	2017-02-08 13:56:55 UTC	research	32.4822	-96.8893	United States	High-income North America	Agkistrodon contortrix	iNaturalist
Sat Jul 05 2014 21:45:58 GMT-0500 (CDT)	2014-07-05	2014-07-06 02:45:58 UTC	2014-07-06 11:03:57 UTC	2017-02-08 13:56:49 UTC	research	32.4611	-96.8146	United States	High-income North America	Agkistrodon contortrix	iNaturalist
Sat Jul 05 2014 21:36:29 GMT-0500 (CDT)	2014-07-05	2014-07-06 02:36:29 UTC	2014-07-06 11:03:54 UTC	2017-02-08 13:57:17 UTC	research	32.5115	-96.8376	United States	High-income North America	Agkistrodon contortrix	iNaturalist
Sat Jul 05 2014 21:32:47 GMT-0500 (CDT)	2014-07-05	2014-07-06 02:32:47 UTC	2014-07-06 11:03:58 UTC	2017-02-08 13:56:43 UTC	research	32.4283	-96.889	United States	High-income North America	Agkistrodon contortrix	iNaturalist
Sat Jul 05 2014 21:06:02 GMT-0500 (CDT)	2014-07-05	2014-07-06 02:06:02 UTC	2014-07-06 11:03:59 UTC	2017-02-08 13:56:33 UTC	research	32.5834	-96.8673	United States	High-income North America	Agkistrodon contortrix	iNaturalist
Sat Jul 05 2014 21:20:53 GMT-0500 (CDT)	2014-07-05	2014-07-06 02:20:53 UTC	2014-07-06 11:03:59 UTC	2017-02-08 13:56:28 UTC	research	32.5408	-96.8929	United States	High-income North America	Agkistrodon contortrix	iNaturalist
Sun Jul 06 2014 22:55:39 GMT-0500 (CDT)	2014-07-06	2014-07-07 03:55:39 UTC	2014-07-07 04:03:03 UTC	2017-02-08 13:56:15 UTC	research	32.619	-96.6268	United States	High-income North America	Agkistrodon contortrix	iNaturalist
Tue Jul 08 2014 22:08:49 GMT-0500 (CDT)	2014-07-08	2014-07-09 03:08:49 UTC	2014-07-15 19:03:17 UTC	2017-02-08 13:56:00 UTC	research	30.3278	-97.9281	United States	High-income North America	Agkistrodon contortrix	iNaturalist
Thu Jul 17 2014 17:42:59 GMT-0500 (CDT)	2014-07-17	2014-07-17 22:42:59 UTC	2014-07-18 00:46:02 UTC	2017-02-08 13:55:54 UTC	research	29.3699	-95.6266	United States	High-income North America	Agkistrodon contortrix	iNaturalist
Fri Jul 25 2014 09:00:49 GMT-0500 (CDT)	2014-07-25	2014-07-25 14:00:49 UTC	2014-07-26 13:48:56 UTC	2017-02-08 13:55:23 UTC	research	30.1737	-96.9096	United States	High-income North America	Agkistrodon contortrix	iNaturalist
2014-07-31	2014-07-31		2014-08-01 00:42:23 UTC	2017-02-08 13:54:57 UTC	research	37.473	-77.5538	United States	High-income North America	Agkistrodon contortrix	iNaturalist
Sat Jul 26 2014 21:52:07 GMT-0500 (CDT)	2014-07-26	2014-07-27 02:52:07 UTC	2014-08-01 15:01:52 UTC	2017-02-08 13:54:52 UTC	research	29.0455	-95.674	United States	High-income North America	Agkistrodon contortrix	iNaturalist
Sat Jul 26 2014 22:03:17 GMT-0500 (CDT)	2014-07-26	2014-07-27 03:03:17 UTC	2014-08-01 15:01:58 UTC	2017-02-08 13:54:46 UTC	research	29.1997	-95.7735	United States	High-income North America	Agkistrodon contortrix	iNaturalist
Sat Jul 26 2014 22:08:36 GMT-0500 (CDT)	2014-07-26	2014-07-27 03:08:36 UTC	2014-08-01 15:02:21 UTC	2017-02-08 13:54:41 UTC	research	29.1096	-95.7374	United States	High-income North America	Agkistrodon contortrix	iNaturalist
Sat Jul 26 2014 22:30:12 GMT-0500 (CDT)	2014-07-26	2014-07-27 03:30:12 UTC	2014-08-01 15:02:21 UTC	2017-02-08 13:54:36 UTC	research	29.0522	-95.7947	United States	High-income North America	Agkistrodon contortrix	iNaturalist
Sun Aug 03 2014 14:35:56 GMT-0400 (EDT)	2014-08-03	2014-08-03 18:35:56 UTC	2014-08-04 02:06:04 UTC	2017-02-08 13:54:30 UTC	research	35.2124	-83.1592	United States	High-income North America	Agkistrodon contortrix	iNaturalist
Mon Aug 04 2014 12:28:48 GMT-0400 (EDT)	2014-08-04	2014-08-04 16:28:48 UTC	2014-08-04 19:11:12 UTC	2017-02-08 13:54:24 UTC	research	35.2124	-83.1591	United States	High-income North America	Agkistrodon contortrix	iNaturalist
Fri Aug 08 2014 21:31:44 GMT-0500 (CDT)	2014-08-08	2014-08-09 02:31:44 UTC	2014-08-09 14:21:49 UTC	2017-02-08 13:54:14 UTC	research	32.6867	-94.1785	United States	High-income North America	Agkistrodon contortrix	iNaturalist
Sat Aug 09 2014 21:15:22 GMT-0500 (CDT)	2014-08-09	2014-08-10 02:15:22 UTC	2014-08-10 13:41:25 UTC	2017-02-08 13:53:47 UTC	research	29.0618	-95.6117	United States	High-income North America	Agkistrodon contortrix	iNaturalist
Sat Aug 09 2014 21:23:24 GMT-0500 (CDT)	2014-08-09	2014-08-10 02:23:24 UTC	2014-08-10 13:40:59 UTC	2017-02-08 13:54:08 UTC	research	29.0683	-95.7992	United States	High-income North America	Agkistrodon contortrix	iNaturalist
Sat Aug 09 2014 21:12:19 GMT-0500 (CDT)	2014-08-09	2014-08-10 02:12:19 UTC	2014-08-10 13:41:25 UTC	2017-02-08 13:53:41 UTC	research	29.1084	-95.7309	United States	High-income North America	Agkistrodon contortrix	iNaturalist
Sat Aug 09 2014 21:00:33 GMT-0500 (CDT)	2014-08-09	2014-08-10 02:00:33 UTC	2014-08-10 13:41:25 UTC	2017-02-08 13:53:35 UTC	research	29.1141	-95.7439	United States	High-income North America	Agkistrodon contortrix	iNaturalist
Sat Aug 09 2014 21:24:26 GMT-0500 (CDT)	2014-08-09	2014-08-10 02:24:26 UTC	2014-08-10 13:41:05 UTC	2017-02-08 13:54:03 UTC	research	29.1695	-95.6704	United States	High-income North America	Agkistrodon contortrix	iNaturalist
Sat Aug 09 2014 21:28:29 GMT-0500 (CDT)	2014-08-09	2014-08-10 02:28:29 UTC	2014-08-10 13:41:06 UTC	2017-02-08 13:53:57 UTC	research	29.0893	-95.7851	United States	High-income North America	Agkistrodon contortrix	iNaturalist
Sat Aug 09 2014 21:33:25 GMT-0500 (CDT)	2014-08-09	2014-08-10 02:33:25 UTC	2014-08-10 13:41:39 UTC	2017-02-08 13:53:21 UTC	research	29.0612	-95.7729	United States	High-income North America	Agkistrodon contortrix	iNaturalist
Sat Aug 09 2014 21:37:26 GMT-0500 (CDT)	2014-08-09	2014-08-10 02:37:26 UTC	2014-08-10 13:41:44 UTC	2017-02-08 13:53:15 UTC	research	29.1386	-95.6141	United States	High-income North America	Agkistrodon contortrix	iNaturalist
Sat Aug 09 2014 21:43:49 GMT-0500 (CDT)	2014-08-09	2014-08-10 02:43:49 UTC	2014-08-10 13:41:21 UTC	2017-02-08 13:53:53 UTC	research	29.0825	-95.6687	United States	High-income North America	Agkistrodon contortrix	iNaturalist
Sat Aug 09 2014 21:50:30 GMT-0500 (CDT)	2014-08-09	2014-08-10 02:50:30 UTC	2014-08-10 13:41:52 UTC	2017-02-08 13:52:52 UTC	research	29.0458	-95.7741	United States	High-income North America	Agkistrodon contortrix	iNaturalist
Sat Aug 09 2014 22:41:02 GMT-0500 (CDT)	2014-08-09	2014-08-10 03:41:02 UTC	2014-08-10 13:41:53 UTC	2017-02-08 13:52:46 UTC	research	29.0282	-95.7219	United States	High-income North America	Agkistrodon contortrix	iNaturalist
Sat Aug 09 2014 22:45:53 GMT-0500 (CDT)	2014-08-09	2014-08-10 03:45:53 UTC	2014-08-10 13:41:33 UTC	2017-02-08 13:53:29 UTC	research	29.1761	-95.6727	United States	High-income North America	Agkistrodon contortrix	iNaturalist
Sat Aug 09 2014 22:51:12 GMT-0500 (CDT)	2014-08-09	2014-08-10 03:51:12 UTC	2014-08-10 13:42:01 UTC	2017-02-08 13:52:34 UTC	research	29.1913	-95.7365	United States	High-income North America	Agkistrodon contortrix	iNaturalist
Sat Aug 09 2014 22:55:22 GMT-0500 (CDT)	2014-08-09	2014-08-10 03:55:22 UTC	2014-08-10 13:42:08 UTC	2017-02-08 13:52:27 UTC	research	29.1185	-95.6448	United States	High-income North America	Agkistrodon contortrix	iNaturalist
Sat Aug 09 2014 23:05:29 GMT-0500 (CDT)	2014-08-09	2014-08-10 04:05:29 UTC	2014-08-10 13:41:47 UTC	2017-02-08 13:53:10 UTC	research	29.1725	-95.7219	United States	High-income North America	Agkistrodon contortrix	iNaturalist
Sat Aug 09 2014 23:16:07 GMT-0500 (CDT)	2014-08-09	2014-08-10 04:16:07 UTC	2014-08-10 13:41:50 UTC	2017-02-08 13:52:57 UTC	research	29.0717	-95.6349	United States	High-income North America	Agkistrodon contortrix	iNaturalist
Sat Aug 09 2014 23:26:49 GMT-0500 (CDT)	2014-08-09	2014-08-10 04:26:49 UTC	2014-08-10 13:42:20 UTC	2017-02-08 13:52:20 UTC	research	29.0966	-95.6066	United States	High-income North America	Agkistrodon contortrix	iNaturalist
2014-08-11 9:25:42 AM CDT	2014-08-11	2014-08-11 14:25:42 UTC	2014-08-11 14:26:03 UTC	2017-02-08 13:52:10 UTC	research	32.5994	-96.9836	United States	High-income North America	Agkistrodon contortrix	iNaturalist
2014-08-14	2014-08-14		2014-08-15 13:54:06 UTC	2017-02-08 13:52:04 UTC	research	37.397	-88.8965	United States	High-income North America	Agkistrodon contortrix	iNaturalist
Sat Aug 16 2014 15:17:07 GMT-0500 (CDT)	2014-08-16	2014-08-16 20:17:07 UTC	2014-08-16 20:52:39 UTC	2017-02-08 13:51:51 UTC	research	30.043	-95.1034	United States	High-income North America	Agkistrodon contortrix	iNaturalist
Sat Aug 16 2014 21:12:15 GMT-0500 (CDT)	2014-08-16	2014-08-17 02:12:15 UTC	2014-08-17 02:43:32 UTC	2017-02-08 13:51:39 UTC	research	31.9183	-95.8922	United States	High-income North America	Agkistrodon contortrix	iNaturalist
Sat Aug 16 2014 21:35:13 GMT-0500 (CDT)	2014-08-16	2014-08-17 02:35:13 UTC	2014-08-17 02:43:33 UTC	2017-02-08 13:51:34 UTC	research	31.9427	-95.9	United States	High-income North America	Agkistrodon contortrix	iNaturalist
Sat Aug 16 2014 22:01:02 GMT-0500 (CDT)	2014-08-16	2014-08-17 03:01:02 UTC	2014-08-17 03:03:00 UTC	2017-02-08 13:51:27 UTC	research	31.9725	-95.8883	United States	High-income North America	Agkistrodon contortrix	iNaturalist
2011-06-19 08:05:00	2011-06-19	2011-06-19 12:05:00 UTC	2014-08-23 17:26:56 UTC	2017-02-08 13:51:17 UTC	research	37.4164	-78.438	United States	High-income North America	Agkistrodon contortrix	iNaturalist
Sun Aug 31 2014 21:21:27 GMT-0500 (CDT)	2014-08-31	2014-09-01 02:21:27 UTC	2014-09-01 03:29:38 UTC	2017-02-08 13:51:12 UTC	research	30.032	-102.58	United States	High-income North America	Agkistrodon contortrix	iNaturalist
2014-09-02	2014-09-02		2014-09-03 00:40:44 UTC	2017-02-08 13:50:38 UTC	research	37.5208	-77.5275	United States	High-income North America	Agkistrodon contortrix	iNaturalist
Sun Sep 07 2014 18:09:57 GMT-0400 (EDT)	2014-09-07	2014-09-07 22:09:57 UTC	2014-09-07 22:19:54 UTC	2017-02-08 13:50:27 UTC	research	35.9853	-79.0226	United States	High-income North America	Agkistrodon contortrix	iNaturalist
Fri Sep 05 2014 21:19:06 GMT-0500 (CDT)	2014-09-05	2014-09-06 02:19:06 UTC	2014-09-11 01:41:08 UTC	2017-02-08 13:50:15 UTC	research	29.0412	-95.7371	United States	High-income North America	Agkistrodon contortrix	iNaturalist
Fri Sep 05 2014 21:18:28 GMT-0500 (CDT)	2014-09-05	2014-09-06 02:18:28 UTC	2014-09-11 01:41:03 UTC	2017-02-08 13:50:21 UTC	research	29.1185	-95.6418	United States	High-income North America	Agkistrodon contortrix	iNaturalist
Fri Sep 05 2014 21:16:19 GMT-0500 (CDT)	2014-09-05	2014-09-06 02:16:19 UTC	2014-09-11 01:41:08 UTC	2017-02-08 13:50:09 UTC	research	29.0974	-95.7977	United States	High-income North America	Agkistrodon contortrix	iNaturalist
2014-09-19	2014-09-19		2014-09-20 04:22:57 UTC	2017-02-08 13:49:58 UTC	research	30.5609	-96.3459	United States	High-income North America	Agkistrodon contortrix	iNaturalist
2014-09-26	2014-09-26		2014-09-28 22:52:59 UTC	2017-02-08 13:49:41 UTC	research	32.5868	-97.1022	United States	High-income North America	Agkistrodon contortrix	iNaturalist
2014-09-28 21:50:00	2014-09-28	2014-09-29 02:50:00 UTC	2014-09-29 15:15:01 UTC	2017-02-08 13:49:36 UTC	research	29.7509	-97.7095	United States	High-income North America	Agkistrodon contortrix	iNaturalist
2014-05-08	2014-05-08		2014-10-02 14:37:26 UTC	2017-02-08 13:49:28 UTC	research	32.8096	-96.5782	United States	High-income North America	Agkistrodon contortrix	iNaturalist
2014-10-03	2014-10-03		2014-10-03 21:26:42 UTC	2017-02-08 13:49:24 UTC	research	30.6124	-95.5206	United States	High-income North America	Agkistrodon contortrix	iNaturalist
2014-10-03 3:00pm	2014-10-03	2014-10-03 20:00:00 UTC	2014-10-04 06:13:34 UTC	2017-02-08 13:49:19 UTC	research	32.8168	-96.7266	United States	High-income North America	Agkistrodon contortrix	iNaturalist
lun oct 06 2014 19:41:14 GMT-0500 (GMT-5)	2014-10-06	2014-10-07 00:41:14 UTC	2014-10-07 01:58:32 UTC	2017-02-08 13:49:11 UTC	research	30.659	-96.3	United States	High-income North America	Agkistrodon contortrix	iNaturalist
2014-10-03 05:34:00	2014-10-03	2014-10-03 09:34:14 UTC	2014-10-10 05:51:18 UTC	2017-02-08 13:49:05 UTC	research	34.4872	-79.1952	United States	High-income North America	Agkistrodon contortrix	iNaturalist
2014-06-04	2014-06-04		2014-10-16 13:08:41 UTC	2017-02-08 13:49:00 UTC	research	29.4816	-95.5855	United States	High-income North America	Agkistrodon contortrix	iNaturalist
2013-11-21	2013-11-21		2014-10-16 13:50:32 UTC	2017-02-08 13:48:49 UTC	research	29.5943	-95.0734	United States	High-income North America	Agkistrodon contortrix	iNaturalist
Sun Oct 19 2014 19:16:37 GMT-0500 (CDT)	2014-10-19	2014-10-20 00:16:37 UTC	2014-10-20 03:39:37 UTC	2017-02-08 13:48:34 UTC	research	31.5315	-95.8866	United States	High-income North America	Agkistrodon contortrix	iNaturalist
2014-10-17	2014-10-17		2014-10-20 16:34:00 UTC	2017-02-08 13:48:29 UTC	research	34.672	-94.343	United States	High-income North America	Agkistrodon contortrix	iNaturalist
2014-09-15 08:55:00	2014-09-15	2014-09-15 13:55:00 UTC	2014-10-24 21:11:19 UTC	2017-02-08 13:48:14 UTC	research	30.2011	-95.5411	United States	High-income North America	Agkistrodon contortrix	iNaturalist
2014-10-25 20:02:00	2014-10-25	2014-10-26 01:02:00 UTC	2014-10-26 19:34:27 UTC	2017-02-08 13:48:05 UTC	research	30.4469	-97.2216	United States	High-income North America	Agkistrodon contortrix	iNaturalist
Tue Oct 28 2014 10:38:18 GMT-0500 (CDT)	2014-10-28	2014-10-28 15:38:18 UTC	2014-10-28 16:59:46 UTC	2017-02-10 06:20:06 UTC	research	30.0518	-95.2441	United States	High-income North America	Agkistrodon contortrix	iNaturalist
2009-04-09	2009-04-09		2014-11-02 19:02:07 UTC	2017-02-08 13:47:51 UTC	research	31.1649	-88.7548	United States	High-income North America	Agkistrodon contortrix	iNaturalist
2011-05-08T11:17:13	2011-05-08	2011-05-08 15:17:13 UTC	2014-11-19 21:27:59 UTC	2017-02-08 13:47:25 UTC	research	38.4107	-76.4552	United States	High-income North America	Agkistrodon contortrix	iNaturalist
2007-08-09	2007-08-09		2014-11-23 19:20:12 UTC	2017-02-08 13:47:11 UTC	research	30.1423	-97.4591	United States	High-income North America	Agkistrodon contortrix	iNaturalist
Mon Dec 08 2014 12:00:25 GMT-0600 (CST)	2014-12-08	2014-12-08 18:00:25 UTC	2014-12-08 21:31:36 UTC	2017-02-08 13:46:57 UTC	research	29.8815	-96.093	United States	High-income North America	Agkistrodon contortrix	iNaturalist
2014-04-03 1500	2014-04-03	2014-04-03 20:00:00 UTC	2014-12-31 02:10:27 UTC	2017-02-08 13:46:51 UTC	research	29.9374	-95.7821	United States	High-income North America	Agkistrodon contortrix	iNaturalist
2014-10-22	2014-10-22		2015-03-23 12:36:46 UTC	2017-02-08 13:46:03 UTC	research	32.7834	-97.1156	United States	High-income North America	Agkistrodon contortrix	iNaturalist
Wed Mar 25 2015 18:16:20 GMT-0500 (CDT)	2015-03-25	2015-03-25 23:16:20 UTC	2015-03-26 03:08:51 UTC	2017-02-08 13:45:56 UTC	research	33.0379	-96.6638	United States	High-income North America	Agkistrodon contortrix	iNaturalist
2015-03-25 18:16:00	2015-03-25	2015-03-25 23:16:11 UTC	2015-03-26 03:55:22 UTC	2017-02-08 13:45:50 UTC	research	33.0371	-96.6652	United States	High-income North America	Agkistrodon contortrix	iNaturalist
Wed Mar 25 2015 20:30:00 GMT-0500 (CDT)	2015-03-25	2015-03-26 01:30:00 UTC	2015-03-26 14:48:10 UTC	2017-02-08 13:45:40 UTC	research	30.5955	-96.2152	United States	High-income North America	Agkistrodon contortrix	iNaturalist
Thu Mar 26 2015 12:53:54 GMT-0500 (CDT)	2015-03-26	2015-03-26 17:53:54 UTC	2015-03-26 18:12:57 UTC	2017-02-08 13:45:34 UTC	research	35.8064	-97.3896	United States	High-income North America	Agkistrodon contortrix	iNaturalist
Wed May 07 2014 10:55:47 GMT-0500 (CDT)	2014-05-07	2014-05-07 15:55:47 UTC	2015-03-31 07:33:03 UTC	2017-02-08 13:45:27 UTC	research	33.0385	-96.6672	United States	High-income North America	Agkistrodon contortrix	iNaturalist
2015-03-31 9:01:22 AM CDT	2015-03-31	2015-03-31 14:01:22 UTC	2015-03-31 14:36:09 UTC	2017-02-08 13:45:20 UTC	research	32.6119	-96.997	United States	High-income North America	Agkistrodon contortrix	iNaturalist
2007-06-01	2007-06-01		2015-04-08 14:08:01 UTC	2017-02-10 06:02:17 UTC	research	30.4757	-94.3523	United States	High-income North America	Agkistrodon contortrix	iNaturalist
2008-04-01	2008-04-01		2015-04-08 14:23:24 UTC	2017-02-10 06:02:12 UTC	research	30.5117	-94.341	United States	High-income North America	Agkistrodon contortrix	iNaturalist
2015-04-09 11:38:37 AM CDT	2015-04-09	2015-04-09 16:38:37 UTC	2015-04-10 00:29:13 UTC	2017-02-08 13:43:45 UTC	research	29.0416	-95.8632	United States	High-income North America	Agkistrodon contortrix	iNaturalist
2015-04-09	2015-04-09		2015-04-10 00:48:58 UTC	2017-02-08 13:43:40 UTC	research	30.0663	-95.151	United States	High-income North America	Agkistrodon contortrix	iNaturalist
Sun Apr 05 2015 17:45:25 GMT-0500 (CDT)	2015-04-05	2015-04-05 22:45:25 UTC	2015-04-12 21:46:35 UTC	2017-02-08 13:43:28 UTC	research	29.8093	-95.9869	United States	High-income North America	Agkistrodon contortrix	iNaturalist
2015-04-08 13:33:00	2015-04-08	2015-04-08 18:33:58 UTC	2015-04-14 13:20:41 UTC	2017-02-08 13:43:05 UTC	research	32.8002	-97.0803	United States	High-income North America	Agkistrodon contortrix	iNaturalist
Tue Apr 14 2015 11:23:09 GMT-0400 (EDT)	2015-04-14	2015-04-14 15:23:09 UTC	2015-04-14 18:39:06 UTC	2017-02-08 13:43:00 UTC	research	33.7781	-84.3196	United States	High-income North America	Agkistrodon contortrix	iNaturalist
2015-04-18	2015-04-18		2015-04-19 01:38:19 UTC	2017-02-08 13:42:07 UTC	research	33.1582	-96.6156	United States	High-income North America	Agkistrodon contortrix	iNaturalist
Mon Apr 20 2015 11:26:00 GMT-0500 (CDT)	2015-04-20	2015-04-20 16:26:00 UTC	2015-04-20 17:34:55 UTC	2017-02-08 13:42:02 UTC	research	30.2553	-97.966	United States	High-income North America	Agkistrodon contortrix	iNaturalist
Tue Apr 21 2015 10:30:00 GMT-0400 (EDT)	2015-04-21	2015-04-21 14:30:00 UTC	2015-04-22 01:56:28 UTC	2017-02-08 13:41:53 UTC	research	37.347	-85.8593	United States	High-income North America	Agkistrodon contortrix	iNaturalist
Thu Apr 02 2015 14:13:48 GMT-0500 (CDT)	2015-04-02	2015-04-02 19:13:48 UTC	2015-04-23 19:48:43 UTC	2017-02-08 13:41:41 UTC	research	30.4026	-97.2855	United States	High-income North America	Agkistrodon contortrix	iNaturalist
Sat Apr 25 2015 20:08:18 GMT-0500 (CDT)	2015-04-25	2015-04-26 01:08:18 UTC	2015-04-26 01:25:17 UTC	2017-02-08 13:41:36 UTC	research	30.4256	-97.3011	United States	High-income North America	Agkistrodon contortrix	iNaturalist
2011-06-05	2011-06-05		2015-04-27 13:18:22 UTC	2017-02-08 13:41:19 UTC	research	39.9651	-79.5314	United States	High-income North America	Agkistrodon contortrix	iNaturalist
2015-04-25	2015-04-25		2015-04-29 00:06:40 UTC	2017-02-08 13:41:13 UTC	research	35.4268	-83.0851	United States	High-income North America	Agkistrodon contortrix	iNaturalist
2015-05-05	2015-05-05		2015-05-06 03:33:41 UTC	2017-02-08 13:40:55 UTC	research	30.4025	-97.8532	United States	High-income North America	Agkistrodon contortrix	iNaturalist
2015-05-06 9:15:45 PM CDT	2015-05-06	2015-05-07 02:15:45 UTC	2015-05-07 04:42:21 UTC	2017-02-08 13:40:45 UTC	research	32.4068	-97.6418	United States	High-income North America	Agkistrodon contortrix	iNaturalist
Mon May 11 2015 17:51:13 GMT-0500 (CDT)	2015-05-11	2015-05-11 22:51:13 UTC	2015-05-14 20:31:20 UTC	2017-02-08 13:40:25 UTC	research	29.8258	-97.5386	United States	High-income North America	Agkistrodon contortrix	iNaturalist
Fri May 15 2015 08:30:49 GMT-0500 (CDT)	2015-05-15	2015-05-15 13:30:49 UTC	2015-05-15 18:32:38 UTC	2017-02-08 13:40:20 UTC	research	32.8096	-96.7112	United States	High-income North America	Agkistrodon contortrix	iNaturalist
2015-05-16	2015-05-16		2015-05-17 17:33:55 UTC	2017-02-08 13:40:03 UTC	research	32.789	-97.1151	United States	High-income North America	Agkistrodon contortrix	iNaturalist
2015-05-16 21:13:00	2015-05-16	2015-05-17 02:13:56 UTC	2015-05-17 22:42:52 UTC	2017-02-08 13:39:57 UTC	research	32.7914	-97.1085	United States	High-income North America	Agkistrodon contortrix	iNaturalist
2015-05-16 21:33:00	2015-05-16	2015-05-17 02:33:44 UTC	2015-05-17 22:42:55 UTC	2017-02-08 13:39:52 UTC	research	32.7916	-97.1087	United States	High-income North America	Agkistrodon contortrix	iNaturalist
2015-05-16 21:35:00	2015-05-16	2015-05-17 02:35:16 UTC	2015-05-17 22:42:56 UTC	2017-02-08 13:39:46 UTC	research	32.7918	-97.109	United States	High-income North America	Agkistrodon contortrix	iNaturalist
2015-05-16 21:40:00	2015-05-16	2015-05-17 02:40:16 UTC	2015-05-17 22:43:00 UTC	2017-02-08 13:39:41 UTC	research	32.7927	-97.1091	United States	High-income North America	Agkistrodon contortrix	iNaturalist
Sun May 17 2015 13:02:51 GMT-0500 (CDT)	2015-05-17	2015-05-17 18:02:51 UTC	2015-05-18 02:55:48 UTC	2017-02-08 13:39:30 UTC	research	34.7224	-98.7	United States	High-income North America	Agkistrodon contortrix	iNaturalist
Tue May 19 2015 12:30:26 GMT-0500 (CDT)	2015-05-19	2015-05-19 17:30:26 UTC	2015-05-19 21:28:33 UTC	2017-02-08 13:38:53 UTC	research	33.0047	-97.0374	United States	High-income North America	Agkistrodon contortrix	iNaturalist
2013-05-29 4:18:05 PM EDT	2013-05-29	2013-05-29 20:18:05 UTC	2015-05-20 23:35:39 UTC	2017-02-08 13:38:41 UTC	research	35.1787	-80.8491	United States	High-income North America	Agkistrodon contortrix	iNaturalist
Wed May 20 2015 22:19:49 GMT-0400 (EDT)	2015-05-20	2015-05-21 02:19:49 UTC	2015-05-21 03:29:52 UTC	2017-02-08 13:38:16 UTC	research	37.2857	-83.2295	United States	High-income North America	Agkistrodon contortrix	iNaturalist
Sun May 24 2015 10:28:10 GMT-0400 (EDT)	2015-05-24	2015-05-24 14:28:10 UTC	2015-05-24 22:47:51 UTC	2017-02-08 13:38:10 UTC	research	39.1404	-76.831	United States	High-income North America	Agkistrodon contortrix	iNaturalist
2015-05-29 8:07:07 AM CDT	2015-05-29	2015-05-29 13:07:07 UTC	2015-05-29 13:09:52 UTC	2017-02-08 13:37:24 UTC	research	33.0209	-97.6052	United States	High-income North America	Agkistrodon contortrix	iNaturalist
2015-05-29 8:08:02 AM CDT	2015-05-29	2015-05-29 13:08:02 UTC	2015-05-29 13:09:53 UTC	2017-02-08 13:37:18 UTC	research	32.9747	-97.5744	United States	High-income North America	Agkistrodon contortrix	iNaturalist
2015-05-30	2015-05-30		2015-06-01 23:01:08 UTC	2017-02-08 13:37:00 UTC	research	35.471	-82.7217	United States	High-income North America	Agkistrodon contortrix	iNaturalist
2015-05-03 5:45:01 PM CDT	2015-05-03	2015-05-03 22:45:01 UTC	2015-06-02 02:45:08 UTC	2017-02-08 13:36:53 UTC	research	29.9976	-95.5813	United States	High-income North America	Agkistrodon contortrix	iNaturalist
2015-06-03 9:05:54 PM CDT	2015-06-03	2015-06-04 02:05:54 UTC	2015-06-04 13:24:45 UTC	2017-02-08 13:35:44 UTC	research	33.1714	-97.7678	United States	High-income North America	Agkistrodon contortrix	iNaturalist
2015-06-03 10:08:13 PM CDT	2015-06-03	2015-06-04 03:08:13 UTC	2015-06-04 13:25:17 UTC	2017-02-08 13:35:39 UTC	research	32.9741	-97.5742	United States	High-income North America	Agkistrodon contortrix	iNaturalist
2015-06-06 8:08:40 AM CDT	2015-06-06	2015-06-06 13:08:40 UTC	2015-06-06 13:16:11 UTC	2017-02-08 13:35:28 UTC	research	33.1624	-97.9573	United States	High-income North America	Agkistrodon contortrix	iNaturalist
2015-06-05	2015-06-05		2015-06-09 14:16:08 UTC	2017-02-08 13:34:34 UTC	research	33.0675	-96.9696	United States	High-income North America	Agkistrodon contortrix	iNaturalist
2014-06-08	2014-06-08		2015-06-09 14:46:11 UTC	2017-02-08 13:34:21 UTC	research	37.2849	-82.2914	United States	High-income North America	Agkistrodon contortrix	iNaturalist
2015-06-11	2015-06-11		2015-06-11 14:41:10 UTC	2017-02-08 13:34:16 UTC	research	34.3509	-89.5456	United States	High-income North America	Agkistrodon contortrix	iNaturalist
Mon May 25 2015 13:12:11 GMT-0500 (CDT)	2015-05-25	2015-05-25 18:12:11 UTC	2015-06-14 18:39:46 UTC	2017-02-08 13:33:47 UTC	research	36.1277	-94.6055	United States	High-income North America	Agkistrodon contortrix	iNaturalist
2015-06-14 9:35:34 PM CDT	2015-06-14	2015-06-15 02:35:34 UTC	2015-06-15 14:31:00 UTC	2017-02-08 13:33:41 UTC	research	33.1292	-97.7812	United States	High-income North America	Agkistrodon contortrix	iNaturalist
2015-06-14 10:12:45 PM CDT	2015-06-14	2015-06-15 03:12:45 UTC	2015-06-15 14:31:03 UTC	2017-02-10 05:21:42 UTC	research	32.953	-97.5525	United States	High-income North America	Agkistrodon contortrix	iNaturalist
2015-06-14 10:26:31 PM CDT	2015-06-14	2015-06-15 03:26:31 UTC	2015-06-15 14:31:04 UTC	2017-02-10 05:21:38 UTC	research	33.0023	-97.5779	United States	High-income North America	Agkistrodon contortrix	iNaturalist
2015-06-15	2015-06-15		2015-06-16 10:31:19 UTC	2017-02-08 13:33:25 UTC	research	29.762	-95.1554	United States	High-income North America	Agkistrodon contortrix	iNaturalist
2015-06-16 3:54:22 PM CDT	2015-06-16	2015-06-16 20:54:22 UTC	2015-06-16 20:55:05 UTC	2017-02-08 13:33:19 UTC	research	32.9853	-97.5436	United States	High-income North America	Agkistrodon contortrix	iNaturalist
"2015-05-05", 1:50pm	2015-05-05	2015-05-05 18:50:00 UTC	2015-06-17 22:36:51 UTC	2017-02-08 13:33:14 UTC	research	33.0556	-96.6665	United States	High-income North America	Agkistrodon contortrix	iNaturalist
Sat May 16 2015 10:22:02 GMT-0500 (CDT)	2015-05-16	2015-05-16 15:22:02 UTC	2015-06-21 01:07:52 UTC	2017-02-08 13:32:43 UTC	research	32.5854	-97.1019	United States	High-income North America	Agkistrodon contortrix	iNaturalist
Sat May 16 2015 10:23:30 GMT-0500 (CDT)	2015-05-16	2015-05-16 15:23:30 UTC	2015-06-21 01:07:52 UTC	2017-02-08 13:32:37 UTC	research	32.5857	-97.1018	United States	High-income North America	Agkistrodon contortrix	iNaturalist
Sun Jun 21 2015 14:21:39 GMT-0500 (CDT)	2015-06-21	2015-06-21 19:21:39 UTC	2015-06-21 19:29:58 UTC	2017-02-10 05:12:51 UTC	research	32.5882	-97.1026	United States	High-income North America	Agkistrodon contortrix	iNaturalist
Thu Jun 25 2015 08:21:34 GMT-0500 (CDT)	2015-06-25	2015-06-25 13:21:34 UTC	2015-06-25 13:23:52 UTC	2017-02-08 13:31:58 UTC	research	30.4509	-97.8487	United States	High-income North America	Agkistrodon contortrix	iNaturalist
Sat Jun 27 2015 09:27:22 GMT-0500 (CDT)	2015-06-27	2015-06-27 14:27:22 UTC	2015-06-27 20:43:28 UTC	2017-02-08 13:31:41 UTC	research	30.404	-97.9585	United States	High-income North America	Agkistrodon contortrix	iNaturalist
2009-07-11	2009-07-11		2015-06-28 02:19:52 UTC	2017-02-08 13:31:36 UTC	research	35.8552	-75.8954	United States	High-income North America	Agkistrodon contortrix	iNaturalist
2015-06-27	2015-06-27		2015-06-30 02:35:00 UTC	2017-02-08 13:30:31 UTC	research	32.5871	-97.1024	United States	High-income North America	Agkistrodon contortrix	iNaturalist
Fri Jul 03 2015 08:56:47 GMT-0500 (CDT)	2015-07-03	2015-07-03 13:56:47 UTC	2015-07-04 00:52:09 UTC	2017-02-08 13:30:10 UTC	research	31.5536	-95.884	United States	High-income North America	Agkistrodon contortrix	iNaturalist
Fri Jun 26 2015 23:31:32 GMT-0500 (CDT)	2015-06-26	2015-06-27 04:31:32 UTC	2015-07-04 16:31:43 UTC	2017-02-08 13:30:04 UTC	research	31.5001	-93.0697	United States	High-income North America	Agkistrodon contortrix	iNaturalist
Thu Jul 02 2015 06:30:56 GMT-0500 (CDT)	2015-07-02	2015-07-02 11:30:56 UTC	2015-07-04 18:11:58 UTC	2017-02-08 13:29:58 UTC	research	30.9013	-89.0132	United States	High-income North America	Agkistrodon contortrix	iNaturalist
Thu May 21 2015 14:26:58 GMT-0400 (EDT)	2015-05-21	2015-05-21 18:26:58 UTC	2015-07-05 17:49:44 UTC	2017-02-08 13:29:51 UTC	research	34.8642	-81.8216	United States	High-income North America	Agkistrodon contortrix	iNaturalist
2015-07-04	2015-07-04		2015-07-06 02:34:25 UTC	2017-02-08 13:29:44 UTC	research	39.3817	-78.1471	United States	High-income North America	Agkistrodon contortrix	iNaturalist
2015-07-06	2015-07-06		2015-07-07 17:57:26 UTC	2017-02-08 13:29:05 UTC	research	35.5346	-78.4745	United States	High-income North America	Agkistrodon contortrix	iNaturalist
2015-07-06 0900	2015-07-06	2015-07-06 14:00:00 UTC	2015-07-08 01:33:04 UTC	2017-02-08 13:28:59 UTC	research	33.338	-96.4849	United States	High-income North America	Agkistrodon contortrix	iNaturalist
Mon Jun 29 2015 18:30:10 GMT-0500 (CDT)	2015-06-29	2015-06-29 23:30:10 UTC	2015-07-09 00:43:37 UTC	2017-02-08 13:28:54 UTC	research	33.0535	-96.6679	United States	High-income North America	Agkistrodon contortrix	iNaturalist
Sat Apr 04 2015 15:19:13 GMT-0400 (EDT)	2015-04-04	2015-04-04 19:19:13 UTC	2015-07-11 20:54:43 UTC	2017-02-08 13:28:47 UTC	research	32.5747	-80.1784	United States	High-income North America	Agkistrodon contortrix	iNaturalist
Tue Jul 14 2015 20:51:37 GMT-0500 (CDT)	2015-07-14	2015-07-15 01:51:37 UTC	2015-07-15 19:58:59 UTC	2017-02-08 13:28:21 UTC	research	32.5878	-97.1008	United States	High-income North America	Agkistrodon contortrix	iNaturalist
Tue Jul 21 2015 08:12:16 GMT-0500 (CDT)	2015-07-21	2015-07-21 13:12:16 UTC	2015-07-21 13:21:10 UTC	2017-02-08 13:28:05 UTC	research	30.6654	-96.4726	United States	High-income North America	Agkistrodon contortrix	iNaturalist
Mon Jun 22 2015 19:28:42 GMT-0500 (CDT)	2015-06-22	2015-06-23 00:28:42 UTC	2015-07-26 22:29:50 UTC	2017-02-08 13:27:42 UTC	research	33.1941	-97.1483	United States	High-income North America	Agkistrodon contortrix	iNaturalist
Mon Jul 27 2015 22:52:50 GMT-0500 (CDT)	2015-07-27	2015-07-28 03:52:50 UTC	2015-07-28 03:58:31 UTC	2017-02-08 13:27:37 UTC	research	32.7376	-97.6086	United States	High-income North America	Agkistrodon contortrix	iNaturalist
Wed Jul 29 2015 11:47:34 GMT-0400 (EDT)	2015-07-29	2015-07-29 15:47:34 UTC	2015-07-29 22:48:44 UTC	2017-02-08 13:27:31 UTC	research	36.2649	-80.4874	United States	High-income North America	Agkistrodon contortrix	iNaturalist
Wed Jul 29 2015 21:08:09 GMT-0500 (CDT)	2015-07-29	2015-07-30 02:08:09 UTC	2015-08-02 14:20:12 UTC	2017-02-08 13:26:13 UTC	research	29.1153	-95.7523	United States	High-income North America	Agkistrodon contortrix	iNaturalist
Wed Jul 29 2015 21:03:46 GMT-0500 (CDT)	2015-07-29	2015-07-30 02:03:46 UTC	2015-08-02 14:19:43 UTC	2017-02-08 13:27:17 UTC	research	29.012	-95.7536	United States	High-income North America	Agkistrodon contortrix	iNaturalist
Wed Jul 29 2015 21:11:42 GMT-0500 (CDT)	2015-07-29	2015-07-30 02:11:42 UTC	2015-08-02 14:19:43 UTC	2017-02-08 13:27:12 UTC	research	29.1077	-95.6164	United States	High-income North America	Agkistrodon contortrix	iNaturalist
Wed Jul 29 2015 21:12:40 GMT-0500 (CDT)	2015-07-29	2015-07-30 02:12:40 UTC	2015-08-02 14:20:19 UTC	2017-02-08 13:26:08 UTC	research	29.1897	-95.789	United States	High-income North America	Agkistrodon contortrix	iNaturalist
Wed Jul 29 2015 21:16:34 GMT-0500 (CDT)	2015-07-29	2015-07-30 02:16:34 UTC	2015-08-02 14:20:19 UTC	2017-02-08 13:25:56 UTC	research	29.0751	-95.6914	United States	High-income North America	Agkistrodon contortrix	iNaturalist
Wed Jul 29 2015 21:20:12 GMT-0500 (CDT)	2015-07-29	2015-07-30 02:20:12 UTC	2015-08-02 14:19:49 UTC	2017-02-08 13:27:07 UTC	research	29.1983	-95.6776	United States	High-income North America	Agkistrodon contortrix	iNaturalist
Wed Jul 29 2015 21:10:19 GMT-0500 (CDT)	2015-07-29	2015-07-30 02:10:19 UTC	2015-08-02 14:19:50 UTC	2017-02-08 13:27:01 UTC	research	29.0808	-95.7933	United States	High-income North America	Agkistrodon contortrix	iNaturalist
Wed Jul 29 2015 21:20:42 GMT-0500 (CDT)	2015-07-29	2015-07-30 02:20:42 UTC	2015-08-02 14:19:57 UTC	2017-02-08 13:26:55 UTC	research	29.0315	-95.7528	United States	High-income North America	Agkistrodon contortrix	iNaturalist
Wed Jul 29 2015 21:00:47 GMT-0500 (CDT)	2015-07-29	2015-07-30 02:00:47 UTC	2015-08-02 14:19:57 UTC	2017-02-08 13:26:51 UTC	research	29.1889	-95.7461	United States	High-income North America	Agkistrodon contortrix	iNaturalist
Wed Jul 29 2015 21:23:45 GMT-0500 (CDT)	2015-07-29	2015-07-30 02:23:45 UTC	2015-08-02 14:19:58 UTC	2017-02-08 13:26:46 UTC	research	29.1346	-95.7162	United States	High-income North America	Agkistrodon contortrix	iNaturalist
Wed Jul 29 2015 21:33:42 GMT-0500 (CDT)	2015-07-29	2015-07-30 02:33:42 UTC	2015-08-02 14:20:31 UTC	2017-02-08 13:25:49 UTC	research	29.04	-95.6819	United States	High-income North America	Agkistrodon contortrix	iNaturalist
Wed Jul 29 2015 21:25:04 GMT-0500 (CDT)	2015-07-29	2015-07-30 02:25:04 UTC	2015-08-02 14:20:32 UTC	2017-02-08 13:25:43 UTC	research	29.0985	-95.7216	United States	High-income North America	Agkistrodon contortrix	iNaturalist
Wed Jul 29 2015 21:35:06 GMT-0500 (CDT)	2015-07-29	2015-07-30 02:35:06 UTC	2015-08-02 14:19:59 UTC	2017-02-08 13:26:41 UTC	research	29.1772	-95.7965	United States	High-income North America	Agkistrodon contortrix	iNaturalist
Wed Jul 29 2015 21:56:25 GMT-0500 (CDT)	2015-07-29	2015-07-30 02:56:25 UTC	2015-08-02 14:19:59 UTC	2017-02-08 13:26:34 UTC	research	29.1148	-95.6226	United States	High-income North America	Agkistrodon contortrix	iNaturalist
Wed Jul 29 2015 22:03:34 GMT-0500 (CDT)	2015-07-29	2015-07-30 03:03:34 UTC	2015-08-02 14:20:02 UTC	2017-02-08 13:26:23 UTC	research	29.1627	-95.7626	United States	High-income North America	Agkistrodon contortrix	iNaturalist
Wed Jul 29 2015 22:15:28 GMT-0500 (CDT)	2015-07-29	2015-07-30 03:15:28 UTC	2015-08-02 14:20:02 UTC	2017-02-08 13:26:28 UTC	research	29.1313	-95.7909	United States	High-income North America	Agkistrodon contortrix	iNaturalist
Wed Jul 29 2015 22:00:33 GMT-0500 (CDT)	2015-07-29	2015-07-30 03:00:33 UTC	2015-08-02 14:20:39 UTC	2017-02-08 13:25:38 UTC	research	29.1703	-95.6843	United States	High-income North America	Agkistrodon contortrix	iNaturalist
Wed Jul 29 2015 22:16:40 GMT-0500 (CDT)	2015-07-29	2015-07-30 03:16:40 UTC	2015-08-02 14:20:06 UTC	2017-02-08 13:26:18 UTC	research	29.0534	-95.7865	United States	High-income North America	Agkistrodon contortrix	iNaturalist
Wed Jul 29 2015 21:31:21 GMT-0500 (CDT)	2015-07-29	2015-07-30 02:31:21 UTC	2015-08-02 14:20:44 UTC	2017-02-08 13:25:33 UTC	research	29.1308	-95.6331	United States	High-income North America	Agkistrodon contortrix	iNaturalist
Wed Jul 29 2015 20:56:55 GMT-0500 (CDT)	2015-07-29	2015-07-30 01:56:55 UTC	2015-08-02 14:20:47 UTC	2017-02-08 13:25:27 UTC	research	29.1485	-95.6009	United States	High-income North America	Agkistrodon contortrix	iNaturalist
Wed Jul 29 2015 22:40:59 GMT-0500 (CDT)	2015-07-29	2015-07-30 03:40:59 UTC	2015-08-02 14:20:53 UTC	2017-02-08 13:25:21 UTC	research	29.0826	-95.7276	United States	High-income North America	Agkistrodon contortrix	iNaturalist
Thu Aug 06 2015 19:53:25 GMT-0500 (CDT)	2015-08-06	2015-08-07 00:53:25 UTC	2015-08-07 04:32:01 UTC	2017-02-08 13:24:54 UTC	research	31.5476	-95.9085	United States	High-income North America	Agkistrodon contortrix	iNaturalist
2015-08-08	2015-08-08		2015-08-12 22:13:03 UTC	2017-02-08 13:24:43 UTC	research	35.3555	-76.9735	United States	High-income North America	Agkistrodon contortrix	iNaturalist
2013-09-29 20:06:00	2013-09-29	2013-09-30 01:06:00 UTC	2015-08-16 04:34:55 UTC	2017-02-08 13:24:36 UTC	research	35.1695	-91.3074	United States	High-income North America	Agkistrodon contortrix	iNaturalist
Sun Aug 16 2015 08:37:09 GMT-0500 (CDT)	2015-08-16	2015-08-16 13:37:09 UTC	2015-08-16 13:36:44 UTC	2017-02-08 13:24:31 UTC	research	30.0839	-95.6947	United States	High-income North America	Agkistrodon contortrix	iNaturalist
2015-08-16	2015-08-16		2015-08-17 17:54:32 UTC	2017-02-08 13:24:25 UTC	research	33.1561	-97.1191	United States	High-income North America	Agkistrodon contortrix	iNaturalist
Mon Aug 17 2015 12:40:08 GMT-0500 (CDT)	2015-08-17	2015-08-17 17:40:08 UTC	2015-08-17 23:07:43 UTC	2017-02-08 13:24:16 UTC	research	32.8619	-97.4693	United States	High-income North America	Agkistrodon contortrix	iNaturalist
Mon Aug 31 2015 19:31:49 GMT-0500 (CDT)	2015-08-31	2015-09-01 00:31:49 UTC	2015-09-01 12:33:51 UTC	2017-02-08 13:23:04 UTC	research	29.0289	-95.7168	United States	High-income North America	Agkistrodon contortrix	iNaturalist
Thu Sep 10 2015 18:34:11 GMT-0400 (EDT)	2015-09-10	2015-09-10 22:34:11 UTC	2015-09-11 01:01:00 UTC	2017-02-08 13:22:53 UTC	research	35.992	-78.9326	United States	High-income North America	Agkistrodon contortrix	iNaturalist
2015-09-11	2015-09-11		2015-09-12 22:37:59 UTC	2017-02-08 13:22:35 UTC	research	37.3841	-88.9055	United States	High-income North America	Agkistrodon contortrix	iNaturalist
2015-09-12 3:07:46 PM CDT	2015-09-12	2015-09-12 20:07:46 UTC	2015-09-12 23:06:49 UTC	2017-02-08 13:22:21 UTC	research	30.2638	-94.1618	United States	High-income North America	Agkistrodon contortrix	iNaturalist
Sat Sep 19 2015 06:45:58 GMT-0500 (CDT)	2015-09-19	2015-09-19 11:45:58 UTC	2015-09-19 20:27:50 UTC	2017-02-08 13:21:59 UTC	research	31.6922	-96.8714	United States	High-income North America	Agkistrodon contortrix	iNaturalist
Sun Sep 20 2015 12:52:48 GMT-0400 (EDT)	2015-09-20	2015-09-20 16:52:48 UTC	2015-09-20 20:10:13 UTC	2017-02-08 13:21:48 UTC	research	38.978	-77.224	United States	High-income North America	Agkistrodon contortrix	iNaturalist
Tue Sep 22 2015 07:52:52 GMT-0500 (CDT)	2015-09-22	2015-09-22 12:52:52 UTC	2015-09-22 20:20:18 UTC	2017-02-08 13:21:26 UTC	research	31.82	-96.8393	United States	High-income North America	Agkistrodon contortrix	iNaturalist
Mon Aug 31 2015 22:18:14 GMT-0500 (CDT)	2015-08-31	2015-09-01 03:18:14 UTC	2015-09-24 02:51:14 UTC	2017-02-08 13:21:20 UTC	research	32.273	-97.8981	United States	High-income North America	Agkistrodon contortrix	iNaturalist
2015-09-23	2015-09-23		2015-09-28 13:08:36 UTC	2017-02-08 13:20:52 UTC	research	37.552	-89.44	United States	High-income North America	Agkistrodon contortrix	iNaturalist
2015-09-24	2015-09-24		2015-09-28 13:35:38 UTC	2017-02-08 13:20:25 UTC	research	37.552	-89.44	United States	High-income North America	Agkistrodon contortrix	iNaturalist
2015-09-25	2015-09-25		2015-09-28 13:49:10 UTC	2017-02-08 13:20:20 UTC	research	37.552	-89.44	United States	High-income North America	Agkistrodon contortrix	iNaturalist
2015-09-27	2015-09-27		2015-09-28 21:10:06 UTC	2017-02-08 13:20:09 UTC	research	32.4411	-96.9371	United States	High-income North America	Agkistrodon contortrix	iNaturalist
2015-09-30	2015-09-30		2015-10-01 00:41:08 UTC	2017-02-08 13:19:56 UTC	research	37.3808	-88.9287	United States	High-income North America	Agkistrodon contortrix	iNaturalist
Wed Sep 16 2015 17:29:58 GMT-0500 (CDT)	2015-09-16	2015-09-16 22:29:58 UTC	2015-10-02 16:36:57 UTC	2017-02-08 13:19:51 UTC	research	29.3335	-95.9685	United States	High-income North America	Agkistrodon contortrix	iNaturalist
Mon Oct 05 2015 17:54:11 GMT-0500 (CDT)	2015-10-05	2015-10-05 22:54:11 UTC	2015-10-06 03:01:58 UTC	2017-02-08 13:19:44 UTC	research	31.5278	-95.8817	United States	High-income North America	Agkistrodon contortrix	iNaturalist
2015-10-16	2015-10-16		2015-10-16 17:46:32 UTC	2017-02-08 13:18:58 UTC	research	29.9174	-95.2247	United States	High-income North America	Agkistrodon contortrix	iNaturalist
2015-05-05	2015-05-05		2015-10-17 13:21:13 UTC	2017-02-08 13:18:53 UTC	research	35.4127	-86.179	United States	High-income North America	Agkistrodon contortrix	iNaturalist
2015-10-20	2015-10-20		2015-10-21 13:33:28 UTC	2017-02-08 13:18:11 UTC	research	32.889	-96.5866	United States	High-income North America	Agkistrodon contortrix	iNaturalist
Tue Aug 11 2015 16:12:36 GMT-0400 (EDT)	2015-08-11	2015-08-11 20:12:36 UTC	2015-11-05 20:00:46 UTC	2017-02-08 13:16:31 UTC	research	39.2973	-76.7898	United States	High-income North America	Agkistrodon contortrix	iNaturalist
2015-11-10	2015-11-10		2015-11-15 20:23:23 UTC	2017-02-08 13:16:10 UTC	research	32.3215	-95.2055	United States	High-income North America	Agkistrodon contortrix	iNaturalist
2015-10-11	2015-10-11		2015-11-17 03:39:30 UTC	2017-02-08 13:15:58 UTC	research	31.1502	-96.1839	United States	High-income North America	Agkistrodon contortrix	iNaturalist
2015-09-09 1:46PM	2015-09-09	2015-09-09 17:46:00 UTC	2015-11-23 17:25:49 UTC	2017-02-08 13:15:42 UTC	research	35.3651	-80.6236	United States	High-income North America	Agkistrodon contortrix	iNaturalist
2015-10-26	2015-10-26		2015-11-23 18:02:12 UTC	2017-02-08 13:15:02 UTC	research	32.7722	-96.5433	United States	High-income North America	Agkistrodon contortrix	iNaturalist
2014-05-09	2014-05-09		2015-11-25 06:02:13 UTC	2017-02-08 13:14:57 UTC	research	34.4956	-77.5528	United States	High-income North America	Agkistrodon contortrix	iNaturalist
2005-04-09 10:29:00	2005-04-09	2005-04-09 15:29:26 UTC	2015-12-01 22:07:22 UTC	2017-02-10 04:24:59 UTC	research	33.3364	-97.5664	United States	High-income North America	Agkistrodon contortrix	iNaturalist
2005-03-23	2005-03-23		2015-12-06 05:26:40 UTC	2017-02-08 13:13:55 UTC	research	30.5667	-96.2138	United States	High-income North America	Agkistrodon contortrix	iNaturalist
2015-12-12 06:38:00	2015-12-12	2015-12-12 12:38:07 UTC	2015-12-12 12:37:33 UTC	2017-02-08 13:13:00 UTC	research	33.1582	-96.6113	United States	High-income North America	Agkistrodon contortrix	iNaturalist
2015-12-12 06:38:00	2015-12-12	2015-12-12 12:38:10 UTC	2015-12-12 12:38:32 UTC	2017-02-08 13:12:55 UTC	research	33.1581	-96.6112	United States	High-income North America	Agkistrodon contortrix	iNaturalist
2015-11-21; 12:03	2015-11-21	2015-11-21 18:03:00 UTC	2015-12-16 03:24:24 UTC	2017-02-08 13:11:52 UTC	research	32.0628	-94.1342	United States	High-income North America	Agkistrodon contortrix	iNaturalist
Sat Dec 26 2015 09:08:13 GMT-0600 (CST)	2015-12-26	2015-12-26 15:08:13 UTC	2015-12-26 15:12:27 UTC	2017-02-08 13:11:47 UTC	research	28.775	-97.2643	United States	High-income North America	Agkistrodon contortrix	iNaturalist
2015-12-28	2015-12-28		2016-01-02 02:06:55 UTC	2017-02-08 13:11:36 UTC	research	35.3527	-76.9698	United States	High-income North America	Agkistrodon contortrix	iNaturalist
2015-11-07 10:16:00	2015-11-07	2015-11-07 15:16:35 UTC	2016-01-07 19:02:13 UTC	2017-02-08 13:10:56 UTC	research	35.8117	-78.7139	United States	High-income North America	Agkistrodon contortrix	iNaturalist
Sat Sep 05 2015 20:32:28 GMT-0500 (CDT)	2015-09-05	2015-09-06 01:32:28 UTC	2016-01-09 03:03:01 UTC	2017-02-08 13:10:51 UTC	research	31.0071	-94.5474	United States	High-income North America	Agkistrodon contortrix	iNaturalist
2015-12-25 6:45:02 PM CST	2015-12-25	2015-12-26 00:45:02 UTC	2016-01-10 16:34:34 UTC	2017-02-08 13:10:35 UTC	research	30.9862	-94.817	United States	High-income North America	Agkistrodon contortrix	iNaturalist
2012-03-12	2012-03-12		2016-02-03 18:17:06 UTC	2017-02-04 15:10:33 UTC	research	29.9287	-95.2198	United States	High-income North America	Agkistrodon contortrix	iNaturalist
11/2/2013 1200	2013-11-02	2013-11-02 17:00:00 UTC	2016-02-08 05:23:01 UTC	2017-02-04 15:09:54 UTC	research	30.7305	-96.0226	United States	High-income North America	Agkistrodon contortrix	iNaturalist
Fri Oct 23 2015 10:23:24 GMT-0500 (CDT)	2015-10-23	2015-10-23 15:23:24 UTC	2016-02-27 03:31:58 UTC	2017-02-04 15:09:45 UTC	research	33.1547	-99.7352	United States	High-income North America	Agkistrodon contortrix	iNaturalist
Thu Mar 10 2016 20:26:59 GMT-0600 (CST)	2016-03-10	2016-03-11 02:26:59 UTC	2016-03-11 04:29:06 UTC	2017-02-09 14:27:22 UTC	research	29.3728	-95.5996	United States	High-income North America	Agkistrodon contortrix	iNaturalist
2016-03-13 4:35:15 PM CDT	2016-03-13	2016-03-13 21:35:15 UTC	2016-03-13 22:05:17 UTC	2017-02-04 15:08:21 UTC	research	29.5939	-95.0725	United States	High-income North America	Agkistrodon contortrix	iNaturalist
Fri Mar 18 2016 20:20:57 GMT-0500 (CDT)	2016-03-18	2016-03-19 01:20:57 UTC	2016-03-19 01:22:36 UTC	2017-02-09 14:10:29 UTC	research	29.8311	-94.7143	United States	High-income North America	Agkistrodon contortrix	iNaturalist
2015-12-15 12:47:00 PM CST	2015-12-15	2015-12-15 18:47:00 UTC	2016-03-19 03:40:30 UTC	2017-02-04 15:07:53 UTC	research	35.9903	-93.8286	United States	High-income North America	Agkistrodon contortrix	iNaturalist
Sat Mar 19 2016 18:51:34 GMT-0500 (CDT)	2016-03-19	2016-03-19 23:51:34 UTC	2016-03-19 23:53:08 UTC	2017-02-07 01:53:14 UTC	research	30.5639	-96.2198	United States	High-income North America	Agkistrodon contortrix	iNaturalist
Sat Mar 19 2016 16:25:20 GMT-0500 (CDT)	2016-03-19	2016-03-19 21:25:20 UTC	2016-03-20 17:37:40 UTC	2017-02-04 15:06:51 UTC	research	32.6927	-96.7575	United States	High-income North America	Agkistrodon contortrix	iNaturalist
Sat Mar 19 2016 16:15:10 GMT-0500 (CDT)	2016-03-19	2016-03-19 21:15:10 UTC	2016-03-20 17:40:21 UTC	2017-02-04 15:06:44 UTC	research	32.6922	-96.7575	United States	High-income North America	Agkistrodon contortrix	iNaturalist
Sun Aug 30 2015 10:47:37 GMT-0400 (EDT)	2015-08-30	2015-08-30 14:47:37 UTC	2016-03-24 17:53:23 UTC	2017-02-04 15:05:53 UTC	research	37.4822	-82.5217	United States	High-income North America	Agkistrodon contortrix	iNaturalist
2016-03-24 15:26:00	2016-03-24	2016-03-24 20:26:00 UTC	2016-03-25 16:39:21 UTC	2017-02-04 15:05:34 UTC	research	30.4017	-97.285	United States	High-income North America	Agkistrodon contortrix	iNaturalist
Sat Mar 26 2016 18:22:48 GMT-0500 (CDT)	2016-03-26	2016-03-26 23:22:48 UTC	2016-03-27 14:33:13 UTC	2017-02-04 15:03:31 UTC	research	32.6443	-96.731	United States	High-income North America	Agkistrodon contortrix	iNaturalist
Sat Mar 26 2016 17:47:30 GMT-0500 (CDT)	2016-03-26	2016-03-26 22:47:30 UTC	2016-03-27 14:34:04 UTC	2017-02-04 15:03:23 UTC	research	32.6238	-96.6707	United States	High-income North America	Agkistrodon contortrix	iNaturalist
Sat Mar 26 2016 17:44:49 GMT-0500 (CDT)	2016-03-26	2016-03-26 22:44:49 UTC	2016-03-27 14:35:19 UTC	2017-02-04 15:03:16 UTC	research	32.6567	-96.7195	United States	High-income North America	Agkistrodon contortrix	iNaturalist
Sat Mar 26 2016 15:31:18 GMT-0500 (CDT)	2016-03-26	2016-03-26 20:31:18 UTC	2016-03-27 14:35:59 UTC	2017-02-04 15:03:09 UTC	research	32.7288	-96.7548	United States	High-income North America	Agkistrodon contortrix	iNaturalist
Sat Mar 26 2016 18:25:04 GMT-0500 (CDT)	2016-03-26	2016-03-26 23:25:04 UTC	2016-03-27 14:36:38 UTC	2017-02-04 15:03:02 UTC	research	32.6549	-96.6542	United States	High-income North America	Agkistrodon contortrix	iNaturalist
Sun Mar 27 2016 15:06:15 GMT-0500 (CDT)	2016-03-27	2016-03-27 20:06:15 UTC	2016-03-27 20:10:31 UTC	2017-02-04 15:02:45 UTC	research	32.7853	-97.139	United States	High-income North America	Agkistrodon contortrix	iNaturalist
Sun Mar 27 2016 15:11:03 GMT-0500 (CDT)	2016-03-27	2016-03-27 20:11:03 UTC	2016-03-27 20:13:03 UTC	2017-02-04 15:02:38 UTC	research	32.7853	-97.139	United States	High-income North America	Agkistrodon contortrix	iNaturalist
2012-06-12	2012-06-12		2016-03-28 15:59:39 UTC	2017-02-04 15:02:27 UTC	research	38.6417	-83.1308	United States	High-income North America	Agkistrodon contortrix	iNaturalist
2015-09-06 6:22:04 PM CDT	2015-09-06	2015-09-06 23:22:04 UTC	2016-03-30 05:18:38 UTC	2017-02-04 15:02:19 UTC	research	34.9375	-92.402	United States	High-income North America	Agkistrodon contortrix	iNaturalist
Wed Mar 30 2016 00:35:43 GMT-0500 (CDT)	2016-03-30	2016-03-30 05:35:43 UTC	2016-03-30 05:52:24 UTC	2017-02-07 01:53:16 UTC	research	30.6298	-96.3844	United States	High-income North America	Agkistrodon contortrix	iNaturalist
Thu Mar 31 2016 22:19:27 GMT-0500 (CDT)	2016-03-31	2016-04-01 03:19:27 UTC	2016-04-01 05:11:12 UTC	2017-02-07 01:53:17 UTC	research	30.6595	-96.1963	United States	High-income North America	Agkistrodon contortrix	iNaturalist
Wed Mar 30 2016 20:37:19 GMT-0500 (CDT)	2016-03-30	2016-03-31 01:37:19 UTC	2016-04-02 23:48:55 UTC	2017-02-04 15:01:51 UTC	research	30.2353	-97.2129	United States	High-income North America	Agkistrodon contortrix	iNaturalist
Mon Apr 04 2016 15:09:30 GMT-0400 (EDT)	2016-04-04	2016-04-04 19:09:30 UTC	2016-04-04 21:48:26 UTC	2017-02-04 15:01:35 UTC	research	36.0301	-78.8874	United States	High-income North America	Agkistrodon contortrix	iNaturalist
9/22/2002 10:00	2002-09-22	2002-09-22 15:00:00 UTC	2016-04-08 14:37:33 UTC	2017-02-04 15:01:22 UTC	research	36.6913	-92.7896	United States	High-income North America	Agkistrodon contortrix	iNaturalist
2016-04-08 9:49:32 AM CDT	2016-04-08	2016-04-08 14:49:32 UTC	2016-04-09 11:11:38 UTC	2017-02-07 22:00:30 UTC	research	32.9053	-97.1014	United States	High-income North America	Agkistrodon contortrix	iNaturalist
2016-04-10 9:24:03 PM CDT	2016-04-10	2016-04-11 02:24:03 UTC	2016-04-11 12:51:22 UTC	2017-02-04 15:00:27 UTC	research	31.9351	-95.8855	United States	High-income North America	Agkistrodon contortrix	iNaturalist
2016-04-11	2016-04-11		2016-04-11 23:36:25 UTC	2017-02-04 15:00:19 UTC	research	32.5876	-97.0995	United States	High-income North America	Agkistrodon contortrix	iNaturalist
Mon Apr 11 2016 19:18:07 GMT-0500 (CDT)	2016-04-11	2016-04-12 00:18:07 UTC	2016-04-12 00:18:51 UTC	2017-02-04 14:59:39 UTC	research	31.544	-95.8969	United States	High-income North America	Agkistrodon contortrix	iNaturalist
2016-04-11	2016-04-11		2016-04-12 03:17:28 UTC	2017-02-04 14:59:30 UTC	research	32.5876	-97.0995	United States	High-income North America	Agkistrodon contortrix	iNaturalist
2016-04-12	2016-04-12		2016-04-13 14:54:43 UTC	2017-02-04 14:58:57 UTC	research	30.0354	-95.3137	United States	High-income North America	Agkistrodon contortrix	iNaturalist
2016-04-13 11:04:38 AM CDT	2016-04-13	2016-04-13 16:04:38 UTC	2016-04-13 18:14:29 UTC	2017-02-04 14:58:44 UTC	research	35.1477	-89.987	United States	High-income North America	Agkistrodon contortrix	iNaturalist
2016-04-15 5:42:19 PM EDT	2016-04-15	2016-04-15 21:42:19 UTC	2016-04-15 21:44:59 UTC	2017-02-04 14:58:29 UTC	research	33.9848	-83.3812	United States	High-income North America	Agkistrodon contortrix	iNaturalist
2016-04-18	2016-04-18		2016-04-18 22:08:08 UTC	2017-02-04 14:56:18 UTC	research	30.814	-94.024	United States	High-income North America	Agkistrodon contortrix	iNaturalist
Tue Apr 19 2016 17:15:55 GMT-0500 (CDT)	2016-04-19	2016-04-19 22:15:55 UTC	2016-04-19 22:18:15 UTC	2017-02-04 14:55:56 UTC	research	33.0641	-96.9752	United States	High-income North America	Agkistrodon contortrix	iNaturalist
2016-04-20 9:46:32 AM CDT	2016-04-20	2016-04-20 14:46:32 UTC	2016-04-20 14:47:20 UTC	2017-02-04 14:55:37 UTC	research	35.1475	-89.9853	United States	High-income North America	Agkistrodon contortrix	iNaturalist
2016-04-20 10:45:09 AM CDT	2016-04-20	2016-04-20 15:45:09 UTC	2016-04-20 16:30:04 UTC	2017-02-04 14:55:29 UTC	research	35.1476	-89.988	United States	High-income North America	Agkistrodon contortrix	iNaturalist
Wed Apr 20 2016 22:50:52 GMT-0500 (CDT)	2016-04-20	2016-04-21 03:50:52 UTC	2016-04-21 14:55:07 UTC	2017-02-07 01:53:22 UTC	research	30.7049	-96.2154	United States	High-income North America	Agkistrodon contortrix	iNaturalist
2016-04-21	2016-04-21		2016-04-21 21:18:47 UTC	2017-02-04 14:54:59 UTC	research	34.9395	-92.3987	United States	High-income North America	Agkistrodon contortrix	iNaturalist
Sat Apr 16 2016 15:40:13 GMT-0500 (CDT)	2016-04-16	2016-04-16 20:40:13 UTC	2016-04-22 13:11:20 UTC	2017-02-04 14:54:49 UTC	research	35.2677	-95.7196	United States	High-income North America	Agkistrodon contortrix	iNaturalist
2016-04-21 10:31:06 AM CDT	2016-04-21	2016-04-21 15:31:06 UTC	2016-04-22 18:22:01 UTC	2017-02-04 14:54:26 UTC	research	34.5164	-93.3817	United States	High-income North America	Agkistrodon contortrix	iNaturalist
2016-04-08 10:37:00	2016-04-08	2016-04-08 15:37:00 UTC	2016-04-23 23:14:07 UTC	2017-02-04 14:54:15 UTC	research	34.8356	-92.4784	United States	High-income North America	Agkistrodon contortrix	iNaturalist
Sat Apr 23 2016 22:28:32 GMT-0500 (CDT)	2016-04-23	2016-04-24 03:28:32 UTC	2016-04-24 14:06:40 UTC	2017-02-07 01:53:23 UTC	research	30.6787	-96.1939	United States	High-income North America	Agkistrodon contortrix	iNaturalist
2016-04-25 20:50:00	2016-04-25	2016-04-26 01:50:00 UTC	2016-04-26 15:30:49 UTC	2017-02-04 13:59:26 UTC	research	30.2755	-97.1883	United States	High-income North America	Agkistrodon contortrix	iNaturalist
2016-04-25 9:01:57 PM CDT	2016-04-25	2016-04-26 02:01:57 UTC	2016-04-26 17:54:38 UTC	2017-02-04 13:59:14 UTC	research	33.0897	-97.759	United States	High-income North America	Agkistrodon contortrix	iNaturalist
Mon Apr 25 2016 22:49:25 GMT-0500 (CDT)	2016-04-25	2016-04-26 03:49:25 UTC	2016-04-26 20:01:13 UTC	2017-02-04 13:58:54 UTC	research	30.2893	-97.0759	United States	High-income North America	Agkistrodon contortrix	iNaturalist
2016-04-28 11:54:59 AM EDT	2016-04-28	2016-04-28 15:54:59 UTC	2016-04-28 17:11:53 UTC	2017-02-04 13:54:17 UTC	research	35.0559	-78.8587	United States	High-income North America	Agkistrodon contortrix	iNaturalist
Mon Apr 25 2016 23:05:13 GMT-0500 (CDT)	2016-04-25	2016-04-26 04:05:13 UTC	2016-04-29 02:56:55 UTC	2017-02-07 01:53:17 UTC	research	30.5961	-96.2584	United States	High-income North America	Agkistrodon contortrix	iNaturalist
Mon Apr 25 2016 23:12:29 GMT-0500 (CDT)	2016-04-25	2016-04-26 04:12:29 UTC	2016-04-29 02:58:26 UTC	2017-02-07 01:53:18 UTC	research	30.604	-96.2495	United States	High-income North America	Agkistrodon contortrix	iNaturalist
Mon Apr 25 2016 23:39:36 GMT-0500 (CDT)	2016-04-25	2016-04-26 04:39:36 UTC	2016-04-29 04:19:04 UTC	2017-02-07 01:53:18 UTC	research	30.6003	-96.2537	United States	High-income North America	Agkistrodon contortrix	iNaturalist
Fri Apr 29 2016 08:22:03 GMT-0500 (CDT)	2016-04-29	2016-04-29 13:22:03 UTC	2016-04-29 13:36:19 UTC	2017-02-04 13:53:20 UTC	research	31.5391	-95.8889	United States	High-income North America	Agkistrodon contortrix	iNaturalist
2016-04-25 10:24:20 PM CDT	2016-04-25	2016-04-26 03:24:20 UTC	2016-04-30 01:23:16 UTC	2017-02-07 01:53:57 UTC	research	30.7446	-96.2191	United States	High-income North America	Agkistrodon contortrix	iNaturalist
2016-04-25 10:09:24 PM CDT	2016-04-25	2016-04-26 03:09:24 UTC	2016-04-30 01:24:38 UTC	2017-02-07 01:53:57 UTC	research	30.7253	-96.2066	United States	High-income North America	Agkistrodon contortrix	iNaturalist
2016-04-25 8:49:51 PM CDT	2016-04-25	2016-04-26 01:49:51 UTC	2016-04-30 01:29:45 UTC	2017-02-07 01:53:59 UTC	research	30.6686	-96.1938	United States	High-income North America	Agkistrodon contortrix	iNaturalist
Thu Apr 28 2016 23:01:41 GMT-0500 (CDT)	2016-04-28	2016-04-29 04:01:41 UTC	2016-04-30 01:30:56 UTC	2017-02-04 13:52:42 UTC	research	30.3172	-97.2235	United States	High-income North America	Agkistrodon contortrix	iNaturalist
2016-04-22 9:39:23 PM CDT	2016-04-22	2016-04-23 02:39:23 UTC	2016-04-30 01:33:23 UTC	2017-02-07 01:53:59 UTC	research	30.5287	-96.2039	United States	High-income North America	Agkistrodon contortrix	iNaturalist
2016-04-30 8:39:47 PM CDT	2016-04-30	2016-05-01 01:39:47 UTC	2016-05-01 04:56:46 UTC	2017-02-07 01:53:45 UTC	research	30.6623	-96.2477	United States	High-income North America	Agkistrodon contortrix	iNaturalist
Wed Apr 27 2016 00:08:57 GMT-0500 (CDT)	2016-04-27	2016-04-27 05:08:57 UTC	2016-05-01 15:17:36 UTC	2017-02-07 01:53:25 UTC	research	30.6476	-96.2858	United States	High-income North America	Agkistrodon contortrix	iNaturalist
2016-05-01 12:11:00 PM CDT	2016-05-01	2016-05-01 17:11:00 UTC	2016-05-01 17:18:08 UTC	2017-02-07 15:43:33 UTC	research	31.1018	-94.3187	United States	High-income North America	Agkistrodon contortrix	iNaturalist
2016-05-01 8:53:55 PM CDT	2016-05-01	2016-05-02 01:53:55 UTC	2016-05-02 03:59:10 UTC	2017-02-07 01:54:00 UTC	research	30.5934	-96.2616	United States	High-income North America	Agkistrodon contortrix	iNaturalist
2016-05-01 8:55:42 PM CDT	2016-05-01	2016-05-02 01:55:42 UTC	2016-05-02 04:00:20 UTC	2017-02-07 01:54:00 UTC	research	30.5964	-96.2575	United States	High-income North America	Agkistrodon contortrix	iNaturalist
2016-04-28 22:06:00	2016-04-28	2016-04-29 03:06:00 UTC	2016-05-03 22:42:17 UTC	2017-02-04 13:50:02 UTC	research	30.3784	-97.1593	United States	High-income North America	Agkistrodon contortrix	iNaturalist
Tue May 03 2016 04:53:15 GMT-0400 (EDT)	2016-05-03	2016-05-03 08:53:15 UTC	2016-05-05 21:31:55 UTC	2017-02-04 13:49:22 UTC	research	37.3782	-76.682	United States	High-income North America	Agkistrodon contortrix	iNaturalist
2016-05-05	2016-05-05		2016-05-05 21:52:59 UTC	2017-02-04 13:49:14 UTC	research	32.9224	-96.5945	United States	High-income North America	Agkistrodon contortrix	iNaturalist
Fri May 06 2016 08:35:25 GMT-0500 (CDT)	2016-05-06	2016-05-06 13:35:25 UTC	2016-05-06 13:38:59 UTC	2017-02-04 13:48:02 UTC	research	30.0839	-95.6949	United States	High-income North America	Agkistrodon contortrix	iNaturalist
2016-05-04	2016-05-04		2016-05-06 21:18:19 UTC	2017-02-04 13:47:46 UTC	research	38.6047	-77.3927	United States	High-income North America	Agkistrodon contortrix	iNaturalist
Fri May 06 2016 17:54:02 GMT-0500 (CDT)	2016-05-06	2016-05-06 22:54:02 UTC	2016-05-06 22:54:16 UTC	2017-02-04 13:47:38 UTC	research	31.5364	-95.892	United States	High-income North America	Agkistrodon contortrix	iNaturalist
2016-04-29 11:11:00	2016-04-29	2016-04-29 16:11:00 UTC	2016-05-07 00:10:09 UTC	2017-02-04 13:47:30 UTC	research	34.7125	-94.4196	United States	High-income North America	Agkistrodon contortrix	iNaturalist
2016-04-30 21:45:00	2016-04-30	2016-05-01 02:45:09 UTC	2016-05-07 00:14:24 UTC	2017-02-04 13:47:22 UTC	research	33.8095	-94.3846	United States	High-income North America	Agkistrodon contortrix	iNaturalist
2016-05-06 12:52:19 PM CDT	2016-05-06	2016-05-06 17:52:19 UTC	2016-05-08 04:20:29 UTC	2017-02-04 13:46:55 UTC	research	32.5878	-97.1016	United States	High-income North America	Agkistrodon contortrix	iNaturalist
2016-05-07 11:01:21 AM CDT	2016-05-07	2016-05-07 16:01:21 UTC	2016-05-08 16:29:47 UTC	2017-02-04 13:46:45 UTC	research	35.315	-94.0305	United States	High-income North America	Agkistrodon contortrix	iNaturalist
Sat May 07 2016 21:08:30 GMT-0500 (CDT)	2016-05-07	2016-05-08 02:08:30 UTC	2016-05-08 18:14:08 UTC	2017-02-04 13:46:36 UTC	research	30.333	-97.8855	United States	High-income North America	Agkistrodon contortrix	iNaturalist
2016-04-15 8:11:24 PM CDT	2016-04-15	2016-04-16 01:11:24 UTC	2016-05-09 14:31:44 UTC	2017-02-04 13:45:37 UTC	research	30.0647	-95.1516	United States	High-income North America	Agkistrodon contortrix	iNaturalist
2016-04-29	2016-04-29		2016-05-10 15:13:51 UTC	2017-02-04 13:44:35 UTC	research	34.2973	-79.832	United States	High-income North America	Agkistrodon contortrix	iNaturalist
Tue May 10 2016 22:17:52 GMT-0500 (CDT)	2016-05-10	2016-05-11 03:17:52 UTC	2016-05-11 04:47:45 UTC	2017-02-04 13:44:18 UTC	research	33.4573	-98.1307	United States	High-income North America	Agkistrodon contortrix	iNaturalist
2016-05-10 9:03:19 PM CDT	2016-05-10	2016-05-11 02:03:19 UTC	2016-05-11 14:29:00 UTC	2017-02-04 13:43:58 UTC	research	33.1306	-97.7269	United States	High-income North America	Agkistrodon contortrix	iNaturalist
Fri Apr 15 2016 19:01:15 GMT-0500 (CDT)	2016-04-15	2016-04-16 00:01:15 UTC	2016-05-11 14:49:05 UTC	2017-02-04 13:43:48 UTC	research	32.6384	-96.665	United States	High-income North America	Agkistrodon contortrix	iNaturalist
Sun Apr 17 2016 13:10:04 GMT-0500 (CDT)	2016-04-17	2016-04-17 18:10:04 UTC	2016-05-11 14:50:25 UTC	2017-02-04 13:43:39 UTC	research	33.0821	-96.4164	United States	High-income North America	Agkistrodon contortrix	iNaturalist
Fri Apr 22 2016 16:15:31 GMT-0500 (CDT)	2016-04-22	2016-04-22 21:15:31 UTC	2016-05-11 14:53:07 UTC	2017-02-04 13:43:32 UTC	research	32.6607	-96.6968	United States	High-income North America	Agkistrodon contortrix	iNaturalist
Fri Apr 22 2016 16:16:41 GMT-0500 (CDT)	2016-04-22	2016-04-22 21:16:41 UTC	2016-05-11 14:55:57 UTC	2017-02-04 13:43:25 UTC	research	32.6703	-96.6595	United States	High-income North America	Agkistrodon contortrix	iNaturalist
Fri Apr 22 2016 16:47:31 GMT-0500 (CDT)	2016-04-22	2016-04-22 21:47:31 UTC	2016-05-11 14:56:40 UTC	2017-02-04 13:42:56 UTC	research	32.7613	-96.6323	United States	High-income North America	Agkistrodon contortrix	iNaturalist
Fri Apr 22 2016 17:50:47 GMT-0500 (CDT)	2016-04-22	2016-04-22 22:50:47 UTC	2016-05-11 14:57:30 UTC	2017-02-04 13:43:17 UTC	research	32.6056	-96.7825	United States	High-income North America	Agkistrodon contortrix	iNaturalist
Sun Apr 24 2016 15:05:43 GMT-0500 (CDT)	2016-04-24	2016-04-24 20:05:43 UTC	2016-05-11 15:06:57 UTC	2017-02-04 13:42:03 UTC	research	32.6359	-96.6136	United States	High-income North America	Agkistrodon contortrix	iNaturalist
Sun Apr 24 2016 15:06:25 GMT-0500 (CDT)	2016-04-24	2016-04-24 20:06:25 UTC	2016-05-11 15:09:32 UTC	2017-02-04 13:41:55 UTC	research	32.6247	-96.6807	United States	High-income North America	Agkistrodon contortrix	iNaturalist
Sun Apr 24 2016 15:37:14 GMT-0500 (CDT)	2016-04-24	2016-04-24 20:37:14 UTC	2016-05-11 15:11:47 UTC	2017-02-04 13:41:46 UTC	research	32.7226	-96.6893	United States	High-income North America	Agkistrodon contortrix	iNaturalist
Thu Apr 28 2016 17:44:44 GMT-0500 (CDT)	2016-04-28	2016-04-28 22:44:44 UTC	2016-05-11 15:13:59 UTC	2017-02-04 13:41:39 UTC	research	32.7686	-96.6732	United States	High-income North America	Agkistrodon contortrix	iNaturalist
Tue May 03 2016 15:59:43 GMT-0500 (CDT)	2016-05-03	2016-05-03 20:59:43 UTC	2016-05-11 15:30:53 UTC	2017-02-04 13:41:27 UTC	research	32.7455	-96.641	United States	High-income North America	Agkistrodon contortrix	iNaturalist
2016-05-10 2:36:53 PM CDT	2016-05-10	2016-05-10 19:36:53 UTC	2016-05-11 23:39:38 UTC	2017-02-04 13:41:20 UTC	research	30.2114	-98.4741	United States	High-income North America	Agkistrodon contortrix	iNaturalist
2014-07-18 13:10:00	2014-07-18	2014-07-18 13:10:56 UTC	2016-05-15 19:03:12 UTC	2017-02-04 13:39:23 UTC	research	35.0536	-83.1889	United States	High-income North America	Agkistrodon contortrix	iNaturalist
May 14, 2016 22:24	2016-05-14	2016-05-15 03:24:00 UTC	2016-05-17 16:15:34 UTC	2017-02-04 13:39:14 UTC	research	30.1409	-97.4585	United States	High-income North America	Agkistrodon contortrix	iNaturalist
2016-05-17	2016-05-17		2016-05-18 22:31:03 UTC	2017-02-04 13:39:06 UTC	research	32.789	-97.0995	United States	High-income North America	Agkistrodon contortrix	iNaturalist
Sun May 22 2016 20:40:29 GMT-0500 (CDT)	2016-05-22	2016-05-23 01:40:29 UTC	2016-05-23 04:18:14 UTC	2017-02-04 13:38:10 UTC	research	29.5877	-97.5838	United States	High-income North America	Agkistrodon contortrix	iNaturalist
Sun May 22 2016 20:50:17 GMT-0500 (CDT)	2016-05-22	2016-05-23 01:50:17 UTC	2016-05-23 16:22:56 UTC	2017-02-04 13:37:00 UTC	research	37.6867	-96.3351	United States	High-income North America	Agkistrodon contortrix	iNaturalist
Sun May 22 2016 21:13:45 GMT-0500 (CDT)	2016-05-22	2016-05-23 02:13:45 UTC	2016-05-23 16:25:34 UTC	2017-02-04 13:36:49 UTC	research	37.7637	-96.2796	United States	High-income North America	Agkistrodon contortrix	iNaturalist
2016-05-25 8:44:09 PM CDT	2016-05-25	2016-05-26 01:44:09 UTC	2016-05-26 13:18:18 UTC	2017-02-04 13:36:22 UTC	research	30.4296	-97.2391	United States	High-income North America	Agkistrodon contortrix	iNaturalist
Wed May 25 2016 21:07:42 GMT-0500 (CDT)	2016-05-25	2016-05-26 02:07:42 UTC	2016-05-27 13:50:19 UTC	2017-02-04 13:36:12 UTC	research	37.6376	-96.2633	United States	High-income North America	Agkistrodon contortrix	iNaturalist
Wed May 25 2016 21:47:04 GMT-0500 (CDT)	2016-05-25	2016-05-26 02:47:04 UTC	2016-05-27 14:11:42 UTC	2017-02-04 13:36:06 UTC	research	37.6273	-96.3557	United States	High-income North America	Agkistrodon contortrix	iNaturalist
Wed May 25 2016 21:51:06 GMT-0500 (CDT)	2016-05-25	2016-05-26 02:51:06 UTC	2016-05-27 14:12:20 UTC	2017-02-04 13:35:55 UTC	research	37.7101	-96.3762	United States	High-income North America	Agkistrodon contortrix	iNaturalist
Fri May 27 2016 10:15:21 GMT-0400 (EDT)	2016-05-27	2016-05-27 14:15:21 UTC	2016-05-27 16:11:36 UTC	2017-02-04 13:35:48 UTC	research	39.2915	-77.7284	United States	High-income North America	Agkistrodon contortrix	iNaturalist
Tue May 17 2016 12:20:51 GMT-0400 (EDT)	2016-05-17	2016-05-17 16:20:51 UTC	2016-05-27 21:46:20 UTC	2017-02-04 13:35:41 UTC	research	33.6677	-79.1364	United States	High-income North America	Agkistrodon contortrix	iNaturalist
2016-05-22 10:39:47 PM CDT	2016-05-22	2016-05-23 03:39:47 UTC	2016-05-28 19:17:30 UTC	2017-02-04 13:32:51 UTC	research	33.1766	-97.7755	United States	High-income North America	Agkistrodon contortrix	iNaturalist
2016-05-22 11:00:50 PM CDT	2016-05-22	2016-05-23 04:00:50 UTC	2016-05-28 19:17:32 UTC	2017-02-04 13:32:41 UTC	research	33.1759	-97.7751	United States	High-income North America	Agkistrodon contortrix	iNaturalist
2016-05-25 9:23:52 PM CDT	2016-05-25	2016-05-26 02:23:52 UTC	2016-05-28 19:17:59 UTC	2017-02-04 13:32:31 UTC	research	33.0691	-97.87	United States	High-income North America	Agkistrodon contortrix	iNaturalist
2016-05-25 9:29:01 PM CDT	2016-05-25	2016-05-26 02:29:01 UTC	2016-05-28 19:18:00 UTC	2017-02-04 13:32:13 UTC	research	33.0856	-97.8887	United States	High-income North America	Agkistrodon contortrix	iNaturalist
2016-05-25 9:30:45 PM CDT	2016-05-25	2016-05-26 02:30:45 UTC	2016-05-28 19:18:02 UTC	2017-02-04 13:32:05 UTC	research	33.0883	-97.891	United States	High-income North America	Agkistrodon contortrix	iNaturalist
2016-05-25 9:33:17 PM CDT	2016-05-25	2016-05-26 02:33:17 UTC	2016-05-28 19:18:03 UTC	2017-02-04 13:31:58 UTC	research	33.0992	-97.8927	United States	High-income North America	Agkistrodon contortrix	iNaturalist
2016-05-25 9:35:46 PM CDT	2016-05-25	2016-05-26 02:35:46 UTC	2016-05-28 19:18:05 UTC	2017-02-04 13:31:44 UTC	research	33.1079	-97.8932	United States	High-income North America	Agkistrodon contortrix	iNaturalist
2016-05-25 9:01:00 PM CDT	2016-05-25	2016-05-26 02:01:00 UTC	2016-05-28 19:18:07 UTC	2017-02-04 13:31:34 UTC	research	33.0851	-97.7743	United States	High-income North America	Agkistrodon contortrix	iNaturalist
Sat May 28 2016 16:29:44 GMT-0500 (CDT)	2016-05-28	2016-05-28 21:29:44 UTC	2016-05-28 21:32:05 UTC	2017-02-04 13:31:25 UTC	research	33.0645	-96.9985	United States	High-income North America	Agkistrodon contortrix	iNaturalist
Sat May 28 2016 22:07:56 GMT-0500 (CDT)	2016-05-28	2016-05-29 03:07:56 UTC	2016-05-29 03:18:49 UTC	2017-02-07 14:52:19 UTC	research	32.5873	-97.1031	United States	High-income North America	Agkistrodon contortrix	iNaturalist
Sat May 28 2016 23:51:14 GMT-0500 (CDT)	2016-05-28	2016-05-29 04:51:14 UTC	2016-05-29 17:30:05 UTC	2017-02-07 21:37:37 UTC	research	33.1192	-96.4265	United States	High-income North America	Agkistrodon contortrix	iNaturalist
2016-05-28 9:49:46 PM CDT	2016-05-28	2016-05-29 02:49:46 UTC	2016-05-29 23:58:53 UTC	2017-02-04 13:30:49 UTC	research	33.1325	-97.7794	United States	High-income North America	Agkistrodon contortrix	iNaturalist
Mon May 30 2016 07:22:47 GMT-0400 (EDT)	2016-05-30	2016-05-30 11:22:47 UTC	2016-05-30 14:16:32 UTC	2017-02-04 13:30:42 UTC	research	38.7653	-77.4107	United States	High-income North America	Agkistrodon contortrix	iNaturalist
Wed May 25 2016 14:05:13 GMT-0500 (CDT)	2016-05-25	2016-05-25 19:05:13 UTC	2016-05-30 15:41:08 UTC	2017-02-04 13:30:35 UTC	research	33.049	-96.8533	United States	High-income North America	Agkistrodon contortrix	iNaturalist
2016-06-03 9:08am	2016-06-03	2016-06-03 13:08:00 UTC	2016-06-03 14:56:25 UTC	2017-02-04 13:29:37 UTC	research	35.1045	-81.2685	United States	High-income North America	Agkistrodon contortrix	iNaturalist
Wed Jun 01 2016 14:24:35 GMT-0400 (EDT)	2016-06-01	2016-06-01 18:24:35 UTC	2016-06-03 21:36:31 UTC	2017-02-04 13:29:30 UTC	research	39.9052	-79.4888	United States	High-income North America	Agkistrodon contortrix	iNaturalist
Fri Jun 03 2016 15:20:20 GMT-0500 (CDT)	2016-06-03	2016-06-03 20:20:20 UTC	2016-06-03 23:11:14 UTC	2017-02-04 13:29:20 UTC	research	34.5481	-93.0346	United States	High-income North America	Agkistrodon contortrix	iNaturalist
Sat Jun 04 2016 11:37:16 GMT-0400 (EDT)	2016-06-04	2016-06-04 15:37:16 UTC	2016-06-06 12:00:42 UTC	2017-02-04 13:28:36 UTC	research	38.3871	-78.5019	United States	High-income North America	Agkistrodon contortrix	iNaturalist
Tue Jun 07 2016 14:17:19 GMT-0500 (CDT)	2016-06-07	2016-06-07 19:17:19 UTC	2016-06-07 21:01:54 UTC	2017-02-04 13:28:28 UTC	research	32.8357	-97.4762	United States	High-income North America	Agkistrodon contortrix	iNaturalist
Tue Jun 07 2016 11:24:59 GMT-0500 (CDT)	2016-06-07	2016-06-07 16:24:59 UTC	2016-06-08 03:06:09 UTC	2017-02-04 13:28:21 UTC	research	32.7049	-96.7047	United States	High-income North America	Agkistrodon contortrix	iNaturalist
Wed Jun 08 2016 12:43:02 GMT-0400 (EDT)	2016-06-08	2016-06-08 16:43:02 UTC	2016-06-08 16:53:07 UTC	2017-02-04 13:28:12 UTC	research	35.3539	-85.1554	United States	High-income North America	Agkistrodon contortrix	iNaturalist
2016-05-07 8:57:32 PM CDT	2016-05-07	2016-05-08 01:57:32 UTC	2016-06-10 03:21:58 UTC	2017-02-04 13:27:33 UTC	research	37.3428	-96.2928	United States	High-income North America	Agkistrodon contortrix	iNaturalist
2016-05-22 9:33:42 PM CDT	2016-05-22	2016-05-23 02:33:42 UTC	2016-06-10 03:22:13 UTC	2017-02-04 13:27:27 UTC	research	37.6513	-96.4659	United States	High-income North America	Agkistrodon contortrix	iNaturalist
Sat May 21 2016 21:27:12 GMT-0500 (CDT)	2016-05-21	2016-05-22 02:27:12 UTC	2016-06-10 14:14:47 UTC	2017-02-04 13:27:19 UTC	research	30.5424	-95.5465	United States	High-income North America	Agkistrodon contortrix	iNaturalist
Thu Jun 09 2016 21:15:16 GMT-0500 (CDT)	2016-06-09	2016-06-10 02:15:16 UTC	2016-06-11 16:41:02 UTC	2017-02-04 13:27:01 UTC	research	37.6436	-96.2728	United States	High-income North America	Agkistrodon contortrix	iNaturalist
Wed Jun 08 2016 21:14:38 GMT-0500 (CDT)	2016-06-08	2016-06-09 02:14:38 UTC	2016-06-11 17:44:03 UTC	2017-02-04 13:26:54 UTC	research	37.7591	-96.3894	United States	High-income North America	Agkistrodon contortrix	iNaturalist
Mon Jun 13 2016 10:49:10 GMT-0500 (CDT)	2016-06-13	2016-06-13 15:49:10 UTC	2016-06-13 17:15:59 UTC	2017-02-04 13:26:22 UTC	research	33.1758	-97.0728	United States	High-income North America	Agkistrodon contortrix	iNaturalist
Sat Jun 11 2016 01:02:36 GMT-0500 (CDT)	2016-06-11	2016-06-11 06:02:36 UTC	2016-06-14 04:25:56 UTC	2017-02-04 13:26:00 UTC	research	30.5657	-96.2152	United States	High-income North America	Agkistrodon contortrix	iNaturalist
2016-06-03 11:56:00	2016-06-03	2016-06-03 15:56:04 UTC	2016-06-14 05:09:15 UTC	2017-02-04 13:25:36 UTC	research	37.8485	-79.0796	United States	High-income North America	Agkistrodon contortrix	iNaturalist
2016-05-09 2:56:42 PM CDT	2016-05-09	2016-05-09 19:56:42 UTC	2016-06-15 17:27:05 UTC	2017-02-04 13:25:09 UTC	research	32.8003	-96.7201	United States	High-income North America	Agkistrodon contortrix	iNaturalist
2016-06-10 1:41:36 PM CDT	2016-06-10	2016-06-10 18:41:36 UTC	2016-06-15 17:57:21 UTC	2017-02-04 13:25:02 UTC	research	32.7889	-97.1041	United States	High-income North America	Agkistrodon contortrix	iNaturalist
2016-05-31 6:52:15 AM CDT	2016-05-31	2016-05-31 11:52:15 UTC	2016-06-15 17:57:23 UTC	2017-02-04 13:24:55 UTC	research	32.7898	-97.1002	United States	High-income North America	Agkistrodon contortrix	iNaturalist
2014-06-13 9:56:59 AM CDT	2014-06-13	2014-06-13 14:56:59 UTC	2016-06-15 17:57:27 UTC	2017-02-04 13:24:47 UTC	research	32.7948	-97.1185	United States	High-income North America	Agkistrodon contortrix	iNaturalist
2014-05-15 6:35:44 PM CDT	2014-05-15	2014-05-15 23:35:44 UTC	2016-06-15 17:57:29 UTC	2017-02-04 13:24:40 UTC	research	32.7837	-97.0842	United States	High-income North America	Agkistrodon contortrix	iNaturalist
Thu Jun 16 2016 20:41:17 GMT-0400 (EDT)	2016-06-16	2016-06-17 00:41:17 UTC	2016-06-17 01:57:34 UTC	2017-02-04 13:24:18 UTC	research	35.4583	-79.9995	United States	High-income North America	Agkistrodon contortrix	iNaturalist
Wed Jun 08 2016 21:24:11 GMT-0500 (CDT)	2016-06-08	2016-06-09 02:24:11 UTC	2016-06-17 14:53:43 UTC	2017-02-04 13:24:12 UTC	research	37.7573	-96.3801	United States	High-income North America	Agkistrodon contortrix	iNaturalist
2016-06-18 11:48:22 AM CDT	2016-06-18	2016-06-18 16:48:22 UTC	2016-06-19 16:17:30 UTC	2017-02-04 13:22:17 UTC	research	33.369	-97.0119	United States	High-income North America	Agkistrodon contortrix	iNaturalist
Mon Jun 20 2016 09:14:35 GMT-0400 (EDT)	2016-06-20	2016-06-20 13:14:35 UTC	2016-06-20 19:42:28 UTC	2017-02-04 13:21:57 UTC	research	38.6228	-77.7228	United States	High-income North America	Agkistrodon contortrix	iNaturalist
Sat May 28 2016 16:14:28 GMT-0500 (CDT)	2016-05-28	2016-05-28 21:14:28 UTC	2016-06-21 15:23:13 UTC	2017-02-04 13:21:50 UTC	research	38.9573	-94.8381	United States	High-income North America	Agkistrodon contortrix	iNaturalist
2016-06-22	2016-06-22		2016-06-23 03:29:32 UTC	2017-02-04 13:21:30 UTC	research	32.5899	-94.7895	United States	High-income North America	Agkistrodon contortrix	iNaturalist
Thu Jun 16 2016 22:13:38 GMT-0500 (CDT)	2016-06-16	2016-06-17 03:13:38 UTC	2016-06-28 13:44:42 UTC	2017-02-04 13:18:09 UTC	research	30.0498	-94.639	United States	High-income North America	Agkistrodon contortrix	iNaturalist
Tue Mar 22 2016 16:57:34 GMT-0500 (CDT)	2016-03-22	2016-03-22 21:57:34 UTC	2016-06-28 19:31:11 UTC	2017-02-04 13:18:01 UTC	research	29.5919	-95.0774	United States	High-income North America	Agkistrodon contortrix	iNaturalist
Wed May 11 2016 12:17:42 GMT-0500 (CDT)	2016-05-11	2016-05-11 17:17:42 UTC	2016-06-29 03:56:10 UTC	2017-02-04 13:17:53 UTC	research	32.1308	-91.4829	United States	High-income North America	Agkistrodon contortrix	iNaturalist
Thu Jun 30 2016 21:15:26 GMT-0500 (CDT)	2016-06-30	2016-07-01 02:15:26 UTC	2016-07-01 02:42:24 UTC	2017-02-04 13:17:30 UTC	research	30.8148	-96.3401	United States	High-income North America	Agkistrodon contortrix	iNaturalist
Thu Jun 30 2016 20:30:38 GMT-0500 (CDT)	2016-06-30	2016-07-01 01:30:38 UTC	2016-07-01 13:22:07 UTC	2017-02-04 13:17:15 UTC	research	30.6246	-96.3875	United States	High-income North America	Agkistrodon contortrix	iNaturalist
Sat Jun 11 2016 21:16:19 GMT-0400 (EDT)	2016-06-11	2016-06-12 01:16:19 UTC	2016-07-02 02:41:08 UTC	2017-02-04 13:17:08 UTC	research	35.2935	-76.6853	United States	High-income North America	Agkistrodon contortrix	iNaturalist
Tue Jul 05 2016 18:46:57 GMT-0400 (EDT)	2016-07-05	2016-07-05 22:46:57 UTC	2016-07-05 22:47:59 UTC	2017-02-04 13:16:31 UTC	research	35.7183	-81.7964	United States	High-income North America	Agkistrodon contortrix	iNaturalist
Mon Jul 04 2016 22:15:31 GMT-0500 (CDT)	2016-07-04	2016-07-05 03:15:31 UTC	2016-07-06 14:30:34 UTC	2017-02-04 13:16:23 UTC	research	32.2847	-96.0178	United States	High-income North America	Agkistrodon contortrix	iNaturalist
Wed Jun 01 2016 16:29:05 GMT-0400 (EDT)	2016-06-01	2016-06-01 20:29:05 UTC	2016-07-07 13:17:05 UTC	2017-02-04 13:16:16 UTC	research	33.9335	-85.3561	United States	High-income North America	Agkistrodon contortrix	iNaturalist
Thu Jul 07 2016 21:17:01 GMT-0500 (CDT)	2016-07-07	2016-07-08 02:17:01 UTC	2016-07-08 13:21:27 UTC	2017-02-07 21:28:54 UTC	research	30.4001	-95.1658	United States	High-income North America	Agkistrodon contortrix	iNaturalist
Thu Jul 07 2016 22:08:41 GMT-0500 (CDT)	2016-07-07	2016-07-08 03:08:41 UTC	2016-07-09 04:29:11 UTC	2017-02-04 13:15:35 UTC	research	30.4296	-95.1939	United States	High-income North America	Agkistrodon contortrix	iNaturalist
2016-07-11 8:37:53 AM CDT	2016-07-11	2016-07-11 13:37:53 UTC	2016-07-11 13:38:46 UTC	2017-02-04 13:15:14 UTC	research	32.8019	-96.7197	United States	High-income North America	Agkistrodon contortrix	iNaturalist
2016-07-10 9:36:29 PM CDT	2016-07-10	2016-07-11 02:36:29 UTC	2016-07-11 21:37:27 UTC	2017-02-04 13:14:59 UTC	research	37.5017	-90.9806	United States	High-income North America	Agkistrodon contortrix	iNaturalist
2016-07-10 9:51:44 PM CDT	2016-07-10	2016-07-11 02:51:44 UTC	2016-07-11 21:37:28 UTC	2017-02-04 13:14:52 UTC	research	37.4653	-90.9482	United States	High-income North America	Agkistrodon contortrix	iNaturalist
2016-07-10 9:56:24 PM CDT	2016-07-10	2016-07-11 02:56:24 UTC	2016-07-11 21:37:29 UTC	2017-02-04 13:14:44 UTC	research	37.4789	-90.9401	United States	High-income North America	Agkistrodon contortrix	iNaturalist
2016-07-10 10:00:44 PM CDT	2016-07-10	2016-07-11 03:00:44 UTC	2016-07-11 21:37:30 UTC	2017-02-04 13:14:37 UTC	research	37.4863	-90.9557	United States	High-income North America	Agkistrodon contortrix	iNaturalist
2016-07-10 10:17:31 PM CDT	2016-07-10	2016-07-11 03:17:31 UTC	2016-07-11 21:37:31 UTC	2017-02-04 13:14:30 UTC	research	37.4777	-91.0047	United States	High-income North America	Agkistrodon contortrix	iNaturalist
2016-07-11 10:07:45 PM CDT	2016-07-11	2016-07-12 03:07:45 UTC	2016-07-12 20:15:22 UTC	2017-02-04 13:14:15 UTC	research	34.7133	-94.6612	United States	High-income North America	Agkistrodon contortrix	iNaturalist
2016-07-11 10:25:12 PM CDT	2016-07-11	2016-07-12 03:25:12 UTC	2016-07-12 20:15:24 UTC	2017-02-04 13:14:09 UTC	research	34.6855	-94.5805	United States	High-income North America	Agkistrodon contortrix	iNaturalist
2016-07-11 10:42:51 PM CDT	2016-07-11	2016-07-12 03:42:51 UTC	2016-07-12 20:15:26 UTC	2017-02-04 13:13:59 UTC	research	34.6946	-94.495	United States	High-income North America	Agkistrodon contortrix	iNaturalist
2016-07-11 10:57:49 PM CDT	2016-07-11	2016-07-12 03:57:49 UTC	2016-07-12 20:15:27 UTC	2017-02-04 13:13:51 UTC	research	34.6928	-94.5221	United States	High-income North America	Agkistrodon contortrix	iNaturalist
2016-07-11 11:17:06 PM CDT	2016-07-11	2016-07-12 04:17:06 UTC	2016-07-12 20:15:28 UTC	2017-02-04 13:13:45 UTC	research	34.6967	-94.6232	United States	High-income North America	Agkistrodon contortrix	iNaturalist
2016-07-11 11:31:55 PM CDT	2016-07-11	2016-07-12 04:31:55 UTC	2016-07-12 20:15:30 UTC	2017-02-04 13:13:38 UTC	research	34.7125	-94.6752	United States	High-income North America	Agkistrodon contortrix	iNaturalist
2016-07-11 11:40:56 PM CDT	2016-07-11	2016-07-12 04:40:56 UTC	2016-07-12 20:15:31 UTC	2017-02-04 13:13:29 UTC	research	34.7204	-94.6947	United States	High-income North America	Agkistrodon contortrix	iNaturalist
2016-03-20	2016-03-20		2016-07-15 13:04:00 UTC	2017-02-04 13:12:23 UTC	research	30.2089	-93.3389	United States	High-income North America	Agkistrodon contortrix	iNaturalist
2016-06-11	2016-06-11		2016-07-17 12:33:37 UTC	2017-02-04 13:12:02 UTC	research	35.9817	-79.0411	United States	High-income North America	Agkistrodon contortrix	iNaturalist
Mon Jul 18 2016 20:17:30 GMT-0500 (CDT)	2016-07-18	2016-07-19 01:17:30 UTC	2016-07-20 20:41:52 UTC	2017-02-04 13:10:58 UTC	research	32.9278	-96.5947	United States	High-income North America	Agkistrodon contortrix	iNaturalist
2016-06-26 13:51:00	2016-06-26	2016-06-26 18:51:00 UTC	2016-07-23 18:57:58 UTC	2017-02-04 13:10:51 UTC	research	36.8789	-93.1899	United States	High-income North America	Agkistrodon contortrix	iNaturalist
2016-07-24 12:16:27 AM CDT	2016-07-24	2016-07-24 05:16:27 UTC	2016-07-24 05:17:10 UTC	2017-02-04 13:10:36 UTC	research	29.206	-97.9556	United States	High-income North America	Agkistrodon contortrix	iNaturalist
2016/07/17 8:00 AM CDT	2016-07-17	2016-07-17 13:00:00 UTC	2016-07-24 16:50:26 UTC	2017-02-04 13:10:29 UTC	research	34.8373	-92.4756	United States	High-income North America	Agkistrodon contortrix	iNaturalist
July 28, 2016 01:52	2016-07-28	2016-07-28 06:52:00 UTC	2016-07-28 16:43:56 UTC	2017-02-04 13:10:15 UTC	research	32.9675	-96.6574	United States	High-income North America	Agkistrodon contortrix	iNaturalist
2016-05-02 8:58:02 PM CDT	2016-05-02	2016-05-03 01:58:02 UTC	2016-07-29 17:27:23 UTC	2017-02-04 13:10:08 UTC	research	34.7081	-94.4633	United States	High-income North America	Agkistrodon contortrix	iNaturalist
Fri Jul 29 2016 16:23:39 GMT-0400 (EDT)	2016-07-29	2016-07-29 20:23:39 UTC	2016-07-29 20:27:59 UTC	2017-02-04 13:09:59 UTC	research	32.4268	-81.7676	United States	High-income North America	Agkistrodon contortrix	iNaturalist
Sun Jul 31 2016 11:40:12 GMT-0500 (CDT)	2016-07-31	2016-07-31 16:40:12 UTC	2016-07-31 23:44:07 UTC	2017-02-04 13:09:12 UTC	research	34.9308	-85.8724	United States	High-income North America	Agkistrodon contortrix	iNaturalist
Fri Jul 29 2016 20:57:58 GMT-0500 (CDT)	2016-07-29	2016-07-30 01:57:58 UTC	2016-08-01 15:19:53 UTC	2017-02-04 13:09:03 UTC	research	37.647	-96.3656	United States	High-income North America	Agkistrodon contortrix	iNaturalist
Fri Jul 29 2016 21:02:55 GMT-0500 (CDT)	2016-07-29	2016-07-30 02:02:55 UTC	2016-08-01 15:22:04 UTC	2017-02-04 13:08:55 UTC	research	37.7784	-96.298	United States	High-income North America	Agkistrodon contortrix	iNaturalist
Fri Jul 29 2016 21:17:37 GMT-0500 (CDT)	2016-07-29	2016-07-30 02:17:37 UTC	2016-08-01 15:22:57 UTC	2017-02-04 13:08:44 UTC	research	37.6795	-96.3572	United States	High-income North America	Agkistrodon contortrix	iNaturalist
2016-08-01 7:29:52 PM CDT	2016-08-01	2016-08-02 00:29:52 UTC	2016-08-02 00:32:07 UTC	2017-02-04 13:08:35 UTC	research	32.5887	-97.1004	United States	High-income North America	Agkistrodon contortrix	iNaturalist
2016-07-13	2016-07-13		2016-08-02 16:39:27 UTC	2017-02-04 13:08:28 UTC	research	35.1463	-89.9836	United States	High-income North America	Agkistrodon contortrix	iNaturalist
2016-08-06 5:22:18 PM EDT	2016-08-06	2016-08-06 21:22:18 UTC	2016-08-06 21:27:04 UTC	2017-02-04 13:07:42 UTC	research	37.6538	-83.7226	United States	High-income North America	Agkistrodon contortrix	iNaturalist
Mon Jul 25 2016 20:57:22 GMT-0400 (EDT)	2016-07-25	2016-07-26 00:57:22 UTC	2016-08-07 00:23:03 UTC	2017-02-04 13:07:33 UTC	research	35.8077	-79.0457	United States	High-income North America	Agkistrodon contortrix	iNaturalist
Sun Jul 10 2016 15:27:39 GMT-0400 (EDT)	2016-07-10	2016-07-10 19:27:39 UTC	2016-08-07 14:28:06 UTC	2017-02-04 13:07:27 UTC	research	35.5176	-78.1542	United States	High-income North America	Agkistrodon contortrix	iNaturalist
2016-06-03 5:10:00 PM CDT	2016-06-03	2016-06-03 22:10:00 UTC	2016-08-08 02:27:33 UTC	2017-02-04 13:07:00 UTC	research	30.0545	-97.2356	United States	High-income North America	Agkistrodon contortrix	iNaturalist
Tue Jun 21 2016 15:24:09 GMT-0400 (EDT)	2016-06-21	2016-06-21 19:24:09 UTC	2016-08-08 14:38:08 UTC	2017-02-04 13:06:52 UTC	research	34.2232	-84.8466	United States	High-income North America	Agkistrodon contortrix	iNaturalist
Sat May 21 2016 14:01:23 GMT-0500 (CDT)	2016-05-21	2016-05-21 19:01:23 UTC	2016-08-08 16:25:14 UTC	2017-02-04 13:06:37 UTC	research	36.0057	-92.2232	United States	High-income North America	Agkistrodon contortrix	iNaturalist
2016-08-03 11:55:59 PM CDT	2016-08-03	2016-08-04 04:55:59 UTC	2016-08-08 18:43:35 UTC	2017-02-04 13:06:17 UTC	research	30.5348	-103.849	United States	High-income North America	Agkistrodon contortrix	iNaturalist
2016/08/08 6:19 AM CDT	2016-08-08	2016-08-08 11:19:00 UTC	2016-08-08 19:56:56 UTC	2017-02-04 13:06:05 UTC	research	29.9245	-95.2252	United States	High-income North America	Agkistrodon contortrix	iNaturalist
2016/08/07 2:27 PM CDT	2016-08-07	2016-08-07 19:27:00 UTC	2016-08-08 21:37:38 UTC	2017-02-04 13:05:56 UTC	research	39.2051	-86.5234	United States	High-income North America	Agkistrodon contortrix	iNaturalist
Sat Jun 11 2016 21:16:33 GMT-0400 (EDT)	2016-06-11	2016-06-12 01:16:33 UTC	2016-08-10 18:56:40 UTC	2017-02-04 13:05:48 UTC	research	35.2982	-76.6656	United States	High-income North America	Agkistrodon contortrix	iNaturalist
2016/08/02 9:39 AM CDT	2016-08-02	2016-08-02 14:39:00 UTC	2016-08-12 14:36:39 UTC	2017-02-04 13:05:33 UTC	research	35.2006	-82.6171	United States	High-income North America	Agkistrodon contortrix	iNaturalist
Mon Jul 04 2016 17:11:02 GMT-0400 (EDT)	2016-07-04	2016-07-04 21:11:02 UTC	2016-08-13 20:17:46 UTC	2017-02-04 13:05:24 UTC	research	37.5123	-79.5276	United States	High-income North America	Agkistrodon contortrix	iNaturalist
2016/08/09 12:06 PM CDT	2016-08-09	2016-08-09 17:06:00 UTC	2016-08-14 01:55:37 UTC	2017-02-04 13:05:18 UTC	research	35.3552	-76.9734	United States	High-income North America	Agkistrodon contortrix	iNaturalist
Sat Aug 13 2016 22:33:20 GMT-0400 (EDT)	2016-08-13	2016-08-14 02:33:20 UTC	2016-08-14 05:33:39 UTC	2017-02-04 13:05:13 UTC	research	36.0736	-79.146	United States	High-income North America	Agkistrodon contortrix	iNaturalist
2016-08-08 1:47:00 AM EDT	2016-08-08	2016-08-08 05:47:00 UTC	2016-08-16 05:50:22 UTC	2017-02-04 13:04:08 UTC	research	35.9549	-82.8273	United States	High-income North America	Agkistrodon contortrix	iNaturalist
Thu Aug 11 2016 11:13:17 GMT-0500 (CDT)	2016-08-11	2016-08-11 16:13:17 UTC	2016-08-16 17:42:58 UTC	2017-02-04 13:04:01 UTC	research	33.2588	-96.6497	United States	High-income North America	Agkistrodon contortrix	iNaturalist
Wed Oct 28 2015 15:12:40 GMT-0500 (CDT)	2015-10-28	2015-10-28 20:12:40 UTC	2016-08-18 02:24:18 UTC	2017-02-04 13:03:52 UTC	research	30.4093	-92.9669	United States	High-income North America	Agkistrodon contortrix	iNaturalist
2016-08-20 8:36:52 AM CDT	2016-08-20	2016-08-20 13:36:52 UTC	2016-08-20 13:39:36 UTC	2017-02-04 13:03:44 UTC	research	32.9716	-97.1572	United States	High-income North America	Agkistrodon contortrix	iNaturalist
2016/07/06 9:50 AM CDT	2016-07-06	2016-07-06 14:50:00 UTC	2016-08-22 04:28:16 UTC	2017-02-04 13:03:39 UTC	research	38.8604	-78.1651	United States	High-income North America	Agkistrodon contortrix	iNaturalist
2016-04-30 12:24:12 PM EDT	2016-04-30	2016-04-30 16:24:12 UTC	2016-08-24 14:10:09 UTC	2017-02-04 13:03:32 UTC	research	33.8228	-80.8256	United States	High-income North America	Agkistrodon contortrix	iNaturalist
2016-08-24 5:18:46 PM EDT	2016-08-24	2016-08-24 21:18:46 UTC	2016-08-24 21:19:52 UTC	2017-02-04 13:03:25 UTC	research	35.4186	-82.2438	United States	High-income North America	Agkistrodon contortrix	iNaturalist
2016-08-24 5:20:33 PM EDT	2016-08-24	2016-08-24 21:20:33 UTC	2016-08-24 21:21:47 UTC	2017-02-04 13:03:18 UTC	research	35.4322	-82.255	United States	High-income North America	Agkistrodon contortrix	iNaturalist
2016-08-24 10:35:52 PM CDT	2016-08-24	2016-08-25 03:35:52 UTC	2016-08-25 14:37:42 UTC	2017-02-04 13:03:11 UTC	research	33.1726	-97.7545	United States	High-income North America	Agkistrodon contortrix	iNaturalist
2016-06-12 5:06:00 AM CDT	2016-06-12	2016-06-12 10:06:00 UTC	2016-08-25 16:13:35 UTC	2017-02-04 13:03:04 UTC	research	36.7203	-94.0985	United States	High-income North America	Agkistrodon contortrix	iNaturalist
Wed Mar 30 2016 16:14:05 GMT-0500 (CDT)	2016-03-30	2016-03-30 21:14:05 UTC	2016-08-26 16:33:14 UTC	2017-02-04 13:02:56 UTC	research	29.8053	-95.975	United States	High-income North America	Agkistrodon contortrix	iNaturalist
Mon May 23 2016 08:26:23 GMT-0500 (CDT)	2016-05-23	2016-05-23 13:26:23 UTC	2016-08-26 17:47:28 UTC	2017-02-04 13:02:49 UTC	research	38.9051	-96.8673	United States	High-income North America	Agkistrodon contortrix	iNaturalist
2016-08-27 10:56:25 AM EDT	2016-08-27	2016-08-27 14:56:25 UTC	2016-08-27 14:57:40 UTC	2017-02-04 13:02:32 UTC	research	32.5693	-80.1794	United States	High-income North America	Agkistrodon contortrix	iNaturalist
2016-08-28 9:19:56 PM CDT	2016-08-28	2016-08-29 02:19:56 UTC	2016-08-29 02:26:58 UTC	2017-02-04 13:01:57 UTC	research	35.9685	-92.1742	United States	High-income North America	Agkistrodon contortrix	iNaturalist
Mon Aug 29 2016 07:24:16 GMT-0500 (CDT)	2016-08-29	2016-08-29 12:24:16 UTC	2016-08-29 12:34:53 UTC	2017-02-04 13:01:49 UTC	research	32.5882	-97.1027	United States	High-income North America	Agkistrodon contortrix	iNaturalist
Sat Aug 27 2016 11:08:37 GMT-0400 (EDT)	2016-08-27	2016-08-27 15:08:37 UTC	2016-08-29 20:10:39 UTC	2017-02-04 13:01:33 UTC	research	38.5722	-78.2946	United States	High-income North America	Agkistrodon contortrix	iNaturalist
Thu Sep 01 2016 14:05:21 GMT-0500 (CDT)	2016-09-01	2016-09-01 19:05:21 UTC	2016-09-01 19:07:08 UTC	2017-02-04 12:59:53 UTC	research	32.7833	-97.1163	United States	High-income North America	Agkistrodon contortrix	iNaturalist
2016-09-02 3:23:23 PM CDT	2016-09-02	2016-09-02 20:23:23 UTC	2016-09-02 20:25:38 UTC	2017-02-04 12:59:30 UTC	research	36.971	-90.362	United States	High-income North America	Agkistrodon contortrix	iNaturalist
2013/07/05 2:43 PM CDT	2013-07-05	2013-07-05 19:43:00 UTC	2016-09-03 18:48:08 UTC	2017-02-04 12:59:16 UTC	research	35.7121	-83.3838	United States	High-income North America	Agkistrodon contortrix	iNaturalist
2016/06/25 10:04 AM CDT	2016-06-25	2016-06-25 15:04:00 UTC	2016-09-04 22:23:55 UTC	2017-02-04 12:58:43 UTC	research	30.5795	-94.3783	United States	High-income North America	Agkistrodon contortrix	iNaturalist
2016-09-05 12:03:00 PM CDT	2016-09-05	2016-09-05 17:03:00 UTC	2016-09-05 20:29:21 UTC	2017-02-04 12:58:26 UTC	research	29.2852	-103.88	United States	High-income North America	Agkistrodon contortrix	iNaturalist
2016-09-04 6:51:53 PM CDT	2016-09-04	2016-09-04 23:51:53 UTC	2016-09-06 02:30:22 UTC	2017-02-04 12:58:17 UTC	research	29.2882	-103.901	United States	High-income North America	Agkistrodon contortrix	iNaturalist
2016-09-04 6:34:58 PM CDT	2016-09-04	2016-09-04 23:34:58 UTC	2016-09-06 02:30:23 UTC	2017-02-04 12:58:11 UTC	research	29.2796	-103.84	United States	High-income North America	Agkistrodon contortrix	iNaturalist
Sat Sep 03 2016 20:50:42 GMT-0500 (CDT)	2016-09-03	2016-09-04 01:50:42 UTC	2016-09-06 23:09:01 UTC	2017-02-04 12:58:03 UTC	research	37.7658	-96.2909	United States	High-income North America	Agkistrodon contortrix	iNaturalist
2016/09/07 7:57 PM CDT	2016-09-07	2016-09-08 00:57:00 UTC	2016-09-08 14:23:53 UTC	2017-02-04 12:57:55 UTC	research	37.6292	-89.1627	United States	High-income North America	Agkistrodon contortrix	iNaturalist
2016/09/07 8:11 PM CDT	2016-09-07	2016-09-08 01:11:00 UTC	2016-09-08 14:23:53 UTC	2017-02-04 12:57:48 UTC	research	37.6112	-89.1825	United States	High-income North America	Agkistrodon contortrix	iNaturalist
[truncated: 7,115 more rows]
