# Supplementary material for: Participatory approaches and open data on venomous snakes: A neglected opportunity in the global snakebite crisis?
Source: PLoS Negl Trop Dis. 2018 Mar 8;12(3):e0006162. doi: 10.1371/journal.pntd.0006162 (PMC5843214; doi:10.1371/journal.pntd.0006162)
Supplement: S4 Dataset — (XLSX) [file pntd.0006162.s006.xlsx]

## Sheet: Sheet1
Scientist-generated observations dataset
Scientific Name (genus + Specificiepithet)	country	GBD REGIONS	decimallatitude	decimallongitude	eventdate	year	month	day	references	GBIFid
Bothrops asper	Colombia	Central Latin America	8.34762	-77.1184	2014-05-31T02:00Z	2014	5	31		1270713843
Bothrops asper	Colombia	Central Latin America	8.5381	-76.8201	2014-05-14T02:00Z	2014	5	14		1270713831
Porthidium lansbergii	Colombia	Central Latin America	8.34762	-77.1184	2014-05-31T02:00Z	2014	5	31		1270713844
Bothrops asper	Colombia	Central Latin America	5.38908	-72.486						1064653998
Bothrops asper	Colombia	Central Latin America	5.50178	-72.4482						1064541003
Bothrops asper	Colombia	Central Latin America	5.50178	-72.4482						1064541000
Bothrops atrox	Colombia	Central Latin America	5.38908	-72.486						1064654006
Bothrops atrox	Colombia	Central Latin America	4.99917	-72.6939	2014-04-14T02:00Z	2014	4	14		1064627454
Bothrops atrox	Colombia	Central Latin America	4.89358	-72.3912	2009-04-29T02:00Z	2009	4	29		729689873
Micrurus lemniscatus	Colombia	Central Latin America	5.38488	-72.4774						1064652648
Vipera latastei	Spain	Western Europe	39.7	-1.78						360099034
Gloydius blomhoffii	Japan	High-income Asia Pacific	39.82	140.07	2007-07-22T02:00Z	2007	7	22		380097964
Gloydius blomhoffii	Japan	High-income Asia Pacific	39.74	140.13						380097952
Gloydius blomhoffii	Japan	High-income Asia Pacific	39.74	140.13						380097950
Gloydius blomhoffii	Japan	High-income Asia Pacific	39.74	140.13						380097937
Gloydius blomhoffii	Japan	High-income Asia Pacific	39.74	140.13						380097935
Rhabdophis tigrinus	Japan	High-income Asia Pacific	39.74	140.13						380097951
Rhabdophis tigrinus	Japan	High-income Asia Pacific	39.74	140.13						380097946
Rhabdophis tigrinus	Japan	High-income Asia Pacific	39.74	140.13						380097934
Acanthophis antarcticus	Australia	Australasia	-33.233	151.233						1270033624
Acanthophis antarcticus	Australia	Australasia	-33.233	151.233						1270033610
Acanthophis antarcticus	Australia	Australasia	-17.15	144.516	1990-12-01T01:00Z	1990	12	1		1253333319
Acanthophis antarcticus	Australia	Australasia	-33.65	151.15	1999-05-05T02:00Z	1999	5	5		1135110351
Acanthophis antarcticus	Australia	Australasia	-37.133	149.166						1100537110
Acanthophis antarcticus	Australia	Australasia	-31.166	149.333	1981-03-12T01:00Z	1981	3	12		1100536286
Acanthophis antarcticus	Australia	Australasia	-33.583	151.3	1980-03-05T01:00Z	1980	3	5		1100533744
Acanthophis antarcticus	Australia	Australasia	-25.416	142.65						1100533594
Acanthophis antarcticus	Australia	Australasia	-33.733	150.45						1100532801
Acanthophis antarcticus	Australia	Australasia	-33.733	150.45						1100532767
Acanthophis antarcticus	Australia	Australasia	-33.75	151.216	1953-01-01T01:00Z	1953				1100531792
Acanthophis antarcticus	Australia	Australasia	-33.733	151.216	1980-01-01T01:00Z	1980	1	1		1100531780
Acanthophis antarcticus	Australia	Australasia	-28.45	153.266	1969-04-06T01:00Z	1969	4	6		1100530621
Acanthophis antarcticus	Australia	Australasia	-28.433	153.283	1974-12-31T01:00Z	1974	12	31		1100530200
Acanthophis antarcticus	Australia	Australasia	-33.616	151.1	1976-01-01T01:00Z	1976				1100527278
Acanthophis antarcticus	Australia	Australasia	-33.7	150.566						1100526613
Acanthophis antarcticus	Australia	Australasia	-33.7	151.1						1100524859
Acanthophis antarcticus	Australia	Australasia	-33.7	151.283	1979-05-23T01:00Z	1979	5	23		1100522672
Acanthophis antarcticus	Australia	Australasia	-24.8	153.216	1972-01-01T01:00Z	1972				1100522029
Acanthophis antarcticus	Australia	Australasia	-33.366	151.283						1100520465
Acanthophis antarcticus	Australia	Australasia	-33.2	150.533	1979-02-27T01:00Z	1979	2	27		1100518414
Acanthophis antarcticus	Australia	Australasia	-33.566	151.316						1100516913
Acanthophis antarcticus	Australia	Australasia	-33.7	150.55						1100511481
Acanthophis antarcticus	Australia	Australasia	-31.9	152.483						1100511411
Acanthophis antarcticus	Australia	Australasia	-16.916	145.766	1969-01-01T01:00Z	1969				1100511381
Acanthophis antarcticus	Australia	Australasia	-30.3	153.133						1100511378
Acanthophis antarcticus	Australia	Australasia	-30.3	153.133						1100511375
Acanthophis antarcticus	Australia	Australasia	-33.733	150.483	1969-02-01T01:00Z	1969	2			1100511360
Acanthophis antarcticus	Australia	Australasia	-33.683	151.033						1100507626
Acanthophis antarcticus	Australia	Australasia	-34.083	151.016	1969-01-09T01:00Z	1969	1	9		1100507028
Acanthophis antarcticus	Australia	Australasia	-33.633	151.3						1100504145
Acanthophis antarcticus	Australia	Australasia	-33.9486	151.243						1100504123
Acanthophis antarcticus	Australia	Australasia	-36.683	149.85						1100500910
Acanthophis antarcticus	Australia	Australasia	-33.8	151.25	1976-11-01T01:00Z	1976	11			1100497917
Acanthophis antarcticus	Australia	Australasia	-34.133	151						1100495960
Acanthophis antarcticus	Australia	Australasia	-17.383	145.383						1100485973
Acanthophis antarcticus	Australia	Australasia	-33.333	151.083	1974-04-01T01:00Z	1974	4			1100484002
Acanthophis antarcticus	Australia	Australasia	-33.666	151.1	1969-01-01T01:00Z	1969				1100483430
Acanthophis antarcticus	Australia	Australasia	-33.8	151.2	1909-12-16T01:00Z	1909	12	16		1100481908
Acanthophis antarcticus	Australia	Australasia	-33.966	151.25	1909-12-13T01:00Z	1909	12	13		1100481723
Acanthophis antarcticus	Australia	Australasia	-33.116	151.483	1909-07-16T01:00Z	1909	7	16		1100481141
Acanthophis antarcticus	Australia	Australasia	-33.566	150.666	1974-06-01T01:00Z	1974	6			1100481094
Acanthophis antarcticus	Australia	Australasia	-33.866	151.2						1100480902
Acanthophis antarcticus	Australia	Australasia	-33.866	151.2						1100480863
Acanthophis antarcticus	Australia	Australasia	-33.866	151.2						1100480648
Acanthophis antarcticus	Australia	Australasia	-33.883	151.216						1100479478
Acanthophis antarcticus	Australia	Australasia	-34.083	151.15						1100478830
Acanthophis antarcticus	Australia	Australasia	-33.816	151.25	1908-12-02T01:00Z	1908	12	2		1100478237
Acanthophis antarcticus	Australia	Australasia	-33.45	150.716	1974-02-11T01:00Z	1974	2	11		1100477155
Acanthophis antarcticus	Australia	Australasia	-33.866	151.2	1907-10-25T01:00Z	1907	10	25		1100474366
Acanthophis antarcticus	Australia	Australasia	-33.733	150.45	1907-10-25T01:00Z	1907	10	25		1100474352
Acanthophis antarcticus	Australia	Australasia	-33.883	151.133						1100474338
Acanthophis antarcticus	Australia	Australasia	-33.866	151.2	1907-01-14T01:00Z	1907	1	14		1100474115
Acanthophis antarcticus	Australia	Australasia	-34.05	151.05	1905-12-12T01:00Z	1905	12	12		1100474026
Acanthophis antarcticus	Australia	Australasia	-28.383	153.333	1972-11-10T01:00Z	1972	11	10		1100472854
Acanthophis antarcticus	Australia	Australasia	-33.7	151.1	1905-11-27T01:00Z	1905	11	27		1100472448
Acanthophis antarcticus	Australia	Australasia	-33.95	151.2	1905-01-20T01:00Z	1905	1	20		1100472094
Acanthophis antarcticus	Australia	Australasia	-33.95	151.2	1903-01-22T01:00Z	1903	1	22		1100469752
Acanthophis antarcticus	Australia	Australasia	-33.433	151.35						1100468646
Acanthophis antarcticus	Australia	Australasia	-31.5	145.833	1901-09-19T01:00Z	1901	9	19		1100468145
Acanthophis antarcticus	Australia	Australasia	-34.083	151.016	1967-01-01T01:00Z	1967	1			1100465796
Acanthophis antarcticus	Australia	Australasia	-34.45	147.533						1100465362
Acanthophis antarcticus	Australia	Australasia	-33.95	151.2	1900-03-12T01:00Z	1900	3	12		1100462259
Acanthophis antarcticus	Australia	Australasia	-33.716	150.433	1900-01-12T01:00Z	1900	1	12		1100461381
Acanthophis antarcticus	Australia	Australasia	-33.633	151.216	1966-03-06T01:00Z	1966	3	6		1100461227
Acanthophis antarcticus	Australia	Australasia	-33.7	150.516						1100460058
Acanthophis antarcticus	Australia	Australasia	-20.533	147.566						1100459526
Acanthophis antarcticus	Australia	Australasia	-33.4	151.35						1100458241
Acanthophis antarcticus	Australia	Australasia	-33.95	151.2						1100456704
Acanthophis antarcticus	Australia	Australasia	-33.95	151.183						1100454283
Acanthophis antarcticus	Australia	Australasia	-33.6	151						1100454227
Acanthophis antarcticus	Australia	Australasia	-29.466	149.85						1100453319
Acanthophis antarcticus	Australia	Australasia	-33.916	151.25						1100453195
Acanthophis antarcticus	Australia	Australasia	-33.5311	151.345	2011-08-08T02:00Z	2011	8	8		1100450115
Acanthophis antarcticus	Australia	Australasia	-33.5311	151.345	2011-08-08T02:00Z	2011	8	8		1100450114
Acanthophis antarcticus	Australia	Australasia	-33.6599	151.159	2010-12-15T01:00Z	2010	12	15		1100450033
Acanthophis antarcticus	Australia	Australasia	-33.6599	151.159	2010-12-15T01:00Z	2010	12	15		1100449990
Acanthophis antarcticus	Australia	Australasia	-34.105	151.057	1996-02-01T01:00Z	1996	2	1		1100448251
Acanthophis antarcticus	Australia	Australasia	-31.65	150.666						1100445520
Acanthophis antarcticus	Australia	Australasia	-30.6	149.95						1100445508
Acanthophis antarcticus	Australia	Australasia	-33.683	151.183	2007-06-30T02:00Z	2007	6	30		1100445383
Acanthophis antarcticus	Australia	Australasia	-33.683	151.183	2007-06-30T02:00Z	2007	6	30		1100445308
Acanthophis antarcticus	Australia	Australasia	-29.75	153.266						1100445207
Acanthophis antarcticus	Australia	Australasia	-33.983	151.25						1100444536
Acanthophis antarcticus	Australia	Australasia	-29.3	153.3	2005-10-16T02:00Z	2005	10	16		1100443850
Acanthophis antarcticus	Australia	Australasia	-28.266	153.3	1999-11-19T01:00Z	1999	11	19		1100440844
Acanthophis antarcticus	Australia	Australasia	-33.65	151.15	1999-05-05T02:00Z	1999	5	5		1100438031
Acanthophis antarcticus	Australia	Australasia	-32.233	148.6	2001-04-10T02:00Z	2001	4	10		1100435619
Acanthophis antarcticus	Australia	Australasia	-33.7	150.55						1100429031
Acanthophis antarcticus	Australia	Australasia	-33.8	151.2						1100427071
Acanthophis antarcticus	Australia	Australasia	-32.583	152.283	1997-01-01T01:00Z	1997				1100422256
Acanthophis antarcticus	Australia	Australasia	-33.65	151.133	1996-10-10T02:00Z	1996	10	10		1100420040
Acanthophis antarcticus	Australia	Australasia	-34.066	150.816						1100416793
Acanthophis antarcticus	Australia	Australasia	-33.883	151.233						1100415091
Acanthophis antarcticus	Australia	Australasia	-33.95	151.183						1100413438
Acanthophis antarcticus	Australia	Australasia	-33.6	150.25	1979-01-01T01:00Z	1979	1	1		1100413144
Acanthophis antarcticus	Australia	Australasia	-34.05	150.983	1993-05-01T02:00Z	1993	5			1100412254
Acanthophis antarcticus	Australia	Australasia	-29.7686	153.291	1994-05-21T02:00Z	1994	5	21		1100412213
Acanthophis antarcticus	Australia	Australasia	-29.4839	152.324	1993-10-20T01:00Z	1993	10	20		1100411220
Acanthophis antarcticus	Australia	Australasia	-33.183	137.1	1979-02-01T01:00Z	1979	2			1100409810
Acanthophis antarcticus	Australia	Australasia	-32.766	149.05						1100405901
Acanthophis antarcticus	Australia	Australasia	-29.5628	152.412	1992-02-16T01:00Z	1992	2	16		1100405694
Acanthophis antarcticus	Australia	Australasia	-34.033	148.55						1100404765
Acanthophis antarcticus	Australia	Australasia	-35.133	150.716						1100404328
Acanthophis antarcticus	Australia	Australasia	-33.6	151.116						1100402626
Acanthophis antarcticus	Australia	Australasia	-33.583	150.8						1100401949
Acanthophis antarcticus	Australia	Australasia	-33.866	151.2	2001-01-01T01:00Z	2001				1100401869
Acanthophis antarcticus	Australia	Australasia	-33.55	151.3	1991-12-12T01:00Z	1991	12	12		1100400648
Acanthophis antarcticus	Australia	Australasia	-33.55	151.3	1991-12-12T01:00Z	1991	12	12		1100400611
Acanthophis antarcticus	Australia	Australasia	-33.75	151.216						1100398746
Acanthophis antarcticus	Australia	Australasia	-36.65	149.983	1991-01-02T01:00Z	1991	1	2		1100398062
Acanthophis antarcticus	Australia	Australasia	-33.666	151.216	1990-05-15T02:00Z	1990	5	15		1100397393
Acanthophis antarcticus	Australia	Australasia	-33.683	151.216	1976-10-01T01:00Z	1976	10			1100395631
Acanthophis antarcticus	Australia	Australasia	-33.55	151.216						1100395332
Acanthophis antarcticus	Australia	Australasia	-15.466	145.25						1100393199
Acanthophis antarcticus	Australia	Australasia	-15.466	145.25						1100393178
Acanthophis antarcticus	Australia	Australasia	-15.466	145.25						1100393150
Acanthophis antarcticus	Australia	Australasia	-16.533	145.133	1945-05-05T02:00Z	1945	5	5		1100393059
Acanthophis antarcticus	Australia	Australasia	-30.033	150.016	1986-10-01T01:00Z	1986	10			1100392189
Acanthophis antarcticus	Australia	Australasia	-32.4	152.433	1987-06-01T02:00Z	1987	6	1		1100392091
Acanthophis antarcticus	Australia	Australasia	-30.4722	152.544						1100390956
Acanthophis antarcticus	Australia	Australasia	-30.5138	152.778	1986-01-06T01:00Z	1986	1	6		1100390940
Acanthophis antarcticus	Australia	Australasia	-27.716	150.366						1100390900
Acanthophis antarcticus	Australia	Australasia	-28.55	153.483	1982-10-01T01:00Z	1982	10			1100390897
Acanthophis antarcticus	Australia	Australasia	-33.416	151.333	1983-01-01T01:00Z	1983				1100390890
Acanthophis antarcticus	Australia	Australasia	-27.716	150.366	1980-01-01T01:00Z	1980				1100390887
Acanthophis antarcticus	Australia	Australasia	-13.916	130.933						1100390881
Acanthophis antarcticus	Australia	Australasia	-30.6	147.55						1100390029
Acanthophis antarcticus	Australia	Australasia	-29.433	153.366						1100390003
Acanthophis antarcticus	Australia	Australasia	-28.35	153.366						1100389995
Acanthophis antarcticus	Australia	Australasia	-33.733	151.166						1100389892
Acanthophis antarcticus	Australia	Australasia	-12.25	136.883						1100389031
Acanthophis antarcticus	Australia	Australasia	-33.433	151.316						1100386965
Acanthophis antarcticus	Australia	Australasia	-31.666	152.8						1100384588
Acanthophis antarcticus	Australia	Australasia	-33.75	151.216						1100382623
Acanthophis antarcticus	Australia	Australasia	-33.733	150.45						1100382395
Acanthophis antarcticus	Australia	Australasia	-33.733	151.166						1100381768
Acanthophis antarcticus	Australia	Australasia	-30.45	152.9						1100381402
Acanthophis antarcticus	Australia	Australasia	-27.1	151.533						1100381244
Acanthophis antarcticus	Australia	Australasia	-33.3	151.2						1100380659
Acanthophis antarcticus	Australia	Australasia	-33.283	151.433						1100380652
Acanthophis antarcticus	Australia	Australasia	-29.833	153.283	1981-10-14T01:00Z	1981	10	14		1100378872
Acanthophis antarcticus	Australia	Australasia	-31.183	144.1						1100378363
Acanthophis antarcticus	Australia	Australasia	-33.65	151.15						1100376191
Acanthophis antarcticus	Australia	Australasia	-36.5969	149.941	1982-10-27T01:00Z	1982	10	27		1100375767
Acanthophis antarcticus	Australia	Australasia	-36.58	149.938	1982-01-25T01:00Z	1982	1	25		1100375744
Acanthophis antarcticus	Australia	Australasia	-33.383	150.983	1966-01-01T01:00Z	1966				1100371684
Acanthophis antarcticus	Australia	Australasia	-27.466	153.016						1100371623
Acanthophis antarcticus	Australia	Australasia	-34.066	151.016						1100371621
Acanthophis antarcticus	Australia	Australasia	-29.683	152.933	1894-01-01T01:00Z	1894				1100367486
Acanthophis antarcticus	Australia	Australasia	-33.733	150.45						1100366553
Acanthophis antarcticus	Australia	Australasia	-33.716	151.3						1100366445
Acanthophis antarcticus	Papua New Guinea	Oceania	-5.2	145.783						1100431186
Acanthophis antarcticus	Papua New Guinea	Oceania	-3.85	142.95	1964-10-31T01:00Z	1964	10	31		1100394037
Acanthophis antarcticus	Papua New Guinea	Oceania	-4.616	145.9	1986-05-01T02:00Z	1986	5			1100386542
Acanthophis antarcticus	Papua New Guinea	Oceania	-4.616	145.9	1986-05-01T02:00Z	1986	5			1100386507
Acanthophis antarcticus	Papua New Guinea	Oceania	-4.616	145.9	1986-05-17T02:00Z	1986	5	17		1100385798
Acanthophis antarcticus	Papua New Guinea	Oceania	-5.2	145.783	1986-05-19T02:00Z	1986	5	19		1100385195
Acanthophis antarcticus	Papua New Guinea	Oceania	-5.2	145.783	1986-05-20T02:00Z	1986	5	20		1100385172
Acanthophis laevis	Indonesia	Southeast Asia	-5.15	135.816	1986-05-19T02:00Z	1986	5	19		1100385230
Acanthophis laevis	Papua New Guinea	Oceania	-3.55	143.633						1100533981
Acanthophis laevis	Papua New Guinea	Oceania	-8.85	142.9	1969-05-19T01:00Z	1969	5	19		1100531502
Acanthophis laevis	Papua New Guinea	Oceania	-8.85	142.9	1969-05-19T01:00Z	1969	5	19		1100531500
Acanthophis laevis	Papua New Guinea	Oceania	-3.133	142.35						1100526979
Acanthophis laevis	Papua New Guinea	Oceania	-8.933	142.75	1969-10-28T01:00Z	1969	10	28		1100503665
Acanthophis laevis	Papua New Guinea	Oceania	-8.85	142.9	1969-07-27T01:00Z	1969	7	27		1100503623
Acanthophis laevis	Papua New Guinea	Oceania	-9.1	143						1100467258
Acanthophis laevis	Papua New Guinea	Oceania	-4.6	145.9						1100460693
Acanthophis laevis	Papua New Guinea	Oceania	-8.016	142.95	1963-11-03T01:00Z	1963	11	3		1100459293
Acanthophis laevis	Papua New Guinea	Oceania	-8.016	142.95	1963-11-03T01:00Z	1963	11	3		1100459252
Acanthophis laevis	Papua New Guinea	Oceania	-8.016	142.95	1963-11-03T01:00Z	1963	11	3		1100459251
Acanthophis laevis	Papua New Guinea	Oceania	-8.016	142.95	1963-11-03T01:00Z	1963	11	3		1100459218
Acanthophis laevis	Papua New Guinea	Oceania	-5.55	144.25	1955-12-20T01:00Z	1955	12	20		1100417716
Acanthophis laevis	Papua New Guinea	Oceania	-5.55	144.25	1955-12-20T01:00Z	1955	12	20		1100417712
Acanthophis laevis	Papua New Guinea	Oceania	-5.4	144.416	1954-07-22T01:00Z	1954	7	22		1100416349
Acanthophis laevis	Papua New Guinea	Oceania	-7.966	145.766	1950-01-01T01:00Z	1950				1100412379
Acanthophis laevis	Papua New Guinea	Oceania	-7.883	145.7	1950-10-19T01:00Z	1950	10	19		1100411598
Acanthophis laevis	Papua New Guinea	Oceania	-6.066	145.4						1100410613
Acanthophis laevis	Papua New Guinea	Oceania	-6.066	145.4						1100410574
Acanthophis laevis	Papua New Guinea	Oceania	-6.066	145.4						1100410569
Acanthophis laevis	Papua New Guinea	Oceania	-6.066	145.4						1100404199
Acanthophis laevis	Papua New Guinea	Oceania	-6.066	145.4						1100404163
Acanthophis laevis	Papua New Guinea	Oceania	-9.483	147.133						1100402452
Acanthophis laevis	Papua New Guinea	Oceania	-6.733	147						1100394607
Acanthophis laevis	Papua New Guinea	Oceania	-6.733	147						1100394603
Acanthophis laevis	Papua New Guinea	Oceania	-5.5	144.15	1986-01-01T01:00Z	1986				1100390019
Acanthophis laevis	Papua New Guinea	Oceania	-7.083	146.616						1100389833
Acanthophis laevis	Papua New Guinea	Oceania	-7.2	146.633						1100386711
Acanthophis laevis	Papua New Guinea	Oceania	-3.133	142.35						1100382593
Micropechis ikaheka	Papua New Guinea	Oceania	-3.55	143.633	1969-08-01T01:00Z	1969	8			1142246599
Micropechis ikaheka	Papua New Guinea	Oceania	-3.55	143.633						1100533987
Micropechis ikaheka	Papua New Guinea	Oceania	-3.133	142.35						1100527030
Micropechis ikaheka	Papua New Guinea	Oceania	-3.133	142.35						1100526960
Micropechis ikaheka	Papua New Guinea	Oceania	-5.2	145.783						1100507096
Micropechis ikaheka	Papua New Guinea	Oceania	-5.2	145.783						1100507015
Micropechis ikaheka	Papua New Guinea	Oceania	-5.2	145.783						1100507012
Micropechis ikaheka	Papua New Guinea	Oceania	-5.2	145.783						1100507009
Micropechis ikaheka	Papua New Guinea	Oceania	-5.2	145.783						1100507004
Micropechis ikaheka	Papua New Guinea	Oceania	-4.616	145.966	1969-08-01T01:00Z	1969	8			1100466896
Micropechis ikaheka	Papua New Guinea	Oceania	-4.616	145.966	1969-08-14T01:00Z	1969	8	14		1100464141
Micropechis ikaheka	Papua New Guinea	Oceania	-5.1	145.783	1969-08-01T01:00Z	1969	8	1		1100464117
Micropechis ikaheka	Papua New Guinea	Oceania	-5.1	145.783	1969-08-01T01:00Z	1969	8	1		1100464095
Micropechis ikaheka	Papua New Guinea	Oceania	-5.1	145.783	1969-08-01T01:00Z	1969	8	1		1100464087
Micropechis ikaheka	Papua New Guinea	Oceania	-4.633	145.883	1969-08-12T01:00Z	1969	8	12		1100464052
Micropechis ikaheka	Papua New Guinea	Oceania	-6.016	147.216						1100461369
Micropechis ikaheka	Papua New Guinea	Oceania	-4.633	145.883	1965-09-23T01:00Z	1965	9	23		1100460962
Micropechis ikaheka	Papua New Guinea	Oceania	-4.716	145.883	1965-10-11T01:00Z	1965	10	11		1100460953
Micropechis ikaheka	Papua New Guinea	Oceania	-4.633	145.883	1965-09-23T01:00Z	1965	9	23		1100460943
Micropechis ikaheka	Papua New Guinea	Oceania	-4.716	145.883	1965-10-08T01:00Z	1965	10	8		1100460942
Micropechis ikaheka	Papua New Guinea	Oceania	-4.716	145.883	1965-10-08T01:00Z	1965	10	8		1100460936
Micropechis ikaheka	Papua New Guinea	Oceania	-4.6	145.9	1965-09-29T01:00Z	1965	9	29		1100460691
Micropechis ikaheka	Papua New Guinea	Oceania	-4.6	145.9	1965-10-02T01:00Z	1965	10	2		1100460673
Micropechis ikaheka	Papua New Guinea	Oceania	-7.333	146.716						1100426090
Micropechis ikaheka	Papua New Guinea	Oceania	-5.2	145.783						1100421779
Micropechis ikaheka	Papua New Guinea	Oceania	-5.133	141.633	1956-11-26T01:00Z	1956	11	26		1100419906
Micropechis ikaheka	Papua New Guinea	Oceania	-5.35	144.333	1954-07-21T01:00Z	1954	7	21		1100416370
Micropechis ikaheka	Papua New Guinea	Oceania	-5.133	145.816						1100403071
Micropechis ikaheka	Papua New Guinea	Oceania	-5.2	145.783						1100402743
Micropechis ikaheka	Papua New Guinea	Oceania	-3.416	142.116	1990-03-08T01:00Z	1990	3	8		1100401669
Micropechis ikaheka	Papua New Guinea	Oceania	-3.383	142.533	1990-03-04T01:00Z	1990	3	4		1100400705
Micropechis ikaheka	Papua New Guinea	Oceania	-5.2	145.783						1100400481
Micropechis ikaheka	Papua New Guinea	Oceania	-3.85	142.95	1964-11-01T01:00Z	1964	11	1		1100394049
Micropechis ikaheka	Papua New Guinea	Oceania	-5.166	145.783						1100389998
Micropechis ikaheka	Papua New Guinea	Oceania	-4.583	141.083	1984-01-01T01:00Z	1984	1			1100388567
Micropechis ikaheka	Papua New Guinea	Oceania	-4.616	145.966	1986-05-01T02:00Z	1986	5			1100387943
Micropechis ikaheka	Papua New Guinea	Oceania	-5.866	141.216	1986-04-10T02:00Z	1986	4	10		1100387388
Micropechis ikaheka	Papua New Guinea	Oceania	-6.283	142.75	1985-11-01T01:00Z	1985	11			1100386837
Micropechis ikaheka	Papua New Guinea	Oceania	-6.25	142.783	1985-01-01T01:00Z	1985				1100386835
Micropechis ikaheka	Papua New Guinea	Oceania	-4.616	145.9	1986-05-01T02:00Z	1986	5			1100386562
Micropechis ikaheka	Papua New Guinea	Oceania	-4.616	145.9	1986-05-01T02:00Z	1986	5			1100386521
Micropechis ikaheka	Papua New Guinea	Oceania	-5.17499	145.756	1986-05-11T02:00Z	1986	5	11		1100385617
Micropechis ikaheka	Papua New Guinea	Oceania	-5.1836	145.783	1986-05-23T02:00Z	1986	5	23		1100385293
Micropechis ikaheka	Papua New Guinea	Oceania	-3.133	142.35						1100382584
Notechis scutatus	Australia	Australasia	-33.7	150.533	1983-04-05T02:00Z	1983	4	5		1142246335
Notechis scutatus	Australia	Australasia	-33.65	151.15	1992-10-09T01:00Z	1992	10	9		1135110372
Notechis scutatus	Australia	Australasia	-33.65	151.15						1135110348
Notechis scutatus	Australia	Australasia	-30.683	151.483	1976-01-01T01:00Z	1976				1100537845
Notechis scutatus	Australia	Australasia	-29.4889	152.329	1980-01-01T01:00Z	1980				1100535306
Notechis scutatus	Australia	Australasia	-34.066	144.683	1979-12-01T01:00Z	1979	12			1100533937
Notechis scutatus	Australia	Australasia	-29.433	151.7						1100532200
Notechis scutatus	Australia	Australasia	-29.433	151.7						1100532170
Notechis scutatus	Australia	Australasia	-30.583	152.25	1974-01-30T01:00Z	1974	1	30		1100531263
Notechis scutatus	Australia	Australasia	-30.55	151.55						1100530755
Notechis scutatus	Australia	Australasia	-30.55	151.55						1100530746
Notechis scutatus	Australia	Australasia	-30.55	151.55						1100530742
Notechis scutatus	Australia	Australasia	-30.55	151.55						1100530738
Notechis scutatus	Australia	Australasia	-30.55	151.55						1100530735
Notechis scutatus	Australia	Australasia	-30.55	151.55						1100530731
Notechis scutatus	Australia	Australasia	-30.55	151.55						1100530723
Notechis scutatus	Australia	Australasia	-30.55	151.55						1100530719
Notechis scutatus	Australia	Australasia	-30.55	151.55						1100530715
Notechis scutatus	Australia	Australasia	-30.55	151.55						1100530711
Notechis scutatus	Australia	Australasia	-30.55	151.55						1100530707
Notechis scutatus	Australia	Australasia	-30.55	151.55						1100530703
Notechis scutatus	Australia	Australasia	-30.55	151.55						1100530698
Notechis scutatus	Australia	Australasia	-30.69	151.544	1967-03-28T01:00Z	1967	3	28		1100530683
Notechis scutatus	Australia	Australasia	-30.55	151.55						1100530677
Notechis scutatus	Australia	Australasia	-33.7	147.35						1100530658
Notechis scutatus	Australia	Australasia	-30.566	151.533	1967-01-03T01:00Z	1967	1	3		1100530648
Notechis scutatus	Australia	Australasia	-30.533	151.6	1957-01-01T01:00Z	1957				1100530642
Notechis scutatus	Australia	Australasia	-30.533	151.6	1957-01-01T01:00Z	1957				1100530636
Notechis scutatus	Australia	Australasia	-30.683	151.483	1974-07-28T01:00Z	1974	7	28		1100530218
Notechis scutatus	Australia	Australasia	-30.683	151.483	1974-01-04T01:00Z	1974	1	4		1100530212
Notechis scutatus	Australia	Australasia	-30.683	151.483	1974-01-04T01:00Z	1974	1	4		1100530209
Notechis scutatus	Australia	Australasia	-30.683	151.5	1974-04-11T01:00Z	1974	4	11		1100530159
Notechis scutatus	Australia	Australasia	-30.683	151.483	1974-01-04T01:00Z	1974	1	4		1100530155
Notechis scutatus	Australia	Australasia	-30.683	151.5	1974-04-11T01:00Z	1974	4	11		1100530151
Notechis scutatus	Australia	Australasia	-30.683	151.483	1974-01-04T01:00Z	1974	1	4		1100530147
Notechis scutatus	Australia	Australasia	-30.683	151.483	1975-01-28T01:00Z	1975	1	28		1100530097
Notechis scutatus	Australia	Australasia	-30.483	151.633	1975-01-22T01:00Z	1975	1	22		1100530095
Notechis scutatus	Australia	Australasia	-30.5589	151.557	1974-09-24T01:00Z	1974	9	24		1100530065
Notechis scutatus	Australia	Australasia	-30.683	151.5	1974-04-11T01:00Z	1974	4	11		1100527625
Notechis scutatus	Australia	Australasia	-30.683	151.5	1974-05-15T01:00Z	1974	5	15		1100527622
Notechis scutatus	Australia	Australasia	-30.683	151.5	1974-04-09T01:00Z	1974	4	9		1100527619
Notechis scutatus	Australia	Australasia	-30.683	151.5	1974-04-11T01:00Z	1974	4	11		1100527616
Notechis scutatus	Australia	Australasia	-30.683	151.5	1974-05-15T01:00Z	1974	5	15		1100527613
Notechis scutatus	Australia	Australasia	-30.683	151.483	1974-02-08T01:00Z	1974	2	8		1100527610
Notechis scutatus	Australia	Australasia	-30.683	151.5	1974-04-11T01:00Z	1974	4	11		1100527604
Notechis scutatus	Australia	Australasia	-30.566	151.533	1974-04-17T01:00Z	1974	4	17		1100527601
Notechis scutatus	Australia	Australasia	-30.683	151.5	1974-02-01T01:00Z	1974	2	1		1100527598
Notechis scutatus	Australia	Australasia	-30.683	151.5	1974-02-01T01:00Z	1974	2	1		1100527595
Notechis scutatus	Australia	Australasia	-30.683	151.5	1974-05-15T01:00Z	1974	5	15		1100527552
Notechis scutatus	Australia	Australasia	-30.683	151.5	1974-01-16T01:00Z	1974	1	16		1100527550
Notechis scutatus	Australia	Australasia	-30.683	151.483	1975-04-20T01:00Z	1975	4	20		1100527549
Notechis scutatus	Australia	Australasia	-30.683	151.483	1974-01-04T01:00Z	1974	1	4		1100527548
Notechis scutatus	Australia	Australasia	-30.683	151.483	1974-12-16T01:00Z	1974	12	16		1100527537
Notechis scutatus	Australia	Australasia	-30.683	151.483	1974-12-16T01:00Z	1974	12	16		1100527535
Notechis scutatus	Australia	Australasia	-30.683	151.483	1974-12-16T01:00Z	1974	12	16		1100527533
Notechis scutatus	Australia	Australasia	-30.683	151.483	1974-12-16T01:00Z	1974	12	16		1100527531
Notechis scutatus	Australia	Australasia	-30.683	151.483	1974-12-16T01:00Z	1974	12	16		1100527529
Notechis scutatus	Australia	Australasia	-30.683	151.483	1974-12-16T01:00Z	1974	12	16		1100527526
Notechis scutatus	Australia	Australasia	-30.683	151.483	1974-12-16T01:00Z	1974	12	16		1100527523
Notechis scutatus	Australia	Australasia	-30.683	151.5	1974-02-14T01:00Z	1974	2	14		1100527448
Notechis scutatus	Australia	Australasia	-30.683	151.5	1974-04-11T01:00Z	1974	4	11		1100527445
Notechis scutatus	Australia	Australasia	-34.983	149.4	1974-02-10T01:00Z	1974	2	10		1100527442
Notechis scutatus	Australia	Australasia	-30.683	151.483	1974-04-11T01:00Z	1974	4	11		1100527439
Notechis scutatus	Australia	Australasia	-30.683	151.483	1975-04-27T01:00Z	1975	4	27		1100527438
Notechis scutatus	Australia	Australasia	-34.983	149.4	1974-03-01T01:00Z	1974	3	1		1100527436
Notechis scutatus	Australia	Australasia	-30.683	151.483	1975-04-20T01:00Z	1975	4	20		1100527435
Notechis scutatus	Australia	Australasia	-30.683	151.483	1975-04-20T01:00Z	1975	4	20		1100527432
Notechis scutatus	Australia	Australasia	-30.683	151.483	1975-04-20T01:00Z	1975	4	20		1100527429
Notechis scutatus	Australia	Australasia	-30.683	151.483	1975-04-20T01:00Z	1975	4	20		1100527426
Notechis scutatus	Australia	Australasia	-30.683	151.483	1975-04-20T01:00Z	1975	4	20		1100527423
Notechis scutatus	Australia	Australasia	-30.683	151.483	1975-04-20T01:00Z	1975	4	20		1100527420
Notechis scutatus	Australia	Australasia	-30.766	151.45	1975-04-20T01:00Z	1975	4	20		1100527417
Notechis scutatus	Australia	Australasia	-36.55	148.983						1100525085
Notechis scutatus	Australia	Australasia	-33.366	151.283						1100525007
Notechis scutatus	Australia	Australasia	-37.133	144.35	1972-12-30T01:00Z	1972	12	30		1100524779
Notechis scutatus	Australia	Australasia	-35.2	149.45	1967-10-01T01:00Z	1967	10			1100522010
Notechis scutatus	Australia	Australasia	-37.866	144.766	1972-01-01T01:00Z	1972				1100521992
Notechis scutatus	Australia	Australasia	-30.333	152.716	1971-01-01T01:00Z	1971				1100521990
Notechis scutatus	Australia	Australasia	-33.366	151.283						1100520390
Notechis scutatus	Australia	Australasia	-34.9	149.5	1978-01-01T01:00Z	1978				1100520196
Notechis scutatus	Australia	Australasia	-38.866	146	1979-02-18T01:00Z	1979	2	18		1100519212
Notechis scutatus	Australia	Australasia	-33.733	151.066						1100517795
Notechis scutatus	Australia	Australasia	-33.933	151.2	1971-01-24T01:00Z	1971	1	24		1100516615
Notechis scutatus	Australia	Australasia	-38.283	143.233	1973-01-01T01:00Z	1973				1100516612
Notechis scutatus	Australia	Australasia	-38.283	143.233	1973-01-01T01:00Z	1973				1100516609
Notechis scutatus	Australia	Australasia	-38.283	143.233	1973-01-01T01:00Z	1973				1100516606
Notechis scutatus	Australia	Australasia	-38.283	143.233	1973-01-01T01:00Z	1973				1100516603
Notechis scutatus	Australia	Australasia	-38.283	143.233	1973-01-01T01:00Z	1973				1100516597
Notechis scutatus	Australia	Australasia	-38.283	143.233	1973-01-01T01:00Z	1973				1100516594
Notechis scutatus	Australia	Australasia	-38.283	143.233	1973-01-01T01:00Z	1973				1100516591
Notechis scutatus	Australia	Australasia	-38.283	143.233	1973-01-01T01:00Z	1973				1100516588
Notechis scutatus	Australia	Australasia	-38.283	143.233	1973-01-01T01:00Z	1973				1100516585
Notechis scutatus	Australia	Australasia	-38.283	143.233	1973-01-01T01:00Z	1973				1100516582
Notechis scutatus	Australia	Australasia	-38.283	143.233	1973-01-01T01:00Z	1973				1100516579
Notechis scutatus	Australia	Australasia	-33.533	149.916	1969-05-01T01:00Z	1969	5			1100516563
Notechis scutatus	Australia	Australasia	-38.283	143.233	1973-01-01T01:00Z	1973				1100516561
Notechis scutatus	Australia	Australasia	-38.283	143.233	1973-01-01T01:00Z	1973				1100516558
Notechis scutatus	Australia	Australasia	-38.283	143.233	1973-01-01T01:00Z	1973				1100516555
Notechis scutatus	Australia	Australasia	-38.283	143.233	1973-01-01T01:00Z	1973				1100516552
Notechis scutatus	Australia	Australasia	-38.283	143.233	1973-01-01T01:00Z	1973				1100516549
Notechis scutatus	Australia	Australasia	-38.283	143.233	1973-01-01T01:00Z	1973				1100516546
Notechis scutatus	Australia	Australasia	-38.283	143.233	1973-01-01T01:00Z	1973				1100516544
Notechis scutatus	Australia	Australasia	-38.283	143.233	1973-01-01T01:00Z	1973				1100516541
Notechis scutatus	Australia	Australasia	-30.65	151.5						1100516538
Notechis scutatus	Australia	Australasia	-30.65	151.5						1100516534
Notechis scutatus	Australia	Australasia	-33.75	121.866						1100514489
Notechis scutatus	Australia	Australasia	-33.733	150.483	1969-01-01T01:00Z	1969				1100511743
Notechis scutatus	Australia	Australasia	-35.2	149.45	1967-10-01T01:00Z	1967	10			1100511733
Notechis scutatus	Australia	Australasia	-35.2	149.45	1967-10-01T01:00Z	1967	10			1100511731
Notechis scutatus	Australia	Australasia	-38.166	144.35						1100511372
Notechis scutatus	Australia	Australasia	-30.678	151.505	1974-12-16T01:00Z	1974	12	16		1100510352
Notechis scutatus	Australia	Australasia	-30.678	151.505	1974-12-09T01:00Z	1974	12	9		1100510350
Notechis scutatus	Australia	Australasia	-30.683	151.5	1974-03-26T01:00Z	1974	3	26		1100510346
Notechis scutatus	Australia	Australasia	-34.983	149.4	1974-02-10T01:00Z	1974	2	10		1100510344
Notechis scutatus	Australia	Australasia	-30.678	151.505	1974-11-12T01:00Z	1974	11	12		1100510342
Notechis scutatus	Australia	Australasia	-30.678	151.505	1974-01-10T01:00Z	1974	1	10		1100510340
Notechis scutatus	Australia	Australasia	-30.683	151.5	1974-03-26T01:00Z	1974	3	26		1100510338
Notechis scutatus	Australia	Australasia	-34.983	149.4	1974-02-10T01:00Z	1974	2	10		1100510336
Notechis scutatus	Australia	Australasia	-30.683	151.5	1974-04-05T01:00Z	1974	4	5		1100510334
Notechis scutatus	Australia	Australasia	-34.983	149.4	1974-02-28T01:00Z	1974	2	28		1100510332
Notechis scutatus	Australia	Australasia	-30.683	151.5	1974-04-24T01:00Z	1974	4	24		1100510330
Notechis scutatus	Australia	Australasia	-30.683	151.5	1974-05-15T01:00Z	1974	5	15		1100510328
Notechis scutatus	Australia	Australasia	-30.3786	152.256	1974-03-06T01:00Z	1974	3	6		1100510319
Notechis scutatus	Australia	Australasia	-30.683	151.5	1974-03-26T01:00Z	1974	3	26		1100510316
Notechis scutatus	Australia	Australasia	-30.483	151.647	1974-03-14T01:00Z	1974	3	14		1100510313
Notechis scutatus	Australia	Australasia	-30.678	151.505	1974-12-16T01:00Z	1974	12	16		1100510223
Notechis scutatus	Australia	Australasia	-30.678	151.505	1974-12-16T01:00Z	1974	12	16		1100510220
Notechis scutatus	Australia	Australasia	-33.966	151.233						1100508910
Notechis scutatus	Australia	Australasia	-35.766	137.916						1100508401
Notechis scutatus	Australia	Australasia	-30.683	151.516	1978-01-01T01:00Z	1978	1			1100508106
Notechis scutatus	Australia	Australasia	-30.333	152.716						1100507867
Notechis scutatus	Australia	Australasia	-33.7	151.1	1977-01-27T01:00Z	1977	1	27		1100503380
Notechis scutatus	Australia	Australasia	-36.6	149.383						1100501610
Notechis scutatus	Australia	Australasia	-33.033	151.333	1977-02-01T01:00Z	1977	2			1100497953
Notechis scutatus	Australia	Australasia	-30.75	150.716						1100497497
Notechis scutatus	Australia	Australasia	-33.733	151.183	1976-04-22T01:00Z	1976	4	22		1100497144
Notechis scutatus	Australia	Australasia	-34.3	142.216	1944-08-22T02:00Z	1944	8	22		1100494942
Notechis scutatus	Australia	Australasia	-33.95	151.2						1100491664
Notechis scutatus	Australia	Australasia	-33.766	151.25						1100490975
Notechis scutatus	Australia	Australasia	-33.683	151.216	1976-04-05T01:00Z	1976	4	5		1100490954
Notechis scutatus	Australia	Australasia	-33.666	151.283	1976-01-21T01:00Z	1976	1	21		1100489428
Notechis scutatus	Australia	Australasia	-34.916	149.433	1957-10-27T01:00Z	1957	10	27		1100488940
Notechis scutatus	Australia	Australasia	-33.783	151.166						1100488340
Notechis scutatus	Australia	Australasia	-33.783	151.166						1100488307
Notechis scutatus	Australia	Australasia	-36.366	148.833						1100485985
Notechis scutatus	Australia	Australasia	-30.333	152.716						1100483282
Notechis scutatus	Australia	Australasia	-29.283	152.75	1973-09-08T01:00Z	1973	9	8		1100483276
Notechis scutatus	Australia	Australasia	-33.666	151.25						1100483264
Notechis scutatus	Australia	Australasia	-36.45	148.266						1100482542
Notechis scutatus	Australia	Australasia	-33.966	151.25	1909-12-13T01:00Z	1909	12	13		1100481786
Notechis scutatus	Australia	Australasia	-37.833	140.783						1100481694
Notechis scutatus	Australia	Australasia	-33.283	151.333	1974-12-15T01:00Z	1974	12	15		1100481663
Notechis scutatus	Australia	Australasia	-30.8	151.433	1972-11-29T01:00Z	1972	11	29		1100480845
Notechis scutatus	Australia	Australasia	-30.8	151.433	1972-12-22T01:00Z	1972	12	22		1100480842
Notechis scutatus	Australia	Australasia	-30.733	151.683	1975-10-12T01:00Z	1975	10	12		1100480462
Notechis scutatus	Australia	Australasia	-33.783	151.266	1974-06-01T01:00Z	1974	6			1100478272
Notechis scutatus	Australia	Australasia	-33.75	151.183	1974-04-23T01:00Z	1974	4	23		1100477505
Notechis scutatus	Australia	Australasia	-34.1	150.816	1974-01-01T01:00Z	1974	1			1100477369
Notechis scutatus	Australia	Australasia	-37.466	149.933	1973-12-01T01:00Z	1973	12			1100476669
Notechis scutatus	Australia	Australasia	-37.466	149.933	1973-12-01T01:00Z	1973	12			1100476582
Notechis scutatus	Australia	Australasia	-35.583	149.85						1100475424
Notechis scutatus	Australia	Australasia	-30.683	151.5	1968-03-15T01:00Z	1968	3	15		1100475194
Notechis scutatus	Australia	Australasia	-30.683	151.5	1968-03-15T01:00Z	1968	3	15		1100475190
Notechis scutatus	Australia	Australasia	-30.683	151.5	1968-03-15T01:00Z	1968	3	15		1100475188
Notechis scutatus	Australia	Australasia	-30.683	151.5	1968-03-15T01:00Z	1968	3	15		1100475183
Notechis scutatus	Australia	Australasia	-30.683	151.5	1968-03-15T01:00Z	1968	3	15		1100475181
Notechis scutatus	Australia	Australasia	-30.683	151.5	1968-03-15T01:00Z	1968	3	15		1100475161
Notechis scutatus	Australia	Australasia	-30.683	151.5	1968-03-15T01:00Z	1968	3	15		1100475158
Notechis scutatus	Australia	Australasia	-30.683	151.5	1968-03-15T01:00Z	1968	3	15		1100475156
Notechis scutatus	Australia	Australasia	-30.683	151.5	1968-03-15T01:00Z	1968	3	15		1100475152
Notechis scutatus	Australia	Australasia	-30.683	151.5	1968-03-15T01:00Z	1968	3	15		1100475151
Notechis scutatus	Australia	Australasia	-30.683	151.5	1968-03-15T01:00Z	1968	3	15		1100475146
Notechis scutatus	Australia	Australasia	-29.733	151.566	1966-11-01T01:00Z	1966	11			1100475143
Notechis scutatus	Australia	Australasia	-30.683	151.5	1968-03-15T01:00Z	1968	3	15		1100475139
Notechis scutatus	Australia	Australasia	-30.533	151.6	1968-11-01T01:00Z	1968	11			1100475138
Notechis scutatus	Australia	Australasia	-30.683	151.5	1968-03-15T01:00Z	1968	3	15		1100475137
Notechis scutatus	Australia	Australasia	-30.683	151.5	1968-03-15T01:00Z	1968	3	15		1100475133
Notechis scutatus	Australia	Australasia	-30.683	151.5	1968-03-15T01:00Z	1968	3	15		1100475130
Notechis scutatus	Australia	Australasia	-30.683	151.5	1968-03-15T01:00Z	1968	3	15		1100475117
Notechis scutatus	Australia	Australasia	-30.683	151.5	1968-03-15T01:00Z	1968	3	15		1100475115
Notechis scutatus	Australia	Australasia	-33.916	151.25						1100475114
Notechis scutatus	Australia	Australasia	-30.683	151.5	1968-03-15T01:00Z	1968	3	15		1100475099
Notechis scutatus	Australia	Australasia	-33.866	151.266	1908-01-24T01:00Z	1908	1	24		1100474504
Notechis scutatus	Australia	Australasia	-33.966	151.25	1907-04-23T01:00Z	1907	4	23		1100474240
Notechis scutatus	Australia	Australasia	-33.916	151.216	1973-05-20T01:00Z	1973	5	20		1100473983
Notechis scutatus	Australia	Australasia	-33.883	151.183						1100472333
Notechis scutatus	Australia	Australasia	-33.883	151.183						1100472237
Notechis scutatus	Australia	Australasia	-33.716	150.433	1903-01-22T01:00Z	1903	1	22		1100469706
Notechis scutatus	Australia	Australasia	-33.783	151.166	1901-07-18T01:00Z	1901	7	18		1100467341
Notechis scutatus	Australia	Australasia	-33.883	151.266						1100467316
Notechis scutatus	Australia	Australasia	-36.366	148.716	1901-01-29T01:00Z	1901	1	29		1100466819
Notechis scutatus	Australia	Australasia	-33.833	151.233	1900-02-12T01:00Z	1900	2	12		1100461705
Notechis scutatus	Australia	Australasia	-33.716	150.433	1900-01-12T01:00Z	1900	1	12		1100461336
Notechis scutatus	Australia	Australasia	-33.516	149.7	1964-11-18T01:00Z	1964	11	18		1100461326
Notechis scutatus	Australia	Australasia	-33.716	150.433						1100461215
Notechis scutatus	Australia	Australasia	-33.916	151.25						1100460142
Notechis scutatus	Australia	Australasia	-33.916	151.25						1100458461
Notechis scutatus	Australia	Australasia	-34.716	149.75						1100458101
Notechis scutatus	Australia	Australasia	-33.716	150.433						1100456766
Notechis scutatus	Australia	Australasia	-34.4	150.483						1100456649
Notechis scutatus	Australia	Australasia	-34.75	149.716						1100456466
Notechis scutatus	Australia	Australasia	-33.933	151.2						1100456106
Notechis scutatus	Australia	Australasia	-33.433	151.35						1100455755
Notechis scutatus	Australia	Australasia	-34.716	149.75						1100454814
Notechis scutatus	Australia	Australasia	-33.75	151.216						1100454461
Notechis scutatus	Australia	Australasia	-35.55	138.933						1100454404
Notechis scutatus	Australia	Australasia	-33.95	151.2	1963-03-15T01:00Z	1963	3	15		1100454378
Notechis scutatus	Australia	Australasia	-34.433	150.766						1100454266
Notechis scutatus	Australia	Australasia	-33.916	151.25						1100450686
Notechis scutatus	Australia	Australasia	-30.51	151.586	1977-01-10T01:00Z	1977	1	10		1100450238
Notechis scutatus	Australia	Australasia	-33.4324	151.311	2013-02-26T01:00Z	2013	2	26		1100450057
Notechis scutatus	Australia	Australasia	-33.4324	151.311	2013-02-26T01:00Z	2013	2	26		1100450051
Notechis scutatus	Australia	Australasia	-28.369	153.199	2011-09-02T02:00Z	2011	9	2		1100450039
Notechis scutatus	Australia	Australasia	-28.369	153.199	2011-09-02T02:00Z	2011	9	2		1100449994
Notechis scutatus	Australia	Australasia	-29.5525	153.281	2010-11-08T01:00Z	2010	11	8		1100448785
Notechis scutatus	Australia	Australasia	-29.5525	153.281	2010-11-08T01:00Z	2010	11	8		1100448745
Notechis scutatus	Australia	Australasia	-33.533	151.3	2009-03-28T01:00Z	2009	3	28		1100447792
Notechis scutatus	Australia	Australasia	-33.7061	150.449	2010-11-25T01:00Z	2010	11	25		1100447733
Notechis scutatus	Australia	Australasia	-33.533	151.3	2009-03-28T01:00Z	2009	3	28		1100447730
Notechis scutatus	Australia	Australasia	-33.7061	150.449	2010-11-25T01:00Z	2010	11	25		1100447726
Notechis scutatus	Australia	Australasia	-33.5361	151.285	2011-02-26T01:00Z	2011	2	26		1100446698
Notechis scutatus	Australia	Australasia	-33.5361	151.285	2011-02-26T01:00Z	2011	2	26		1100446662
Notechis scutatus	Australia	Australasia	-36.533	148.733						1100446629
Notechis scutatus	Australia	Australasia	-33.533	151.3	2009-04-01T02:00Z	2009	4			1100445825
Notechis scutatus	Australia	Australasia	-33.533	151.3	2009-04-01T02:00Z	2009	4			1100445816
Notechis scutatus	Australia	Australasia	-33.433	151.35						1100445145
Notechis scutatus	Australia	Australasia	-33.833	151.216						1100444489
Notechis scutatus	Australia	Australasia	-33.716	150.433						1100443656
Notechis scutatus	Australia	Australasia	-35.0192	149.379	2006-04-15T02:00Z	2006	4	15		1100442751
Notechis scutatus	Australia	Australasia	-34.2	150.566						1100442453
Notechis scutatus	Australia	Australasia	-34.7917	150.774	1994-04-17T02:00Z	1994	4	17		1100440490
Notechis scutatus	Australia	Australasia	-33.65	151.15	1992-10-09T01:00Z	1992	10	9		1100437986
Notechis scutatus	Australia	Australasia	-33.65	151.15						1100437979
Notechis scutatus	Australia	Australasia	-26.85	151.566	1960-02-29T01:00Z	1960	2	29		1100434436
Notechis scutatus	Australia	Australasia	-37.816	144.966						1100432890
Notechis scutatus	Australia	Australasia	-28.3305	152.415	1999-10-26T02:00Z	1999	10	26		1100430012
Notechis scutatus	Australia	Australasia	-28.3305	152.415	1999-10-26T02:00Z	1999	10	26		1100429988
Notechis scutatus	Australia	Australasia	-34.466	149.483						1100429001
Notechis scutatus	Australia	Australasia	-34.55	150.383						1100428923
Notechis scutatus	Australia	Australasia	-35.65	145.566	1999-11-01T01:00Z	1999	11			1100428709
Notechis scutatus	Australia	Australasia	-33.8	151.25	1959-09-15T01:00Z	1959	9	15		1100428694
Notechis scutatus	Australia	Australasia	-42.883	147.316						1100427855
Notechis scutatus	Australia	Australasia	-34.4	150.9						1100426797
Notechis scutatus	Australia	Australasia	-34.733	150.65	1993-02-24T01:00Z	1993	2	24		1100422478
Notechis scutatus	Australia	Australasia	-33.716	151.116	1997-01-01T01:00Z	1997	1			1100420915
Notechis scutatus	Australia	Australasia	-34.883	150.6						1100420860
Notechis scutatus	Australia	Australasia	-31.6728	152.151	1996-02-02T01:00Z	1996	2	2		1100418147
Notechis scutatus	Australia	Australasia	-33.65	151.133	1988-01-01T01:00Z	1988	1			1100413697
Notechis scutatus	Australia	Australasia	-34.7917	150.774	1994-04-17T02:00Z	1994	4	17		1100413145
Notechis scutatus	Australia	Australasia	-37.816	144.833	1975-09-01T01:00Z	1975	9			1100409933
Notechis scutatus	Australia	Australasia	-35.233	144	1978-04-12T01:00Z	1978	4	12		1100409784
Notechis scutatus	Australia	Australasia	-34.45	150.833	1990-02-01T01:00Z	1990	2			1100409233
Notechis scutatus	Australia	Australasia	-28.4539	153.209	1992-04-21T02:00Z	1992	4	21		1100404910
Notechis scutatus	Australia	Australasia	-30.333	152.716						1100404828
Notechis scutatus	Australia	Australasia	-29.683	152.933	1991-01-01T01:00Z	1991				1100404399
Notechis scutatus	Australia	Australasia	-29.766	153.283	1991-04-08T02:00Z	1991	4	8		1100400387
Notechis scutatus	Australia	Australasia	-34.7	150.716						1100398738
Notechis scutatus	Australia	Australasia	-29.3653	152.335						1100397366
Notechis scutatus	Australia	Australasia	-29.416	152.666	1975-09-04T01:00Z	1975	9	4		1100396835
Notechis scutatus	Australia	Australasia	-34.733	135.916						1100396231
Notechis scutatus	Australia	Australasia	-32.033	151.4						1100395823
Notechis scutatus	Australia	Australasia	-33.8	151.283						1100394986
Notechis scutatus	Australia	Australasia	-33.55	149.583	1988-05-01T02:00Z	1988	5			1100392653
Notechis scutatus	Australia	Australasia	-31.483	151.183	1987-09-30T01:00Z	1987	9	30		1100391920
Notechis scutatus	Australia	Australasia	-37.833	140.783						1100390934
Notechis scutatus	Australia	Australasia	-33.8	151.216						1100390349
Notechis scutatus	Australia	Australasia	-33.75	151.216	1963-08-04T01:00Z	1963	8	4		1100389828
Notechis scutatus	Australia	Australasia	-30.3	153.133						1100382486
Notechis scutatus	Australia	Australasia	-33.983	151.25						1100382471
Notechis scutatus	Australia	Australasia	-32.133	151.5	1977-01-04T01:00Z	1977	1	4		1100381255
Notechis scutatus	Australia	Australasia	-33.95	151.2						1100379996
Notechis scutatus	Australia	Australasia	-33.75	151.183	1984-12-01T01:00Z	1984	12			1100379765
Notechis scutatus	Australia	Australasia	-33.7	150.533	1985-03-12T01:00Z	1985	3	12		1100378958
Notechis scutatus	Australia	Australasia	-31.216	152.416	1981-09-01T02:00Z	1981	9			1100376489
Notechis scutatus	Australia	Australasia	-31.583	152.166	1981-09-01T02:00Z	1981	9			1100376477
Notechis scutatus	Australia	Australasia	-28.533	153.15	1984-03-07T01:00Z	1984	3	7		1100376114
Notechis scutatus	Australia	Australasia	-33.716	151.133	1969-03-14T01:00Z	1969	3	14		1100376099
Notechis scutatus	Australia	Australasia	-29.733	151.733						1100375849
Notechis scutatus	Australia	Australasia	-34.133	151						1100375471
Notechis scutatus	Australia	Australasia	-34.9	149.5						1100375355
Notechis scutatus	Australia	Australasia	-33.716	151.116						1100375341
Notechis scutatus	Australia	Australasia	-33.716	151.116						1100375322
Notechis scutatus	Australia	Australasia	-33.716	151.116						1100375318
Notechis scutatus	Australia	Australasia	-33.716	151.116						1100375274
Notechis scutatus	Australia	Australasia	-33.716	151.116						1100375213
Notechis scutatus	Australia	Australasia	-34.9	149.5						1100375210
Notechis scutatus	Australia	Australasia	-33.716	151.116						1100375192
Notechis scutatus	Australia	Australasia	-33.716	151.116						1100375190
Notechis scutatus	Australia	Australasia	-33.716	151.116						1100375187
Notechis scutatus	Australia	Australasia	-33.716	151.116						1100375182
Notechis scutatus	Australia	Australasia	-33.716	151.116						1100375174
Notechis scutatus	Australia	Australasia	-33.716	151.116						1100375160
Notechis scutatus	Australia	Australasia	-33.716	151.116						1100375157
Notechis scutatus	Australia	Australasia	-33.716	151.116						1100375151
Notechis scutatus	Australia	Australasia	-33.75	151.2	1984-01-28T01:00Z	1984	1	28		1100375147
Notechis scutatus	Australia	Australasia	-33.716	151.116						1100375133
Notechis scutatus	Australia	Australasia	-36.383	145.4	1970-09-20T01:00Z	1970	9	20		1100374961
Notechis scutatus	Australia	Australasia	-36.383	145.4	1970-09-20T01:00Z	1970	9	20		1100374935
Notechis scutatus	Australia	Australasia	-36.383	145.4	1970-10-30T01:00Z	1970	10	30		1100374809
Notechis scutatus	Australia	Australasia	-33.966	151.25						1100374334
Notechis scutatus	Australia	Australasia	-33.916	151.25						1100374138
Notechis scutatus	Australia	Australasia	-35.483	150.383						1100371914
Notechis scutatus	Australia	Australasia	-35.483	150.383						1100371910
Notechis scutatus	Australia	Australasia	-35.483	150.383						1100371854
Notechis scutatus	Australia	Australasia	-33.733	150.416	1968-11-02T01:00Z	1968	11	2		1100371799
Notechis scutatus	Australia	Australasia	-37.833	140.783	1965-01-01T01:00Z	1965				1100371654
Notechis scutatus	Australia	Australasia	-37.833	140.783						1100371652
Notechis scutatus	Australia	Australasia	-33.533	149.916						1100371631
Notechis scutatus	Australia	Australasia	-33.8	151.2	1953-09-04T01:00Z	1953	9	4		1100371616
Notechis scutatus	Australia	Australasia	-33.866	151.2	1920-12-26T01:00Z	1920	12	26		1100371610
Notechis scutatus	Australia	Australasia	-33.983	151.25						1100371536
Notechis scutatus	Australia	Australasia	-36.583	149.916	1982-10-29T01:00Z	1982	10	29		1100371156
Notechis scutatus	Australia	Australasia	-36.233	149.133	1965-08-01T01:00Z	1965	8			1100370741
Notechis scutatus	Australia	Australasia	-34.4	150.85	1982-10-09T01:00Z	1982	10	9		1100370723
Notechis scutatus	Australia	Australasia	-33.866	151.2						1100370668
Notechis scutatus	Australia	Australasia	-33.833	151.25						1100369862
Notechis scutatus	Australia	Australasia	-33.9	151.233						1100369154
Notechis scutatus	Australia	Australasia	-40.016	148.033						1100369038
Notechis scutatus	Australia	Australasia	-36.5797	149.943	1982-02-24T01:00Z	1982	2	24		1100368671
Notechis scutatus	Australia	Australasia	-37.133	142.35						1100368627
Notechis scutatus	Australia	Australasia	-30.1	122.083	1912-01-01T01:00Z	1912				1100368266
Notechis scutatus	Australia	Australasia	-33.683	150.316	1981-11-25T01:00Z	1981	11	25		1100368065
Notechis scutatus	Australia	Australasia	-31.166	152.416	1981-10-09T01:00Z	1981	10	9		1100366713
Notechis scutatus	Australia	Australasia	-33.816	151.216						1100364900
Oxyuranus microlepidotus	Australia	Australasia	-23.416	140.166	1973-07-17T01:00Z	1973	7	17		1100484014
Oxyuranus microlepidotus	Australia	Australasia	-25.366	142.033						1100390952
Oxyuranus microlepidotus	Australia	Australasia	-24.116	140.533	1983-11-12T01:00Z	1983	11	12		1100374712
Oxyuranus scutellatus	Australia	Australasia	-17.116	145.433	1974-05-21T01:00Z	1974	5	21		1100521912
Oxyuranus scutellatus	Australia	Australasia	-17.933	145.933						1100507099
Oxyuranus scutellatus	Australia	Australasia	-10.583	142.216	1977-05-01T01:00Z	1977	5			1100499335
Oxyuranus scutellatus	Australia	Australasia	-16.583	145.383						1100492745
Oxyuranus scutellatus	Australia	Australasia	-16.583	145.383						1100492680
Oxyuranus scutellatus	Australia	Australasia	-9.383	142.666						1100484452
Oxyuranus scutellatus	Australia	Australasia	-17.933	145.933						1100483233
Oxyuranus scutellatus	Australia	Australasia	-17.933	145.933						1100483227
Oxyuranus scutellatus	Australia	Australasia	-17.933	145.933						1100483222
Oxyuranus scutellatus	Australia	Australasia	-17.933	145.933						1100483216
Oxyuranus scutellatus	Australia	Australasia	-17.933	145.933						1100483211
Oxyuranus scutellatus	Australia	Australasia	-16.916	145.8						1100465311
Oxyuranus scutellatus	Australia	Australasia	-17.6	146.016	1960-12-22T01:00Z	1960	12	22		1100445083
Oxyuranus scutellatus	Australia	Australasia	-13.983	143.55						1100445047
Oxyuranus scutellatus	Australia	Australasia	-29.95	152.733	1998-12-01T01:00Z	1998	12	1		1100435048
Oxyuranus scutellatus	Australia	Australasia	-20.9	148.766						1100426341
Oxyuranus scutellatus	Australia	Australasia	-16.916	145.766						1100419784
Oxyuranus scutellatus	Australia	Australasia	-16.916	145.766						1100411552
Oxyuranus scutellatus	Australia	Australasia	-25.916	153.1	1981-05-23T02:00Z	1981	5	23		1100409807
Oxyuranus scutellatus	Australia	Australasia	-23.3509	150.525	1975-01-01T01:00Z	1975				1100409804
Oxyuranus scutellatus	Australia	Australasia	-21.15	149.183						1100406543
Oxyuranus scutellatus	Australia	Australasia	-21.15	148.633						1100406412
Oxyuranus scutellatus	Australia	Australasia	-21.15	149.183	1951-08-01T01:00Z	1951	8			1100404991
Oxyuranus scutellatus	Australia	Australasia	-21.1	148.683	1951-08-01T01:00Z	1951	8			1100404978
Oxyuranus scutellatus	Australia	Australasia	-19.266	146.816	1983-06-01T02:00Z	1983	6			1100374505
Oxyuranus scutellatus	Australia	Australasia	-12.566	141.866	1982-05-15T02:00Z	1982	5	15		1100368810
Oxyuranus scutellatus	Papua New Guinea	Oceania	-9.466	147.316	1978-05-28T01:00Z	1978	5	28		1100518261
Oxyuranus scutellatus	Papua New Guinea	Oceania	-9.466	147.15	1969-11-06T01:00Z	1969	11	6		1100483239
Oxyuranus scutellatus	Papua New Guinea	Oceania	-9.466	147.15						1100459767
Oxyuranus scutellatus	Papua New Guinea	Oceania	-9.466	147.15						1100459640
Oxyuranus scutellatus	Papua New Guinea	Oceania	-10.383	150.516						1100455712
Oxyuranus scutellatus	Papua New Guinea	Oceania	-9.466	147.15						1100426320
Oxyuranus scutellatus	Papua New Guinea	Oceania	-9.466	147.15						1100426300
Oxyuranus scutellatus	Papua New Guinea	Oceania	-9.466	147.15						1100426296
Oxyuranus scutellatus	Papua New Guinea	Oceania	-9.466	147.15						1100426284
Oxyuranus scutellatus	Papua New Guinea	Oceania	-9.466	147.15						1100426251
Oxyuranus scutellatus	Papua New Guinea	Oceania	-9.466	147.15						1100426233
Oxyuranus scutellatus	Papua New Guinea	Oceania	-9.366	147.233						1100414074
Oxyuranus scutellatus	Papua New Guinea	Oceania	-9.466	147.15	1950-01-01T01:00Z	1950				1100412349
Oxyuranus scutellatus	Papua New Guinea	Oceania	-9.466	147.15						1100402854
Oxyuranus scutellatus	Papua New Guinea	Oceania	-9.466	147.15	1946-09-27T01:00Z	1946	9	27		1100396513
Pseudechis australis	Australia	Australasia	-25.6425	138.58	2015-08-11T02:00Z	2015	8	11		1253333891
Pseudechis australis	Australia	Australasia	-22.133	133.266	2000-09-04T02:00Z	2000	9	4		1253333220
Pseudechis australis	Australia	Australasia	-14.733	134.733						1100537719
Pseudechis australis	Australia	Australasia	-12.55	132.916	1981-07-28T02:00Z	1981	7	28		1100536980
Pseudechis australis	Australia	Australasia	-29.25	141.916						1100533598
Pseudechis australis	Australia	Australasia	-30.816	147.233						1100532788
Pseudechis australis	Australia	Australasia	-32.85	145.883						1100532701
Pseudechis australis	Australia	Australasia	-24.533	152.7	1971-12-01T01:00Z	1971	12			1100531244
Pseudechis australis	Australia	Australasia	-12.45	130.833						1100530058
Pseudechis australis	Australia	Australasia	-12.65	141.85	1979-01-01T01:00Z	1979				1100529952
Pseudechis australis	Australia	Australasia	-12.65	141.85	1979-01-01T01:00Z	1979				1100529950
Pseudechis australis	Australia	Australasia	-29.7	144.15	1974-02-03T01:00Z	1974	2	3		1100527478
Pseudechis australis	Australia	Australasia	-29.7	144.15	1974-02-03T01:00Z	1974	2	3		1100527475
Pseudechis australis	Australia	Australasia	-29.7	144.15	1974-02-03T01:00Z	1974	2	3		1100527472
Pseudechis australis	Australia	Australasia	-31.25	146.9						1100526691
Pseudechis australis	Australia	Australasia	-26.583	148.783						1100524692
Pseudechis australis	Australia	Australasia	-11.266	132.15						1100522489
Pseudechis australis	Australia	Australasia	-12.633	141.883	1979-02-12T01:00Z	1979	2	12		1100520138
Pseudechis australis	Australia	Australasia	-13.966	136.45	1967-09-01T01:00Z	1967	9	1		1100514763
Pseudechis australis	Australia	Australasia	-30.55	130.966	1921-10-23T01:00Z	1921	10	23		1100513842
Pseudechis australis	Australia	Australasia	-30.5	132.15	1921-10-04T01:00Z	1921	10	4		1100513816
Pseudechis australis	Australia	Australasia	-12.433	130.916	1978-08-28T01:00Z	1978	8	28		1100512592
Pseudechis australis	Australia	Australasia	-13.05	131.666	1978-08-29T01:00Z	1978	8	29		1100512500
Pseudechis australis	Australia	Australasia	-14.1	136.466						1100511091
Pseudechis australis	Australia	Australasia	-30.816	147.233						1100507881
Pseudechis australis	Australia	Australasia	-30.816	147.233						1100507726
Pseudechis australis	Australia	Australasia	-30.25	147.566	1962-08-10T01:00Z	1962	8	10		1100507137
Pseudechis australis	Australia	Australasia	-32.116	146.083						1100506605
Pseudechis australis	Australia	Australasia	-31.033	146.716	1975-03-28T01:00Z	1975	3	28		1100503497
Pseudechis australis	Australia	Australasia	-32.783	143.383	1977-04-08T01:00Z	1977	4	8		1100503466
Pseudechis australis	Australia	Australasia	-28.066	145.683						1100503176
Pseudechis australis	Australia	Australasia	-25.366	151.116						1100500275
Pseudechis australis	Australia	Australasia	-21.483	133.883	1977-01-16T01:00Z	1977	1	16		1100496960
Pseudechis australis	Australia	Australasia	-19.566	134.183	1977-01-16T01:00Z	1977	1	16		1100496956
Pseudechis australis	Australia	Australasia	-25.866	146.583	1976-12-30T01:00Z	1976	12	30		1100496952
Pseudechis australis	Australia	Australasia	-29.866	146.016	1976-12-27T01:00Z	1976	12	27		1100496948
Pseudechis australis	Australia	Australasia	-20.483	118.25	1973-05-12T01:00Z	1973	5	12		1100496053
Pseudechis australis	Australia	Australasia	-32.5	137.7	1973-03-15T01:00Z	1973	3	15		1100496050
Pseudechis australis	Australia	Australasia	-32.3	151.716						1100493320
Pseudechis australis	Australia	Australasia	-25.366	151.116	1911-11-23T01:00Z	1911	11	23		1100490489
Pseudechis australis	Australia	Australasia	-24.75	152.4						1100489223
Pseudechis australis	Australia	Australasia	-16.55	136						1100488533
Pseudechis australis	Australia	Australasia	-23.766	133.883	1975-08-27T01:00Z	1975	8	27		1100488012
Pseudechis australis	Australia	Australasia	-13.25	131.1	1975-09-14T01:00Z	1975	9	14		1100488010
Pseudechis australis	Australia	Australasia	-24.833	128.95						1100487813
Pseudechis australis	Australia	Australasia	-30.95	148.4	1974-10-28T01:00Z	1974	10	28		1100480640
Pseudechis australis	Australia	Australasia	-30.333	144.016						1100476141
Pseudechis australis	Australia	Australasia	-12.883	132.833	1973-07-31T01:00Z	1973	7	31		1100475495
Pseudechis australis	Australia	Australasia	-29.316	145.85	1973-05-04T01:00Z	1973	5	4		1100474100
Pseudechis australis	Australia	Australasia	-18.2	142.25	1973-04-07T01:00Z	1973	4	7		1100473849
Pseudechis australis	Australia	Australasia	-13.866	143.133	1972-08-23T01:00Z	1972	8	23		1100473237
Pseudechis australis	Australia	Australasia	-27.683	145.833	1972-11-06T01:00Z	1972	11	6		1100468588
Pseudechis australis	Australia	Australasia	-11.116	132.133	1967-02-28T01:00Z	1967	2	28		1100467955
Pseudechis australis	Australia	Australasia	-11.116	132.133	1967-06-27T01:00Z	1967	6	27		1100467918
Pseudechis australis	Australia	Australasia	-12.45	130.8						1100467326
Pseudechis australis	Australia	Australasia	-29.25	141.916	1971-10-17T01:00Z	1971	10	17		1100467119
Pseudechis australis	Australia	Australasia	-25.183	130.8	1966-06-22T01:00Z	1966	6	22		1100461794
Pseudechis australis	Australia	Australasia	-14.1	136.466						1100461131
Pseudechis australis	Australia	Australasia	-33.083	147.15						1100455477
Pseudechis australis	Australia	Australasia	-17.483	130.95	1962-09-01T01:00Z	1962	9			1100454572
Pseudechis australis	Australia	Australasia	-29.116	147.916						1100454203
Pseudechis australis	Australia	Australasia	-31.5	145.833						1100454192
Pseudechis australis	Australia	Australasia	-24.066	132.75	1962-07-01T01:00Z	1962	7			1100454189
Pseudechis australis	Australia	Australasia	-30.95	148.4	1962-05-07T01:00Z	1962	5	7		1100453700
Pseudechis australis	Australia	Australasia	-29.116	147.916						1100453662
Pseudechis australis	Australia	Australasia	-30.1	148.966						1100453172
Pseudechis australis	Australia	Australasia	-32.0701	122.141	2013-03-07T01:00Z	2013	3	7		1100451004
Pseudechis australis	Australia	Australasia	-32.0701	122.141	2013-03-07T01:00Z	2013	3	7		1100451001
Pseudechis australis	Australia	Australasia	-29.9421	121.125	2013-02-23T01:00Z	2013	2	23		1100450817
Pseudechis australis	Australia	Australasia	-29.9421	121.125	2013-02-23T01:00Z	2013	2	23		1100450796
Pseudechis australis	Australia	Australasia	-29.7178	148.109	2010-03-20T01:00Z	2010	3	20		1100450082
Pseudechis australis	Australia	Australasia	-28.983	148.983	2012-06-11T02:00Z	2012	6	11		1100450045
Pseudechis australis	Australia	Australasia	-29.7178	148.109	2010-03-20T01:00Z	2010	3	20		1100450036
Pseudechis australis	Australia	Australasia	-28.983	148.983	2012-06-11T02:00Z	2012	6	11		1100450019
Pseudechis australis	Australia	Australasia	-29.866	147.316	1961-09-12T01:00Z	1961	9	12		1100449951
Pseudechis australis	Australia	Australasia	-28.066	145.683	1961-02-01T01:00Z	1961	2			1100445405
Pseudechis australis	Australia	Australasia	-13.983	143.55	1960-09-02T01:00Z	1960	9	2		1100445138
Pseudechis australis	Australia	Australasia	-13.983	143.55	1960-09-02T01:00Z	1960	9	2		1100445011
Pseudechis australis	Australia	Australasia	-30.5155	143.051	2007-11-25T01:00Z	2007	11	25		1100443816
Pseudechis australis	Australia	Australasia	-30.95	148.4						1100443244
Pseudechis australis	Australia	Australasia	-29.433	147.966	2004-04-01T02:00Z	2004	4			1100443196
Pseudechis australis	Australia	Australasia	-29.8539	144.134	2004-09-28T02:00Z	2004	9	28		1100442372
Pseudechis australis	Australia	Australasia	-30.016	145.833	2003-10-02T02:00Z	2003	10	2		1100441377
Pseudechis australis	Australia	Australasia	-29.9878	144.106	2003-10-03T02:00Z	2003	10	3		1100441349
Pseudechis australis	Australia	Australasia	-29.9878	144.106	2003-10-03T02:00Z	2003	10	3		1100441323
Pseudechis australis	Australia	Australasia	-30.016	145.833	2003-10-02T02:00Z	2003	10	2		1100441299
Pseudechis australis	Australia	Australasia	-29.9878	144.106	2003-10-03T02:00Z	2003	10	3		1100441298
Pseudechis australis	Australia	Australasia	-30.463	143.322	2003-09-23T02:00Z	2003	9	23		1100441219
Pseudechis australis	Australia	Australasia	-30.463	143.322	2003-09-23T02:00Z	2003	9	23		1100441215
Pseudechis australis	Australia	Australasia	-29.1	148.733	1997-12-02T01:00Z	1997	12	2		1100437042
Pseudechis australis	Australia	Australasia	-29.1	148.733	1997-01-01T01:00Z	1997				1100437034
Pseudechis australis	Australia	Australasia	-30.833	143.5	2001-09-01T02:00Z	2001	9			1100437003
Pseudechis australis	Australia	Australasia	-30.6772	143.564	2001-10-30T01:00Z	2001	10	30		1100436639
Pseudechis australis	Australia	Australasia	-30.6772	143.564	2001-10-30T01:00Z	2001	10	30		1100436628
Pseudechis australis	Australia	Australasia	-30.7119	143.624	2001-09-24T02:00Z	2001	9	24		1100436552
Pseudechis australis	Australia	Australasia	-29.433	142.016	1997-11-07T01:00Z	1997	11	7		1100436117
Pseudechis australis	Australia	Australasia	-30.541	141.984	2000-11-06T01:00Z	2000	11	6		1100435115
Pseudechis australis	Australia	Australasia	-29.466	142.233	2000-11-01T01:00Z	2000	11			1100432808
Pseudechis australis	Australia	Australasia	-30.0678	145.963	2000-11-11T01:00Z	2000	11	11		1100432772
Pseudechis australis	Australia	Australasia	-29.7069	143.443	2000-11-04T01:00Z	2000	11	4		1100432745
Pseudechis australis	Australia	Australasia	-29.4861	142.136	2000-11-10T01:00Z	2000	11	10		1100432735
Pseudechis australis	Australia	Australasia	-33.7	146.333	1996-12-12T01:00Z	1996	12	12		1100432414
Pseudechis australis	Australia	Australasia	-33.7	146.333	1996-12-12T01:00Z	1996	12	12		1100432376
Pseudechis australis	Australia	Australasia	-28.7372	149.524	1999-03-25T01:00Z	1999	3	25		1100428899
Pseudechis australis	Australia	Australasia	-28.7372	149.524	1999-03-25T01:00Z	1999	3	25		1100428876
Pseudechis australis	Australia	Australasia	-29.433	142.016	1999-03-05T01:00Z	1999	3	5		1100427999
Pseudechis australis	Australia	Australasia	-29.433	142.016	1999-03-05T01:00Z	1999	3	5		1100427973
Pseudechis australis	Australia	Australasia	-29.433	142.016	1999-03-05T01:00Z	1999	3	5		1100427972
Pseudechis australis	Australia	Australasia	-29.3169	142.13	1997-04-09T02:00Z	1997	4	9		1100427440
Pseudechis australis	Australia	Australasia	-29.3169	142.13	1997-04-09T02:00Z	1997	4	9		1100427433
Pseudechis australis	Australia	Australasia	-29.3169	142.13	1997-04-09T02:00Z	1997	4	9		1100427430
Pseudechis australis	Australia	Australasia	-29.7517	141.928	1997-11-03T01:00Z	1997	11	3		1100422474
Pseudechis australis	Australia	Australasia	-29.2228	142.003	1997-11-04T01:00Z	1997	11	4		1100422328
Pseudechis australis	Australia	Australasia	-29.2228	142.003	1997-11-04T01:00Z	1997	11	4		1100422312
Pseudechis australis	Australia	Australasia	-29.2228	142.003	1997-11-04T01:00Z	1997	11	4		1100422301
Pseudechis australis	Australia	Australasia	-29.2228	142.003	1997-11-04T01:00Z	1997	11	4		1100422294
Pseudechis australis	Australia	Australasia	-29.2228	142.003	1997-11-04T01:00Z	1997	11	4		1100422276
Pseudechis australis	Australia	Australasia	-29.2228	142.003	1997-11-04T01:00Z	1997	11	4		1100422266
Pseudechis australis	Australia	Australasia	-29.2228	142.003	1997-11-04T01:00Z	1997	11	4		1100422255
Pseudechis australis	Australia	Australasia	-29.2228	142.003	1997-11-04T01:00Z	1997	11	4		1100422248
Pseudechis australis	Australia	Australasia	-29.2228	142.003	1997-11-04T01:00Z	1997	11	4		1100422192
Pseudechis australis	Australia	Australasia	-29.2228	142.003	1997-11-04T01:00Z	1997	11	4		1100422177
Pseudechis australis	Australia	Australasia	-29.2228	142.003	1997-11-04T01:00Z	1997	11	4		1100422175
Pseudechis australis	Australia	Australasia	-29.2228	142.003	1997-11-04T01:00Z	1997	11	4		1100422170
Pseudechis australis	Australia	Australasia	-29.2228	142.003	1997-11-04T01:00Z	1997	11	4		1100422163
Pseudechis australis	Australia	Australasia	-29.2228	142.003	1997-11-04T01:00Z	1997	11	4		1100422132
Pseudechis australis	Australia	Australasia	-19.033	138.816						1100420140
Pseudechis australis	Australia	Australasia	-31.2	142.3	1996-11-09T01:00Z	1996	11	9		1100420091
Pseudechis australis	Australia	Australasia	-31.2	142.3	1996-11-09T01:00Z	1996	11	9		1100420079
Pseudechis australis	Australia	Australasia	-31.2	142.3	1996-11-09T01:00Z	1996	11	9		1100420029
Pseudechis australis	Australia	Australasia	-28.566	148.933	1992-03-06T01:00Z	1992	3	6		1100418083
Pseudechis australis	Australia	Australasia	-14	136.666						1100416713
Pseudechis australis	Australia	Australasia	-30.1169	144.011	1995-04-02T02:00Z	1995	4	2		1100416214
Pseudechis australis	Australia	Australasia	-32.9611	142.827	1995-03-23T01:00Z	1995	3	23		1100416209
Pseudechis australis	Australia	Australasia	-33.0142	142.671	1995-03-24T01:00Z	1995	3	24		1100416190
Pseudechis australis	Australia	Australasia	-30.866	147.733	1995-10-10T01:00Z	1995	10	10		1100412993
Pseudechis australis	Australia	Australasia	-28.983	149	1954-01-04T01:00Z	1954	1	4		1100411498
Pseudechis australis	Australia	Australasia	-28.05	148.583						1100411322
Pseudechis australis	Australia	Australasia	-11.75	130.616						1100410872
Pseudechis australis	Australia	Australasia	-25.316	131.75						1100410693
Pseudechis australis	Australia	Australasia	-20.616	134.216	1978-01-21T01:00Z	1978	1	21		1100409941
Pseudechis australis	Australia	Australasia	-19.9	136.233	1978-01-29T01:00Z	1978	1	29		1100409900
Pseudechis australis	Australia	Australasia	-17.966	122.233						1100409860
Pseudechis australis	Australia	Australasia	-23.733	133.716	1978-01-16T01:00Z	1978	1	16		1100409801
Pseudechis australis	Australia	Australasia	-19.833	136.166	1978-01-29T01:00Z	1978	1	29		1100409756
Pseudechis australis	Australia	Australasia	-24.9	146.25	1978-02-03T01:00Z	1978	2	3		1100409733
Pseudechis australis	Australia	Australasia	-20.55	127.916	1982-10-31T01:00Z	1982	10	31		1100408665
Pseudechis australis	Australia	Australasia	-15.183	127.85						1100407038
Pseudechis australis	Australia	Australasia	-16.0186	128.004	1992-09-03T02:00Z	1992	9	3		1100406343
Pseudechis australis	Australia	Australasia	-16.0186	128.004	1992-09-03T02:00Z	1992	9	3		1100406316
Pseudechis australis	Australia	Australasia	-16.0186	128.004	1992-09-03T02:00Z	1992	9	3		1100406315
Pseudechis australis	Australia	Australasia	-16.0186	128.004	1992-09-03T02:00Z	1992	9	3		1100406313
Pseudechis australis	Australia	Australasia	-19.6261	135.707	1992-08-29T02:00Z	1992	8	29		1100406125
Pseudechis australis	Australia	Australasia	-29.333	146.883						1100406071
Pseudechis australis	Australia	Australasia	-24.633	137.1	1939-06-17T01:00Z	1939	6	17		1100405162
Pseudechis australis	Australia	Australasia	-14.05	136.416	1991-09-18T02:00Z	1991	9	18		1100400474
Pseudechis australis	Australia	Australasia	-14.466	132.266						1100395236
Pseudechis australis	Australia	Australasia	-14.466	132.266						1100393681
Pseudechis australis	Australia	Australasia	-16.533	145.133	1945-05-28T02:00Z	1945	5	28		1100393082
Pseudechis australis	Australia	Australasia	-32.716	145.533	1988-01-01T01:00Z	1988	1			1100392709
Pseudechis australis	Australia	Australasia	-29.566	141.916	1987-10-01T01:00Z	1987	10	1		1100391805
Pseudechis australis	Australia	Australasia	-30.983	150.25	1973-03-01T01:00Z	1973	3			1100390646
Pseudechis australis	Australia	Australasia	-25.416	142.65						1100390002
Pseudechis australis	Australia	Australasia	-12.25	136.883						1100389052
Pseudechis australis	Australia	Australasia	-14.833	125.7	1987-01-12T01:00Z	1987	1	12		1100388594
Pseudechis australis	Australia	Australasia	-29.783	148.133	1986-11-23T01:00Z	1986	11	23		1100388275
Pseudechis australis	Australia	Australasia	-29.733	148.1	1986-11-23T01:00Z	1986	11	23		1100388243
Pseudechis australis	Australia	Australasia	-31.65	116.666						1100387942
Pseudechis australis	Australia	Australasia	-31.883	141.683	1985-11-21T01:00Z	1985	11	21		1100385133
Pseudechis australis	Australia	Australasia	-32.033	147.983						1100382626
Pseudechis australis	Australia	Australasia	-34	142.883	1984-11-15T01:00Z	1984	11	15		1100378558
Pseudechis australis	Australia	Australasia	-18.883	138.616	1934-06-17T01:00Z	1934	6	17		1100377784
Pseudechis australis	Australia	Australasia	-18.9	136.55						1100377507
Pseudechis australis	Australia	Australasia	-26.4	146.3	1984-10-22T01:00Z	1984	10	22		1100377311
Pseudechis australis	Australia	Australasia	-11.333	132.116	1967-01-01T01:00Z	1967	1			1100375692
Pseudechis australis	Australia	Australasia	-20.583	130.333	1966-01-01T01:00Z	1966	1			1100375678
Pseudechis australis	Australia	Australasia	-15.116	125.8						1100375235
Pseudechis australis	Australia	Australasia	-24.45	141.4	1983-11-01T01:00Z	1983	11	1		1100374647
Pseudechis australis	Australia	Australasia	-12.45	130.833						1100371637
Pseudechis australis	Australia	Australasia	-12.633	131.25						1100371143
Pseudechis australis	Australia	Australasia	-29.233	141.333	1977-05-30T01:00Z	1977	5	30		1100369815
Pseudechis australis	Australia	Australasia	-29.25	141.916	1977-11-29T01:00Z	1977	11	29		1100369813
Pseudechis australis	Australia	Australasia	-29.05	141.866	1977-05-10T01:00Z	1977	5	10		1100369776
Pseudechis australis	Australia	Australasia	-31.15	120.566	1982-02-13T01:00Z	1982	2	13		1100369648
Pseudechis australis	Australia	Australasia	-32.166	142	1979-12-10T01:00Z	1979	12	10		1100367796
Pseudechis australis	Australia	Australasia	-23.133	150.733						1100366152
Pseudechis australis	Australia	Australasia	-23.133	150.733						1100366127
Pseudechis australis	Australia	Australasia	-13.983	136.466						1100365954
Pseudechis australis	Australia	Australasia	-30.233	115.333	1981-10-29T01:00Z	1981	10	29		1100365640
Pseudechis australis	Australia	Australasia	-21.933	114.133						1100365320
Pseudechis australis	Australia	Australasia	-30.016	146.866	1981-10-30T01:00Z	1981	10	30		1100364949
Pseudechis australis	Australia	Australasia	-30.016	146.866	1981-10-30T01:00Z	1981	10	30		1100364945
Pseudechis australis	Australia	Australasia	-31.25	146.9						1100364779
Pseudechis australis	Australia	Australasia	-17.916	122.25	1981-10-06T01:00Z	1981	10	6		1100364551
Pseudechis papuanus	Papua New Guinea	Oceania	-10.383	150.516						1100455738
Pseudechis papuanus	Papua New Guinea	Oceania	-9.466	147.15						1100426242
Pseudechis papuanus	Papua New Guinea	Oceania	-9.466	147.15						1100402841
Pseudechis papuanus	Papua New Guinea	Oceania	-9.466	147.15						1100393973
Pseudonaja affinis	Australia	Australasia	-34.033	117.633						1100534286
Pseudonaja affinis	Australia	Australasia	-32.283	125.483	1976-10-16T01:00Z	1976	10	16		1100527863
Pseudonaja affinis	Australia	Australasia	-32.283	125.483	1976-10-16T01:00Z	1976	10	16		1100527860
Pseudonaja affinis	Australia	Australasia	-31.883	115.866	1978-02-05T01:00Z	1978	2	5		1100525677
Pseudonaja affinis	Australia	Australasia	-31.966	115.8	1978-10-25T01:00Z	1978	10	25		1100518863
Pseudonaja affinis	Australia	Australasia	-33.85	121.866	1976-10-21T01:00Z	1976	10	21		1100518733
Pseudonaja affinis	Australia	Australasia	-31.683	128.866	1976-10-16T01:00Z	1976	10	16		1100518730
Pseudonaja affinis	Australia	Australasia	-34.6	116.4	1973-04-26T01:00Z	1973	4	26		1100473979
Pseudonaja affinis	Australia	Australasia	-33.166	115.833	1900-06-13T01:00Z	1900	6	13		1100465198
Pseudonaja affinis	Australia	Australasia	-33.166	115.833	1900-06-13T01:00Z	1900	6	13		1100465166
Pseudonaja affinis	Australia	Australasia	-34.583	117.983	1993-09-22T02:00Z	1993	9	22		1100410058
Pseudonaja affinis	Australia	Australasia	-32.983	121.65	1989-11-15T01:00Z	1989	11	15		1100398721
Pseudonaja affinis	Australia	Australasia	-32.983	121.65	1989-11-15T01:00Z	1989	11	15		1100398648
Pseudonaja affinis	Australia	Australasia	-33.55	118.15						1100393465
Pseudonaja affinis	Australia	Australasia	-33.866	121.9						1100390945
Pseudonaja affinis	Australia	Australasia	-31.95	116.05						1100383809
Pseudonaja affinis	Australia	Australasia	-31.95	116.05						1100383777
Pseudonaja affinis	Australia	Australasia	-33.583	120.033						1100383740
Pseudonaja affinis	Australia	Australasia	-31.95	115.85	1986-02-01T01:00Z	1986	2			1100383193
Pseudonaja affinis	Australia	Australasia	-34.033	117.633						1100379469
Pseudonaja affinis	Australia	Australasia	-32.283	115.716	1984-12-31T01:00Z	1984	12	31		1100378896
Pseudonaja affinis	Australia	Australasia	-32.066	122.633	1982-01-28T01:00Z	1982	1	28		1100376227
Pseudonaja affinis	Australia	Australasia	-33.866	121.9						1100375303
Pseudonaja affinis	Australia	Australasia	-34.033	117.633						1100375260
Pseudonaja affinis	Australia	Australasia	-34.033	117.633						1100375247
Pseudonaja affinis	Australia	Australasia	-34.033	117.633						1100375245
Pseudonaja affinis	Australia	Australasia	-33.866	121.9						1100375073
Pseudonaja affinis	Australia	Australasia	-32.05	122.716	1982-02-15T01:00Z	1982	2	15		1100371903
Pseudonaja affinis	Australia	Australasia	-33.216	136.216	1982-02-19T01:00Z	1982	2	19		1100371899
Pseudonaja affinis	Australia	Australasia	-32.05	122.7	1982-02-15T01:00Z	1982	2	15		1100369677
Pseudonaja affinis	Australia	Australasia	-31.316	119.083	1982-02-13T01:00Z	1982	2	13		1100369595
Pseudonaja affinis	Australia	Australasia	-33.083	136.65	1982-01-26T01:00Z	1982	1	26		1100369372
Pseudonaja affinis	Australia	Australasia	-31.9	127.133	1982-01-28T01:00Z	1982	1	28		1100369332
Pseudonaja affinis	Australia	Australasia	-33.766	115.816	1981-11-06T01:00Z	1981	11	6		1100365877
Pseudonaja affinis	Australia	Australasia	-32.816	115.916	1981-11-05T01:00Z	1981	11	5		1100365686
Pseudonaja affinis	Australia	Australasia	-32.816	115.916	1981-11-05T01:00Z	1981	11	5		1100365659
Pseudonaja affinis	Australia	Australasia	-31.7	128.883	1981-09-17T02:00Z	1981	9	17		1100363831
Pseudonaja affinis	Australia	Australasia	-31.7	128.883	1981-09-17T02:00Z	1981	9	17		1100363808
Pseudonaja affinis	Australia	Australasia	-32.033	126.1						1100363542
Pseudonaja aspidorhyncha	Australia	Australasia	-26.716	135.066	1978-04-01T01:00Z	1978	4			1253332330
Pseudonaja aspidorhyncha	Australia	Australasia	-30.616	145.466	2006-09-27T02:00Z	2006	9	27		1253331929
Pseudonaja aspidorhyncha	Australia	Australasia	-30.616	145.466	2006-09-27T02:00Z	2006	9	27		1253331928
Pseudonaja aspidorhyncha	Australia	Australasia	-30.5122	145.774	2006-09-26T02:00Z	2006	9	26		1253331927
Pseudonaja aspidorhyncha	Australia	Australasia	-30.5122	145.774	2006-09-26T02:00Z	2006	9	26		1253331926
Pseudonaja aspidorhyncha	Australia	Australasia	-30.783	143.416	2001-09-21T02:00Z	2001	9	21		1142246191
Pseudonaja aspidorhyncha	Australia	Australasia	-30.783	143.416	2001-09-21T02:00Z	2001	9	21		1142246188
Pseudonaja aspidorhyncha	Australia	Australasia	-30.533	138.433	1980-09-22T02:00Z	1980	9	22		1100534332
Pseudonaja aspidorhyncha	Australia	Australasia	-25.866	139.25	1968-08-31T01:00Z	1968	8	31		1100530676
Pseudonaja aspidorhyncha	Australia	Australasia	-30.416	139.833	1975-11-07T01:00Z	1975	11	7		1100529108
Pseudonaja aspidorhyncha	Australia	Australasia	-34.283	140.6	1972-09-01T01:00Z	1972	9			1100527328
Pseudonaja aspidorhyncha	Australia	Australasia	-28.066	145.683						1100503174
Pseudonaja aspidorhyncha	Australia	Australasia	-31.7014	143.68	2012-04-02T02:00Z	2012	4	2		1100449755
Pseudonaja aspidorhyncha	Australia	Australasia	-31.6942	143.762	2012-04-02T02:00Z	2012	4	2		1100449750
Pseudonaja aspidorhyncha	Australia	Australasia	-31.6942	143.762	2012-04-02T02:00Z	2012	4	2		1100449747
Pseudonaja aspidorhyncha	Australia	Australasia	-31.7014	143.68	2012-04-02T02:00Z	2012	4	2		1100449722
Pseudonaja aspidorhyncha	Australia	Australasia	-31.2542	136.519	2013-10-08T02:00Z	2013	10	8		1100449617
Pseudonaja aspidorhyncha	Australia	Australasia	-31.2372	136.483	2013-10-08T02:00Z	2013	10	8		1100449570
Pseudonaja aspidorhyncha	Australia	Australasia	-31.2542	136.519	2013-10-08T02:00Z	2013	10	8		1100449546
Pseudonaja aspidorhyncha	Australia	Australasia	-31.2372	136.483	2013-10-08T02:00Z	2013	10	8		1100449521
Pseudonaja aspidorhyncha	Australia	Australasia	-28.066	145.683	1961-02-01T01:00Z	1961	2			1100445351
Pseudonaja aspidorhyncha	Australia	Australasia	-29.9811	144.107	2003-09-24T02:00Z	2003	9	24		1100441333
Pseudonaja aspidorhyncha	Australia	Australasia	-29.9811	144.107	2003-09-24T02:00Z	2003	9	24		1100441296
Pseudonaja aspidorhyncha	Australia	Australasia	-31.1297	143.501	2001-10-03T02:00Z	2001	10	3		1100436678
Pseudonaja aspidorhyncha	Australia	Australasia	-30.8417	143.289	2001-09-01T02:00Z	2001	9			1100436654
Pseudonaja aspidorhyncha	Australia	Australasia	-30.6958	143.53	2001-09-01T02:00Z	2001	9			1100436651
Pseudonaja aspidorhyncha	Australia	Australasia	-30.8417	143.289	2001-09-01T02:00Z	2001	9			1100436636
Pseudonaja aspidorhyncha	Australia	Australasia	-30.6958	143.53	2001-09-01T02:00Z	2001	9			1100436604
Pseudonaja aspidorhyncha	Australia	Australasia	-31.466	146.65	1999-01-12T01:00Z	1999	1	12		1100430933
Pseudonaja aspidorhyncha	Australia	Australasia	-31.466	146.65	1999-01-12T01:00Z	1999	1	12		1100430929
Pseudonaja aspidorhyncha	Australia	Australasia	-31.466	146.65	1999-01-12T01:00Z	1999	1	12		1100430928
Pseudonaja aspidorhyncha	Australia	Australasia	-31.466	146.65	1999-01-12T01:00Z	1999	1	12		1100430927
Pseudonaja aspidorhyncha	Australia	Australasia	-32.6325	145.63	2000-02-11T01:00Z	2000	2	11		1100429951
Pseudonaja aspidorhyncha	Australia	Australasia	-34.283	146.033	1983-01-01T01:00Z	1983	1			1100424204
Pseudonaja aspidorhyncha	Australia	Australasia	-34.283	146.033	1983-01-01T01:00Z	1983	1			1100424134
Pseudonaja aspidorhyncha	Australia	Australasia	-31.1319	143.134	1997-11-03T01:00Z	1997	11	3		1100422297
Pseudonaja aspidorhyncha	Australia	Australasia	-31.1319	143.134	1997-11-03T01:00Z	1997	11	3		1100422264
Pseudonaja aspidorhyncha	Australia	Australasia	-31.1319	143.134	1997-11-03T01:00Z	1997	11	3		1100422246
Pseudonaja aspidorhyncha	Australia	Australasia	-31.1319	143.134	1997-11-03T01:00Z	1997	11	3		1100422241
Pseudonaja aspidorhyncha	Australia	Australasia	-31.1319	143.134	1997-11-03T01:00Z	1997	11	3		1100422237
Pseudonaja aspidorhyncha	Australia	Australasia	-31.466	146.65	1996-01-10T01:00Z	1996	1	10		1100418693
Pseudonaja aspidorhyncha	Australia	Australasia	-32.733	137.15	1980-10-01T01:00Z	1980	10			1100363577
Pseudonaja mengdeni	Australia	Australasia	-27.85	126.1	1975-10-27T01:00Z	1975	10	27		1100537101
Pseudonaja mengdeni	Australia	Australasia	-26.9	134.066	1968-01-26T01:00Z	1968	1	26		1100530678
Pseudonaja mengdeni	Australia	Australasia	-24.766	113.766	1978-10-13T01:00Z	1978	10	13		1100518870
Pseudonaja mengdeni	Australia	Australasia	-15.45	133.183	1979-01-04T01:00Z	1979	1	4		1100517887
Pseudonaja mengdeni	Australia	Australasia	-21.6	133.766	1979-01-10T01:00Z	1979	1	10		1100517860
Pseudonaja mengdeni	Australia	Australasia	-30.45	131.833	1921-10-16T01:00Z	1921	10	16		1100513781
Pseudonaja mengdeni	Australia	Australasia	-23.5	133.85	1973-01-05T01:00Z	1973	1	5		1100511575
Pseudonaja mengdeni	Australia	Australasia	-30.75	121.466						1100509429
Pseudonaja mengdeni	Australia	Australasia	-30.916	118.2	1968-01-01T01:00Z	1968				1100507131
Pseudonaja mengdeni	Australia	Australasia	-30.916	118.2	1968-01-01T01:00Z	1968				1100507128
Pseudonaja mengdeni	Australia	Australasia	-30.916	118.2	1968-01-01T01:00Z	1968				1100507125
Pseudonaja mengdeni	Australia	Australasia	-30.916	118.2	1968-01-01T01:00Z	1968				1100507122
Pseudonaja mengdeni	Australia	Australasia	-21.8	131.15						1100504066
Pseudonaja mengdeni	Australia	Australasia	-25.033	133.2	1975-10-28T01:00Z	1975	10	28		1100503353
Pseudonaja mengdeni	Australia	Australasia	-24.966	133.183	1975-10-28T01:00Z	1975	10	28		1100503350
Pseudonaja mengdeni	Australia	Australasia	-23.8	133.8	1975-10-28T01:00Z	1975	10	28		1100503346
Pseudonaja mengdeni	Australia	Australasia	-32.116	116.933						1100498536
Pseudonaja mengdeni	Australia	Australasia	-22.133	133.416	1977-01-17T01:00Z	1977	1	17		1100496984
Pseudonaja mengdeni	Australia	Australasia	-21.7	133.716	1977-01-17T01:00Z	1977	1	17		1100496980
Pseudonaja mengdeni	Australia	Australasia	-21.533	133.883	1977-01-17T01:00Z	1977	1	17		1100496976
Pseudonaja mengdeni	Australia	Australasia	-23.916	132.916	1975-10-27T01:00Z	1975	10	27		1100488004
Pseudonaja mengdeni	Australia	Australasia	-23.766	133.6	1975-10-27T01:00Z	1975	10	27		1100488002
Pseudonaja mengdeni	Australia	Australasia	-23.916	132.916	1975-10-26T01:00Z	1975	10	26		1100487999
Pseudonaja mengdeni	Australia	Australasia	-23.966	132.783	1975-10-26T01:00Z	1975	10	26		1100487993
Pseudonaja mengdeni	Australia	Australasia	-23.966	132.783	1975-10-26T01:00Z	1975	10	26		1100487990
Pseudonaja mengdeni	Australia	Australasia	-23.766	134.016	1975-10-17T01:00Z	1975	10	17		1100487987
Pseudonaja mengdeni	Australia	Australasia	-23.733	133.866	1975-09-01T01:00Z	1975	9	1		1100487984
Pseudonaja mengdeni	Australia	Australasia	-24.316	131.75	1975-08-28T01:00Z	1975	8	28		1100487981
Pseudonaja mengdeni	Australia	Australasia	-23.683	133.9	1975-08-26T01:00Z	1975	8	26		1100487977
Pseudonaja mengdeni	Australia	Australasia	-21.533	133.883	1975-08-24T01:00Z	1975	8	24		1100487973
Pseudonaja mengdeni	Australia	Australasia	-24.9	132.25	1975-07-30T01:00Z	1975	7	30		1100487970
Pseudonaja mengdeni	Australia	Australasia	-25.116	130.25	1975-10-19T01:00Z	1975	10	19		1100486709
Pseudonaja mengdeni	Australia	Australasia	-25.216	133.616	1975-10-17T01:00Z	1975	10	17		1100485518
Pseudonaja mengdeni	Australia	Australasia	-20.9	130.616	1975-10-10T01:00Z	1975	10	10		1100485355
Pseudonaja mengdeni	Australia	Australasia	-21	116.333	1973-05-09T01:00Z	1973	5	9		1100475850
Pseudonaja mengdeni	Australia	Australasia	-22.383	143.033						1100475792
Pseudonaja mengdeni	Australia	Australasia	-28.816	141.266						1100468075
Pseudonaja mengdeni	Australia	Australasia	-28.816	141.266						1100468014
Pseudonaja mengdeni	Australia	Australasia	-31.95	115.85						1100459647
Pseudonaja mengdeni	Australia	Australasia	-20.516	145.4	1963-05-15T01:00Z	1963	5	15		1100455446
Pseudonaja mengdeni	Australia	Australasia	-26.4436	114.181	2013-03-01T01:00Z	2013	3	1		1100450921
Pseudonaja mengdeni	Australia	Australasia	-26.4436	114.181	2013-03-01T01:00Z	2013	3	1		1100450901
Pseudonaja mengdeni	Australia	Australasia	-26.0692	113.611	2013-02-27T01:00Z	2013	2	27		1100450866
Pseudonaja mengdeni	Australia	Australasia	-26.0692	113.611	2013-02-27T01:00Z	2013	2	27		1100450848
Pseudonaja mengdeni	Australia	Australasia	-29.3615	115.008	2012-03-29T02:00Z	2012	3	29		1100449719
Pseudonaja mengdeni	Australia	Australasia	-29.3615	115.008	2012-03-29T02:00Z	2012	3	29		1100449675
Pseudonaja mengdeni	Australia	Australasia	-27.999	117.851	2012-03-22T01:00Z	2012	3	22		1100449666
Pseudonaja mengdeni	Australia	Australasia	-27.999	117.851	2012-03-22T01:00Z	2012	3	22		1100449648
Pseudonaja mengdeni	Australia	Australasia	-31.283	142.3	1996-11-07T01:00Z	1996	11	7		1100420057
Pseudonaja mengdeni	Australia	Australasia	-26.416	114.466	1992-09-28T01:00Z	1992	9	28		1100413187
Pseudonaja mengdeni	Australia	Australasia	-23.8	133.866	1991-02-09T01:00Z	1991	2	9		1100408392
Pseudonaja mengdeni	Australia	Australasia	-25.916	113.533						1100407190
Pseudonaja mengdeni	Australia	Australasia	-25.916	113.533						1100407113
Pseudonaja mengdeni	Australia	Australasia	-26.4	113.95						1100406977
Pseudonaja mengdeni	Australia	Australasia	-24.583	113.916	1992-09-26T02:00Z	1992	9	26		1100406953
Pseudonaja mengdeni	Australia	Australasia	-15.183	127.85	1952-05-25T01:00Z	1952	5	25		1100406681
Pseudonaja mengdeni	Australia	Australasia	-15.183	127.85	1952-05-30T01:00Z	1952	5	30		1100406645
Pseudonaja mengdeni	Australia	Australasia	-15.8	128.5	1992-08-30T02:00Z	1992	8	30		1100406172
Pseudonaja mengdeni	Australia	Australasia	-15.183	127.85						1100403890
Pseudonaja mengdeni	Australia	Australasia	-30.45	131.833						1100402343
Pseudonaja mengdeni	Australia	Australasia	-23.883	113.533	1989-12-03T01:00Z	1989	12	3		1100399166
Pseudonaja mengdeni	Australia	Australasia	-33.233	121.7	1989-11-14T01:00Z	1989	11	14		1100398649
Pseudonaja mengdeni	Australia	Australasia	-17.966	122.233						1100393765
Pseudonaja mengdeni	Australia	Australasia	-31.65	116.666						1100393560
Pseudonaja mengdeni	Australia	Australasia	-22.233	134.566						1100393443
Pseudonaja mengdeni	Australia	Australasia	-17.966	122.233						1100393425
Pseudonaja mengdeni	Australia	Australasia	-31.65	116.666						1100393370
Pseudonaja mengdeni	Australia	Australasia	-27.55	135.45						1100390308
Pseudonaja mengdeni	Australia	Australasia	-29.933	114.966						1100389991
Pseudonaja mengdeni	Australia	Australasia	-28.15	114.233	1985-10-01T01:00Z	1985	10	1		1100383822
Pseudonaja mengdeni	Australia	Australasia	-27.633	114.366	1985-10-02T01:00Z	1985	10	2		1100383818
Pseudonaja mengdeni	Australia	Australasia	-23.7	133.866						1100383756
Pseudonaja mengdeni	Australia	Australasia	-26.583	120.233						1100383167
Pseudonaja mengdeni	Australia	Australasia	-30.783	121.433	1985-10-05T01:00Z	1985	10	5		1100382081
Pseudonaja mengdeni	Australia	Australasia	-23.95	132.766						1100372609
Pseudonaja mengdeni	Australia	Australasia	-23.95	132.766						1100372602
Pseudonaja mengdeni	Australia	Australasia	-32.816	135.083	1982-01-26T01:00Z	1982	1	26		1100371877
Pseudonaja mengdeni	Australia	Australasia	-24.883	113.666	1970-01-01T01:00Z	1970				1100371718
Pseudonaja mengdeni	Australia	Australasia	-28.683	114.6	1982-02-12T01:00Z	1982	2	12		1100369600
Pseudonaja mengdeni	Australia	Australasia	-27.3	114.6	1982-02-07T01:00Z	1982	2	7		1100369496
Pseudonaja mengdeni	Australia	Australasia	-29.266	114.916	1981-10-29T01:00Z	1981	10	29		1100365647
Pseudonaja mengdeni	Australia	Australasia	-25.933	113.533	1981-10-24T01:00Z	1981	10	24		1100365607
Pseudonaja mengdeni	Australia	Australasia	-26.7	113.7						1100365593
Pseudonaja mengdeni	Australia	Australasia	-26.7	113.7						1100365591
Pseudonaja mengdeni	Australia	Australasia	-26.7	113.7						1100365569
Pseudonaja mengdeni	Australia	Australasia	-26.7	113.7						1100365564
Pseudonaja mengdeni	Australia	Australasia	-26.35	113.383	1981-10-23T01:00Z	1981	10	23		1100365536
Pseudonaja mengdeni	Australia	Australasia	-19.316	121.266						1100365071
Pseudonaja mengdeni	Australia	Australasia	-19.083	121.65	1981-10-01T01:00Z	1981	10	1		1100364153
Pseudonaja mengdeni	Australia	Australasia	-28.766	114.616						1100363589
Pseudonaja mengdeni	Australia	Australasia	-27.95	114.633						1100363570
Pseudonaja nuchalis	Australia	Australasia	-31.966	141.45						1100535982
Pseudonaja nuchalis	Australia	Australasia	-12.633	132.9	1981-03-31T02:00Z	1981	3	31		1100535948
Pseudonaja nuchalis	Australia	Australasia	-32	141.333	1975-11-09T01:00Z	1975	11	9		1100529112
Pseudonaja nuchalis	Australia	Australasia	-32.05	141.183	1975-11-09T01:00Z	1975	11	9		1100529110
Pseudonaja nuchalis	Australia	Australasia	-31.75	147.766						1100527856
Pseudonaja nuchalis	Australia	Australasia	-29.9	146.366	1974-05-22T01:00Z	1974	5	22		1100527484
Pseudonaja nuchalis	Australia	Australasia	-31.25	146.9						1100526665
Pseudonaja nuchalis	Australia	Australasia	-32.066	146.316						1100518364
Pseudonaja nuchalis	Australia	Australasia	-33.083	147.15						1100512088
Pseudonaja nuchalis	Australia	Australasia	-33.083	147.15						1100512085
Pseudonaja nuchalis	Australia	Australasia	-17.683	145.116						1100511606
Pseudonaja nuchalis	Australia	Australasia	-31.533	145.4	1975-04-05T01:00Z	1975	4	5		1100510335
Pseudonaja nuchalis	Australia	Australasia	-31.533	145.566	1976-10-03T01:00Z	1976	10	3		1100505296
Pseudonaja nuchalis	Australia	Australasia	-30.983	146.666	1975-03-28T01:00Z	1975	3	28		1100505276
Pseudonaja nuchalis	Australia	Australasia	-13.966	136.45	1969-10-02T01:00Z	1969	10	2		1100504189
Pseudonaja nuchalis	Australia	Australasia	-11.333	132.333						1100504075
Pseudonaja nuchalis	Australia	Australasia	-11.166	132.15						1100504070
Pseudonaja nuchalis	Australia	Australasia	-31.533	146.05	1977-01-29T01:00Z	1977	1	29		1100503468
Pseudonaja nuchalis	Australia	Australasia	-31.766	145.95	1977-01-30T01:00Z	1977	1	30		1100503376
Pseudonaja nuchalis	Australia	Australasia	-12.416	136.716	1971-01-01T01:00Z	1971				1100501619
Pseudonaja nuchalis	Australia	Australasia	-31.516	147.116	1976-12-27T01:00Z	1976	12	27		1100496972
Pseudonaja nuchalis	Australia	Australasia	-15.733	137.016	1967-10-01T01:00Z	1967	10			1100492312
Pseudonaja nuchalis	Australia	Australasia	-12.05	134.216	1975-01-01T01:00Z	1975				1100491292
Pseudonaja nuchalis	Australia	Australasia	-12.05	134.216	1975-05-30T01:00Z	1975	5	30		1100491289
Pseudonaja nuchalis	Australia	Australasia	-34.283	146.033	1976-03-12T01:00Z	1976	3	12		1100491216
Pseudonaja nuchalis	Australia	Australasia	-31.466	146.65	1976-01-04T01:00Z	1976	1	4		1100490661
Pseudonaja nuchalis	Australia	Australasia	-31.666	148.3						1100483265
Pseudonaja nuchalis	Australia	Australasia	-31.283	142.3	1974-12-08T01:00Z	1974	12	8		1100481196
Pseudonaja nuchalis	Australia	Australasia	-31.716	143.75	1974-10-05T01:00Z	1974	10	5		1100481164
Pseudonaja nuchalis	Australia	Australasia	-14.466	132.266	1973-01-19T01:00Z	1973	1	19		1100477945
Pseudonaja nuchalis	Australia	Australasia	-12.05	134.216	1973-12-01T01:00Z	1973	12			1100477407
Pseudonaja nuchalis	Australia	Australasia	-31.566	143.366	1973-10-01T01:00Z	1973	10	1		1100475864
Pseudonaja nuchalis	Australia	Australasia	-31.466	146.65	1973-09-16T01:00Z	1973	9	16		1100475467
Pseudonaja nuchalis	Australia	Australasia	-11.116	132.133	1967-08-20T01:00Z	1967	8	20		1100467927
Pseudonaja nuchalis	Australia	Australasia	-30.083	145.933						1100461126
Pseudonaja nuchalis	Australia	Australasia	-31.5	145.833						1100456705
Pseudonaja nuchalis	Australia	Australasia	-14.466	132.266						1100456173
Pseudonaja nuchalis	Australia	Australasia	-32.066	146.316						1100454115
Pseudonaja nuchalis	Australia	Australasia	-31.566	143.366						1100453735
Pseudonaja nuchalis	Australia	Australasia	-31.566	143.366						1100453729
Pseudonaja nuchalis	Australia	Australasia	-31.566	143.366						1100453702
Pseudonaja nuchalis	Australia	Australasia	-31.566	143.366						1100453679
Pseudonaja nuchalis	Australia	Australasia	-17.7614	135.682						1100452040
Pseudonaja nuchalis	Australia	Australasia	-31.5315	146.322						1100446653
Pseudonaja nuchalis	Australia	Australasia	-31.4759	143.677	2010-09-27T02:00Z	2010	9	27		1100446633
Pseudonaja nuchalis	Australia	Australasia	-30.616	145.466	2006-09-27T02:00Z	2006	9	27		1100443086
Pseudonaja nuchalis	Australia	Australasia	-30.5122	145.774	2006-09-26T02:00Z	2006	9	26		1100443063
Pseudonaja nuchalis	Australia	Australasia	-30.0017	145.319	2004-09-01T02:00Z	2004	9			1100442347
Pseudonaja nuchalis	Australia	Australasia	-29.8414	144.062	2004-09-20T02:00Z	2004	9	20		1100442208
Pseudonaja nuchalis	Australia	Australasia	-29.9811	144.107	2003-09-24T02:00Z	2003	9	24		1100441317
Pseudonaja nuchalis	Australia	Australasia	-31.483	145.833	1969-01-01T01:00Z	1969				1100440703
Pseudonaja nuchalis	Australia	Australasia	-31.6593	144.237	1999-09-20T02:00Z	1999	9	20		1100440474
Pseudonaja nuchalis	Australia	Australasia	-30.3431	145.956	2005-09-29T02:00Z	2005	9	29		1100440453
Pseudonaja nuchalis	Australia	Australasia	-30.5172	145.683	2005-09-29T02:00Z	2005	9	29		1100440349
Pseudonaja nuchalis	Australia	Australasia	-29.916	142.75						1100436773
Pseudonaja nuchalis	Australia	Australasia	-31.1297	143.501	2001-10-03T02:00Z	2001	10	3		1100436661
Pseudonaja nuchalis	Australia	Australasia	-30.6958	143.53	2001-09-01T02:00Z	2001	9			1100436571
Pseudonaja nuchalis	Australia	Australasia	-30.783	143.416	2001-09-21T02:00Z	2001	9	21		1100436562
Pseudonaja nuchalis	Australia	Australasia	-30.8417	143.289	2001-09-01T02:00Z	2001	9			1100436529
Pseudonaja nuchalis	Australia	Australasia	-30.541	141.984	2000-11-06T01:00Z	2000	11	6		1100435053
Pseudonaja nuchalis	Australia	Australasia	-29.933	142.716	2001-03-14T01:00Z	2001	3	14		1100435046
Pseudonaja nuchalis	Australia	Australasia	-31.283	142.3	2000-10-08T02:00Z	2000	10	8		1100432806
Pseudonaja nuchalis	Australia	Australasia	-31.933	141.483	2000-09-30T02:00Z	2000	9	30		1100432804
Pseudonaja nuchalis	Australia	Australasia	-31.466	146.65	1999-01-12T01:00Z	1999	1	12		1100430958
Pseudonaja nuchalis	Australia	Australasia	-31.466	146.65	1999-01-12T01:00Z	1999	1	12		1100430898
Pseudonaja nuchalis	Australia	Australasia	-32.6325	145.63	2000-02-11T01:00Z	2000	2	11		1100429979
Pseudonaja nuchalis	Australia	Australasia	-31.5803	147.05	1999-11-13T01:00Z	1999	11	13		1100428237
Pseudonaja nuchalis	Australia	Australasia	-31.5475	146.799	1999-11-13T01:00Z	1999	11	13		1100428231
Pseudonaja nuchalis	Australia	Australasia	-31.533	146.7	1998-10-05T02:00Z	1998	10	5		1100425012
Pseudonaja nuchalis	Australia	Australasia	-34.283	146.033	1983-01-01T01:00Z	1983	1			1100424187
Pseudonaja nuchalis	Australia	Australasia	-30.75	146.25	1959-03-01T01:00Z	1959	3			1100423841
Pseudonaja nuchalis	Australia	Australasia	-30.75	146.25	1959-03-01T01:00Z	1959	3			1100423812
Pseudonaja nuchalis	Australia	Australasia	-28.983	149	1997-01-01T01:00Z	1997				1100422488
Pseudonaja nuchalis	Australia	Australasia	-31.1319	143.134	1997-11-03T01:00Z	1997	11	3		1100422272
Pseudonaja nuchalis	Australia	Australasia	-28.966	149	1997-01-01T01:00Z	1997				1100421603
Pseudonaja nuchalis	Australia	Australasia	-28.983	149						1100420564
Pseudonaja nuchalis	Australia	Australasia	-31.783	142.533	1996-11-02T01:00Z	1996	11	2		1100420141
Pseudonaja nuchalis	Australia	Australasia	-31.283	142.3	1996-11-07T01:00Z	1996	11	7		1100420048
Pseudonaja nuchalis	Australia	Australasia	-31.466	146.65	1996-01-10T01:00Z	1996	1	10		1100418632
Pseudonaja nuchalis	Australia	Australasia	-29.1375	148.88	1995-03-01T01:00Z	1995	3			1100418067
Pseudonaja nuchalis	Australia	Australasia	-31.466	146.65	1995-01-21T01:00Z	1995	1	21		1100413946
Pseudonaja nuchalis	Australia	Australasia	-31.1	146.766	1994-03-31T02:00Z	1994	3	31		1100410936
Pseudonaja nuchalis	Australia	Australasia	-34.966	146.066	1992-09-13T02:00Z	1992	9	13		1100409265
Pseudonaja nuchalis	Australia	Australasia	-33.333	145.833	1991-10-01T01:00Z	1991	10			1100409253
Pseudonaja nuchalis	Australia	Australasia	-33.05	145.466	1991-11-01T01:00Z	1991	11			1100409245
Pseudonaja nuchalis	Australia	Australasia	-33.05	145.466	1991-11-01T01:00Z	1991	11			1100409212
Pseudonaja nuchalis	Australia	Australasia	-12.833	131.916	1991-02-17T01:00Z	1991	2	17		1100408372
Pseudonaja nuchalis	Australia	Australasia	-32.95	146.9	1990-11-17T01:00Z	1990	11	17		1100398089
Pseudonaja nuchalis	Australia	Australasia	-32.95	146.9	1990-11-14T01:00Z	1990	11	14		1100398055
Pseudonaja nuchalis	Australia	Australasia	-33.1	146.6	1989-10-22T01:00Z	1989	10	22		1100397813
Pseudonaja nuchalis	Australia	Australasia	-31.966	141.45						1100397590
Pseudonaja nuchalis	Australia	Australasia	-33.433	146.333	1989-10-22T01:00Z	1989	10	22		1100396448
Pseudonaja nuchalis	Australia	Australasia	-31.75	142.4	1988-09-23T02:00Z	1988	9	23		1100394244
Pseudonaja nuchalis	Australia	Australasia	-12.45	130.833	1940-01-01T01:00Z	1940				1100393101
Pseudonaja nuchalis	Australia	Australasia	-32.716	145.533	1987-12-01T01:00Z	1987	12			1100392680
Pseudonaja nuchalis	Australia	Australasia	-32.716	145.533	1987-12-01T01:00Z	1987	12			1100392663
Pseudonaja nuchalis	Australia	Australasia	-31.733	142.483	1986-03-27T01:00Z	1986	3	27		1100388519
Pseudonaja nuchalis	Australia	Australasia	-34.75	146.55						1100379376
Pseudonaja nuchalis	Australia	Australasia	-33.95	143.05						1100378759
Pseudonaja nuchalis	Australia	Australasia	-12.65	132.816	1983-03-01T01:00Z	1983	3	1		1100376645
Pseudonaja nuchalis	Australia	Australasia	-12.65	132.883	1984-05-01T02:00Z	1984	5			1100376619
Pseudonaja nuchalis	Australia	Australasia	-12.65	132.883	1984-05-09T02:00Z	1984	5	9		1100376597
Pseudonaja nuchalis	Australia	Australasia	-30.866	146.266						1100375046
Pseudonaja nuchalis	Australia	Australasia	-31.183	144.1						1100374892
Pseudonaja nuchalis	Australia	Australasia	-29.683	145.9	1983-12-24T01:00Z	1983	12	24		1100374507
Pseudonaja nuchalis	Australia	Australasia	-13.983	136.466						1100374359
Pseudonaja nuchalis	Australia	Australasia	-29.183	144.85	1982-10-01T01:00Z	1982	10			1100371491
Pseudonaja nuchalis	Australia	Australasia	-29.433	142.016						1100369807
Pseudonaja nuchalis	Australia	Australasia	-29.233	141.333	1977-05-30T01:00Z	1977	5	30		1100369803
Pseudonaja nuchalis	Australia	Australasia	-32.7	145.616	1979-11-27T01:00Z	1979	11	27		1100366542
Pseudonaja nuchalis	Australia	Australasia	-13.983	136.466						1100366006
Pseudonaja nuchalis	Australia	Australasia	-12	141.883	1981-01-01T01:00Z	1981				1100364908
Pseudonaja textilis	Australia	Australasia	-32.7796	149.774	2016-02-12T01:00Z	2016	2	12		1291814632
Pseudonaja textilis	Australia	Australasia	-33.4891	150.263	2016-02-12T01:00Z	2016	2	12		1291814624
Pseudonaja textilis	Australia	Australasia	-32.7796	149.774	2016-02-12T01:00Z	2016	2	12		1291814622
Pseudonaja textilis	Australia	Australasia	-32.516	150.85	2015-12-16T01:00Z	2015	12	16		1270033615
Pseudonaja textilis	Australia	Australasia	-33.1707	150.001	2016-01-12T01:00Z	2016	1	12		1270033605
Pseudonaja textilis	Australia	Australasia	-33.1707	150.001	2016-01-12T01:00Z	2016	1	12		1270033596
Pseudonaja textilis	Australia	Australasia	-32.516	150.85	2015-12-16T01:00Z	2015	12	16		1270033572
Pseudonaja textilis	Australia	Australasia	-31.7074	150.032	2013-02-20T01:00Z	2013	2	20		1253333816
Pseudonaja textilis	Australia	Australasia	-34.3472	150.218	2003-11-17T01:00Z	2003	11	17		1253333165
Pseudonaja textilis	Australia	Australasia	-33.5918	151.171	2007-01-01T01:00Z	2007	1			1253332839
Pseudonaja textilis	Australia	Australasia	-32.6539	149.671	2014-11-10T01:00Z	2014	11	10		1253332834
Pseudonaja textilis	Australia	Australasia	-32.683	149.65	2015-02-27T01:00Z	2015	2	27		1253332827
Pseudonaja textilis	Australia	Australasia	-32.683	149.65	2015-02-27T01:00Z	2015	2	27		1253332826
Pseudonaja textilis	Australia	Australasia	-33.5918	151.171	2007-01-01T01:00Z	2007	1			1253332812
Pseudonaja textilis	Australia	Australasia	-32.6539	149.671	2014-11-10T01:00Z	2014	11	10		1253332809
Pseudonaja textilis	Australia	Australasia	-24.75	152.766	2002-10-21T02:00Z	2002	10	21		1135110353
Pseudonaja textilis	Australia	Australasia	-33.65	151.15						1135110350
Pseudonaja textilis	Australia	Australasia	-29.583	153.05	2002-08-21T02:00Z	2002	8	21		1135110129
Pseudonaja textilis	Australia	Australasia	-28.833	153.433	2002-09-03T02:00Z	2002	9	3		1135110125
Pseudonaja textilis	Australia	Australasia	-28.833	153.433	2002-02-01T01:00Z	2002	2			1135110123
Pseudonaja textilis	Australia	Australasia	-33.833	148.683						1100537852
Pseudonaja textilis	Australia	Australasia	-29.75	148.3	1976-04-01T01:00Z	1976	4			1100537780
Pseudonaja textilis	Australia	Australasia	-33.933	150.816	1964-03-28T01:00Z	1964	3	28		1100536644
Pseudonaja textilis	Australia	Australasia	-33.283	151.583						1100536642
Pseudonaja textilis	Australia	Australasia	-31.05	151.066						1100536640
Pseudonaja textilis	Australia	Australasia	-33.783	151.25	1981-01-01T01:00Z	1981				1100536408
Pseudonaja textilis	Australia	Australasia	-32.016	151.966	1980-12-01T01:00Z	1980	12			1100536355
Pseudonaja textilis	Australia	Australasia	-32.4	151.75	1981-03-01T01:00Z	1981	3	1		1100536071
Pseudonaja textilis	Australia	Australasia	-33.716	150.7	1981-04-05T02:00Z	1981	4	5		1100536069
Pseudonaja textilis	Australia	Australasia	-30.566	149.3						1100535207
Pseudonaja textilis	Australia	Australasia	-33.466	144.983						1100535157
Pseudonaja textilis	Australia	Australasia	-34.633	148.033						1100534495
Pseudonaja textilis	Australia	Australasia	-31.65	150.733						1100534359
Pseudonaja textilis	Australia	Australasia	-34.283	146.033	1980-02-01T01:00Z	1980	2			1100533963
Pseudonaja textilis	Australia	Australasia	-34.283	146.033	1980-02-01T01:00Z	1980	2			1100533960
Pseudonaja textilis	Australia	Australasia	-34.283	146.033	1980-02-01T01:00Z	1980	2			1100533957
Pseudonaja textilis	Australia	Australasia	-34.283	146.033	1980-02-01T01:00Z	1980	2			1100533954
Pseudonaja textilis	Australia	Australasia	-33.416	149.583						1100533948
Pseudonaja textilis	Australia	Australasia	-34.283	146.033	1980-02-01T01:00Z	1980	2			1100533878
Pseudonaja textilis	Australia	Australasia	-33.85	150.866	1978-07-29T01:00Z	1978	7	29		1100533849
Pseudonaja textilis	Australia	Australasia	-30.483	151.633	1975-02-19T01:00Z	1975	2	19		1100533700
Pseudonaja textilis	Australia	Australasia	-30.866	147.733	1975-02-23T01:00Z	1975	2	23		1100533697
Pseudonaja textilis	Australia	Australasia	-30.866	147.733	1975-02-23T01:00Z	1975	2	23		1100533694
Pseudonaja textilis	Australia	Australasia	-30.866	147.733	1975-02-23T01:00Z	1975	2	23		1100533691
Pseudonaja textilis	Australia	Australasia	-24.033	150.366	1972-09-12T01:00Z	1972	9	12		1100533602
Pseudonaja textilis	Australia	Australasia	-31.416	148.733	1980-10-13T01:00Z	1980	10	13		1100533101
Pseudonaja textilis	Australia	Australasia	-36.5872	149.897	1980-10-25T01:00Z	1980	10	25		1100533051
Pseudonaja textilis	Australia	Australasia	-33.133	147.55	1980-10-09T01:00Z	1980	10	9		1100532921
Pseudonaja textilis	Australia	Australasia	-33.166	148.45	1980-10-09T01:00Z	1980	10	9		1100532919
Pseudonaja textilis	Australia	Australasia	-35.716	149.166						1100532728
Pseudonaja textilis	Australia	Australasia	-34.133	150.616	1978-09-02T01:00Z	1978	9	2		1100532089
Pseudonaja textilis	Australia	Australasia	-33.85	150.866	1978-04-15T01:00Z	1978	4	15		1100532086
Pseudonaja textilis	Australia	Australasia	-33.85	150.866	1978-04-15T01:00Z	1978	4	15		1100532083
Pseudonaja textilis	Australia	Australasia	-32.15	150.35	1980-03-24T01:00Z	1980	3	24		1100531985
Pseudonaja textilis	Australia	Australasia	-31.083	148.916	1967-10-02T01:00Z	1967	10	2		1100531934
Pseudonaja textilis	Australia	Australasia	-33.383	150.75	1967-09-25T01:00Z	1967	9	25		1100531930
Pseudonaja textilis	Australia	Australasia	-32.9	144.3	1979-12-07T01:00Z	1979	12	7		1100531916
Pseudonaja textilis	Australia	Australasia	-33.766	150.9	1980-01-01T01:00Z	1980	1			1100531914
Pseudonaja textilis	Australia	Australasia	-33.85	150.866	1979-09-01T01:00Z	1979	9			1100531912
Pseudonaja textilis	Australia	Australasia	-31.866	152.366	1980-02-21T01:00Z	1980	2	21		1100531904
Pseudonaja textilis	Australia	Australasia	-32.233	148.25	1980-02-01T01:00Z	1980	2			1100531901
Pseudonaja textilis	Australia	Australasia	-33.616	151.116	1980-02-01T01:00Z	1980	2			1100531784
Pseudonaja textilis	Australia	Australasia	-29.766	151.5	1980-01-05T01:00Z	1980	1	5		1100531676
Pseudonaja textilis	Australia	Australasia	-30.966	141.8	1979-11-20T01:00Z	1979	11	20		1100531201
Pseudonaja textilis	Australia	Australasia	-24.05	139.066						1100531198
Pseudonaja textilis	Australia	Australasia	-31.25	146.9						1100530936
Pseudonaja textilis	Australia	Australasia	-31.25	146.9						1100530934
Pseudonaja textilis	Australia	Australasia	-33.983	151.25						1100530898
Pseudonaja textilis	Australia	Australasia	-34.416	149.716	1980-03-27T01:00Z	1980	3	27		1100530853
Pseudonaja textilis	Australia	Australasia	-33.983	151.25						1100530823
Pseudonaja textilis	Australia	Australasia	-31.5003	151.087	1972-05-12T01:00Z	1972	5	12		1100530750
Pseudonaja textilis	Australia	Australasia	-30.35	150.516						1100530688
Pseudonaja textilis	Australia	Australasia	-33.016	145	1972-04-01T01:00Z	1972	4			1100530684
Pseudonaja textilis	Australia	Australasia	-29.716	151.566	1974-10-30T01:00Z	1974	10	30		1100530645
Pseudonaja textilis	Australia	Australasia	-30.333	150.6	1972-01-01T01:00Z	1972				1100530639
Pseudonaja textilis	Australia	Australasia	-30.433	151.6	1967-01-22T01:00Z	1967	1	22		1100530633
Pseudonaja textilis	Australia	Australasia	-30.433	151.716	1968-11-13T01:00Z	1968	11	13		1100530630
Pseudonaja textilis	Australia	Australasia	-30.4814	151.427	1972-03-11T01:00Z	1972	3	11		1100530624
Pseudonaja textilis	Australia	Australasia	-30.533	151.6	1957-01-01T01:00Z	1957				1100530618
Pseudonaja textilis	Australia	Australasia	-30.516	151.666	1970-10-01T01:00Z	1970	10			1100530615
Pseudonaja textilis	Australia	Australasia	-30.533	151.883	1972-02-21T01:00Z	1972	2	21		1100530612
Pseudonaja textilis	Australia	Australasia	-30.483	151.633	1975-03-11T01:00Z	1975	3	11		1100530221
Pseudonaja textilis	Australia	Australasia	-25.7	140.583	1968-12-24T01:00Z	1968	12	24		1100530216
Pseudonaja textilis	Australia	Australasia	-29.466	151.633	1974-03-15T01:00Z	1974	3	15		1100530182
Pseudonaja textilis	Australia	Australasia	-29.9986	150.251	1974-11-27T01:00Z	1974	11	27		1100530119
Pseudonaja textilis	Australia	Australasia	-30.866	147.733	1974-11-16T01:00Z	1974	11	16		1100530117
Pseudonaja textilis	Australia	Australasia	-29.266	150.266	1974-11-06T01:00Z	1974	11	6		1100530115
Pseudonaja textilis	Australia	Australasia	-30.866	147.733	1974-11-16T01:00Z	1974	11	16		1100530111
Pseudonaja textilis	Australia	Australasia	-30.433	151.616	1974-11-04T01:00Z	1974	11	4		1100530109
Pseudonaja textilis	Australia	Australasia	-30.2908	151.737	1974-11-10T01:00Z	1974	11	10		1100530107
Pseudonaja textilis	Australia	Australasia	-30.866	147.733	1974-11-16T01:00Z	1974	11	16		1100530100
Pseudonaja textilis	Australia	Australasia	-30.866	147.733	1974-11-16T01:00Z	1974	11	16		1100530098
Pseudonaja textilis	Australia	Australasia	-30.866	147.733	1974-11-16T01:00Z	1974	11	16		1100530096
Pseudonaja textilis	Australia	Australasia	-30.866	147.733	1974-11-16T01:00Z	1974	11	16		1100530094
Pseudonaja textilis	Australia	Australasia	-30.866	147.733	1974-11-16T01:00Z	1974	11	16		1100530092
Pseudonaja textilis	Australia	Australasia	-30.866	147.733	1974-11-16T01:00Z	1974	11	16		1100530090
Pseudonaja textilis	Australia	Australasia	-30.866	147.733	1974-11-16T01:00Z	1974	11	16		1100530088
Pseudonaja textilis	Australia	Australasia	-30.866	147.733	1974-11-16T01:00Z	1974	11	16		1100530086
Pseudonaja textilis	Australia	Australasia	-30.866	147.733	1974-11-16T01:00Z	1974	11	16		1100530084
Pseudonaja textilis	Australia	Australasia	-30.866	147.733	1974-11-16T01:00Z	1974	11	16		1100530082
Pseudonaja textilis	Australia	Australasia	-30.866	147.733	1974-11-16T01:00Z	1974	11	16		1100530078
Pseudonaja textilis	Australia	Australasia	-34.5	147.4	1978-12-01T01:00Z	1978	12			1100529167
Pseudonaja textilis	Australia	Australasia	-32.15	150.35	1979-07-02T01:00Z	1979	7	2		1100528669
Pseudonaja textilis	Australia	Australasia	-31.433	148.916	1971-03-06T01:00Z	1971	3	6		1100528469
Pseudonaja textilis	Australia	Australasia	-31.433	148.916	1971-03-06T01:00Z	1971	3	6		1100528457
Pseudonaja textilis	Australia	Australasia	-31.433	148.916	1971-03-06T01:00Z	1971	3	6		1100528451
Pseudonaja textilis	Australia	Australasia	-31.433	148.916	1971-03-06T01:00Z	1971	3	6		1100528445
Pseudonaja textilis	Australia	Australasia	-31.433	148.916	1971-03-06T01:00Z	1971	3	6		1100528439
Pseudonaja textilis	Australia	Australasia	-33.416	148.816						1100528391
Pseudonaja textilis	Australia	Australasia	-32.6	149.583						1100528165
Pseudonaja textilis	Australia	Australasia	-34.816	147.2						1100528049
Pseudonaja textilis	Australia	Australasia	-30.416	139.416	1975-11-07T01:00Z	1975	11	7		1100527857
Pseudonaja textilis	Australia	Australasia	-30.533	151.6	1975-01-18T01:00Z	1975	1	18		1100527646
Pseudonaja textilis	Australia	Australasia	-29.766	151.116	1973-10-07T01:00Z	1973	10	7		1100527637
Pseudonaja textilis	Australia	Australasia	-30.866	147.733	1974-11-16T01:00Z	1974	11	16		1100527631
Pseudonaja textilis	Australia	Australasia	-30.1	151.3	1973-09-30T01:00Z	1973	9	30		1100527628
Pseudonaja textilis	Australia	Australasia	-30.483	151.65	1973-10-29T01:00Z	1973	10	29		1100527554
Pseudonaja textilis	Australia	Australasia	-30.4	151.733	1974-02-12T01:00Z	1974	2	12		1100527553
Pseudonaja textilis	Australia	Australasia	-30.516	151.666	1974-01-02T01:00Z	1974	1	2		1100527544
Pseudonaja textilis	Australia	Australasia	-30.716	147.55	1975-01-11T01:00Z	1975	1	11		1100527520
Pseudonaja textilis	Australia	Australasia	-30.716	147.55	1975-01-11T01:00Z	1975	1	11		1100527517
Pseudonaja textilis	Australia	Australasia	-30.716	147.55	1975-01-11T01:00Z	1975	1	11		1100527514
Pseudonaja textilis	Australia	Australasia	-30.716	147.55	1975-01-11T01:00Z	1975	1	11		1100527511
Pseudonaja textilis	Australia	Australasia	-29.9	146.366	1974-05-22T01:00Z	1974	5	22		1100527481
Pseudonaja textilis	Australia	Australasia	-30.466	151.733	1973-10-28T01:00Z	1973	10	28		1100527450
Pseudonaja textilis	Australia	Australasia	-30.4917	151.638	1973-10-16T01:00Z	1973	10	16		1100527447
Pseudonaja textilis	Australia	Australasia	-30.516	152.05	1973-10-04T01:00Z	1973	10	4		1100527444
Pseudonaja textilis	Australia	Australasia	-31.666	147.85	1974-03-23T01:00Z	1974	3	23		1100527441
Pseudonaja textilis	Australia	Australasia	-33.723	150.93	1975-09-18T01:00Z	1975	9	18		1100527357
Pseudonaja textilis	Australia	Australasia	-32.266	151.616	1978-10-07T01:00Z	1978	10	7		1100527169
Pseudonaja textilis	Australia	Australasia	-30.516	151.666	1978-10-01T01:00Z	1978	10			1100527153
Pseudonaja textilis	Australia	Australasia	-31.25	146.9						1100526713
Pseudonaja textilis	Australia	Australasia	-32.483	142.35	1978-12-01T01:00Z	1978	12			1100525741
Pseudonaja textilis	Australia	Australasia	-32.55	148.95						1100525735
Pseudonaja textilis	Australia	Australasia	-33.366	151.283						1100524956
Pseudonaja textilis	Australia	Australasia	-33.883	151.116						1100524899
Pseudonaja textilis	Australia	Australasia	-33.666	150.85						1100524879
Pseudonaja textilis	Australia	Australasia	-28.4	152.416						1100524796
Pseudonaja textilis	Australia	Australasia	-33.85	150.933	1970-01-01T01:00Z	1970				1100524715
Pseudonaja textilis	Australia	Australasia	-33.8	150.9	1967-12-01T01:00Z	1967	12			1100524680
Pseudonaja textilis	Australia	Australasia	-31.716	148.65	1969-11-14T01:00Z	1969	11	14		1100522474
Pseudonaja textilis	Australia	Australasia	-33.566	148.666						1100522463
Pseudonaja textilis	Australia	Australasia	-34	151.216						1100522146
Pseudonaja textilis	Australia	Australasia	-30.816	150.516	1979-04-02T01:00Z	1979	4	2		1100521947
Pseudonaja textilis	Australia	Australasia	-33.116	150.65	1972-02-01T01:00Z	1972	2			1100521920
Pseudonaja textilis	Australia	Australasia	-34.966	147.516						1100521091
Pseudonaja textilis	Australia	Australasia	-34.45	150.45						1100520797
Pseudonaja textilis	Australia	Australasia	-33.783	151.166						1100520404
Pseudonaja textilis	Australia	Australasia	-33.716	150.366						1100518433
Pseudonaja textilis	Australia	Australasia	-33.733	150.483	1969-01-01T01:00Z	1969				1100518402
Pseudonaja textilis	Australia	Australasia	-36.783	145.15	1972-12-28T01:00Z	1972	12	28		1100518397
Pseudonaja textilis	Australia	Australasia	-33.866	151.2	1965-01-01T01:00Z	1965				1100518390
Pseudonaja textilis	Australia	Australasia	-30.333	149.783	1970-01-01T01:00Z	1970				1100518384
Pseudonaja textilis	Australia	Australasia	-33.733	150.483	1969-03-17T01:00Z	1969	3	17		1100518373
Pseudonaja textilis	Australia	Australasia	-34.033	151.083	1967-01-01T01:00Z	1967				1100518367
Pseudonaja textilis	Australia	Australasia	-30.983	150.25	1968-01-01T01:00Z	1968				1100518358
Pseudonaja textilis	Australia	Australasia	-30.983	150.25	1968-01-01T01:00Z	1968				1100518351
Pseudonaja textilis	Australia	Australasia	-31.716	148.65	1979-02-10T01:00Z	1979	2	10		1100518131
Pseudonaja textilis	Australia	Australasia	-33.9	148.166						1100517900
Pseudonaja textilis	Australia	Australasia	-29.066	149.633						1100517702
Pseudonaja textilis	Australia	Australasia	-35.816	145.566						1100517665
Pseudonaja textilis	Australia	Australasia	-33.933	151.15						1100517392
Pseudonaja textilis	Australia	Australasia	-33.716	151.3						1100517299
Pseudonaja textilis	Australia	Australasia	-33.6	150.733						1100517005
Pseudonaja textilis	Australia	Australasia	-34.033	150.733						1100516870
Pseudonaja textilis	Australia	Australasia	-32.25	148.616	1979-03-05T01:00Z	1979	3	5		1100516617
Pseudonaja textilis	Australia	Australasia	-30	148.033	1968-02-27T01:00Z	1968	2	27		1100514781
Pseudonaja textilis	Australia	Australasia	-33.683	149.05	1978-06-14T01:00Z	1978	6	14		1100514142
Pseudonaja textilis	Australia	Australasia	-33.433	150.733						1100513496
Pseudonaja textilis	Australia	Australasia	-33.416	146.733						1100512469
Pseudonaja textilis	Australia	Australasia	-25.533	152.7						1100511729
Pseudonaja textilis	Australia	Australasia	-25.533	152.7						1100511727
Pseudonaja textilis	Australia	Australasia	-17.183	145.45	1973-12-26T01:00Z	1973	12	26		1100511724
Pseudonaja textilis	Australia	Australasia	-34.933	138.6	1972-01-01T01:00Z	1972				1100511721
Pseudonaja textilis	Australia	Australasia	-33.733	150.483	1969-01-01T01:00Z	1969				1100511718
Pseudonaja textilis	Australia	Australasia	-31.3	150.9	1971-11-05T01:00Z	1971	11	5		1100511715
Pseudonaja textilis	Australia	Australasia	-33.7	147.35	1971-01-01T01:00Z	1971				1100511706
Pseudonaja textilis	Australia	Australasia	-33.833	150.95	1971-12-01T01:00Z	1971	12			1100511703
Pseudonaja textilis	Australia	Australasia	-33.933	150.85	1971-01-01T01:00Z	1971				1100511700
Pseudonaja textilis	Australia	Australasia	-33.866	151.2	1968-01-01T01:00Z	1968				1100511697
Pseudonaja textilis	Australia	Australasia	-33.866	151.2	1972-01-01T01:00Z	1972				1100511694
Pseudonaja textilis	Australia	Australasia	-33.766	151	1969-01-01T01:00Z	1969				1100511690
Pseudonaja textilis	Australia	Australasia	-33.766	150.866	1969-11-28T01:00Z	1969	11	28		1100511686
Pseudonaja textilis	Australia	Australasia	-33.833	150.95	1967-01-01T01:00Z	1967				1100511682
Pseudonaja textilis	Australia	Australasia	-25.216	152.233	1973-12-22T01:00Z	1973	12	22		1100511678
Pseudonaja textilis	Australia	Australasia	-34.983	149.5	1969-05-01T01:00Z	1969	5	1		1100511674
Pseudonaja textilis	Australia	Australasia	-33.583	150.233	1971-02-14T01:00Z	1971	2	14		1100511666
Pseudonaja textilis	Australia	Australasia	-33.7	147.35	1968-01-01T01:00Z	1968				1100511662
Pseudonaja textilis	Australia	Australasia	-34.033	150.733						1100511452
Pseudonaja textilis	Australia	Australasia	-33.033	145.183	1977-06-01T01:00Z	1977	6			1100511034
Pseudonaja textilis	Australia	Australasia	-29.333	145	1977-01-23T01:00Z	1977	1	23		1100510900
Pseudonaja textilis	Australia	Australasia	-33.4	150.666	1978-08-23T01:00Z	1978	8	23		1100510621
Pseudonaja textilis	Australia	Australasia	-22.35	142.85	1978-06-03T01:00Z	1978	6	3		1100510503
Pseudonaja textilis	Australia	Australasia	-28.866	153.583	1978-09-01T01:00Z	1978	9			1100510494
Pseudonaja textilis	Australia	Australasia	-34.033	150.733						1100510348
Pseudonaja textilis	Australia	Australasia	-29.316	142.033	1975-04-03T01:00Z	1975	4	3		1100510339
Pseudonaja textilis	Australia	Australasia	-30.866	147.733	1975-04-05T01:00Z	1975	4	5		1100510333
Pseudonaja textilis	Australia	Australasia	-30.866	147.733	1975-04-05T01:00Z	1975	4	5		1100510331
Pseudonaja textilis	Australia	Australasia	-30.866	147.733	1975-04-05T01:00Z	1975	4	5		1100510329
Pseudonaja textilis	Australia	Australasia	-30.866	147.733	1975-04-05T01:00Z	1975	4	5		1100510326
Pseudonaja textilis	Australia	Australasia	-30.866	147.733	1975-04-05T01:00Z	1975	4	5		1100510324
Pseudonaja textilis	Australia	Australasia	-30.866	147.733	1975-04-05T01:00Z	1975	4	5		1100510321
Pseudonaja textilis	Australia	Australasia	-30.866	147.733	1975-04-05T01:00Z	1975	4	5		1100510318
Pseudonaja textilis	Australia	Australasia	-30.866	147.733	1974-11-16T01:00Z	1974	11	16		1100510315
Pseudonaja textilis	Australia	Australasia	-30.866	147.733	1974-11-16T01:00Z	1974	11	16		1100510309
Pseudonaja textilis	Australia	Australasia	-30.866	147.733	1974-11-16T01:00Z	1974	11	16		1100510306
Pseudonaja textilis	Australia	Australasia	-30.866	147.733	1974-11-16T01:00Z	1974	11	16		1100510303
Pseudonaja textilis	Australia	Australasia	-35.166	149.25	1974-10-29T01:00Z	1974	10	29		1100510300
Pseudonaja textilis	Australia	Australasia	-30.8	151.25	1974-10-22T01:00Z	1974	10	22		1100510297
Pseudonaja textilis	Australia	Australasia	-30.55	151.9	1974-10-26T01:00Z	1974	10	26		1100510294
Pseudonaja textilis	Australia	Australasia	-30.483	151.647	1975-01-07T01:00Z	1975	1	7		1100510291
Pseudonaja textilis	Australia	Australasia	-30.566	151.9	1975-02-02T01:00Z	1975	2	2		1100510288
Pseudonaja textilis	Australia	Australasia	-30.483	151.647	1974-10-24T01:00Z	1974	10	24		1100510285
Pseudonaja textilis	Australia	Australasia	-31.483	150.9	1974-10-22T01:00Z	1974	10	22		1100510282
Pseudonaja textilis	Australia	Australasia	-35.166	149.25						1100510276
Pseudonaja textilis	Australia	Australasia	-30.483	151.647	1975-03-07T01:00Z	1975	3	7		1100510273
Pseudonaja textilis	Australia	Australasia	-34.033	150.733						1100510257
Pseudonaja textilis	Australia	Australasia	-34.033	150.733						1100510246
Pseudonaja textilis	Australia	Australasia	-34.033	150.733						1100510171
Pseudonaja textilis	Australia	Australasia	-34.033	150.733						1100509205
Pseudonaja textilis	Australia	Australasia	-33.8	151.133						1100508913
Pseudonaja textilis	Australia	Australasia	-33.833	148.683	1978-02-14T01:00Z	1978	2	14		1100508166
Pseudonaja textilis	Australia	Australasia	-28.783	152.983						1100508090
Pseudonaja textilis	Australia	Australasia	-29.216	152.6						1100508041
Pseudonaja textilis	Australia	Australasia	-35.55	149.233						1100507910
Pseudonaja textilis	Australia	Australasia	-30.3	149.95	1978-03-23T01:00Z	1978	3	23		1100507835
Pseudonaja textilis	Australia	Australasia	-29.466	149.85						1100507832
Pseudonaja textilis	Australia	Australasia	-34.516	148.166	1978-02-01T01:00Z	1978	2			1100507632
Pseudonaja textilis	Australia	Australasia	-31.45	152.916						1100507593
Pseudonaja textilis	Australia	Australasia	-31.716	148.65						1100507160
Pseudonaja textilis	Australia	Australasia	-33.8	151.283						1100507135
Pseudonaja textilis	Australia	Australasia	-33.733	151.133	1968-10-01T01:00Z	1968	10			1100507113
Pseudonaja textilis	Australia	Australasia	-34.266	145.8	1969-08-01T01:00Z	1969	8			1100507110
Pseudonaja textilis	Australia	Australasia	-36.216	149.133	1965-12-01T01:00Z	1965	12			1100507105
Pseudonaja textilis	Australia	Australasia	-34.283	149.85	1965-03-23T01:00Z	1965	3	23		1100507091
Pseudonaja textilis	Australia	Australasia	-33.766	150.766						1100507025
Pseudonaja textilis	Australia	Australasia	-34.283	149.85	1968-04-01T01:00Z	1968	4			1100507022
Pseudonaja textilis	Australia	Australasia	-30.083	145.933	1968-04-01T01:00Z	1968	4			1100507019
Pseudonaja textilis	Australia	Australasia	-33.916	151.133	1969-01-12T01:00Z	1969	1	12		1100507008
Pseudonaja textilis	Australia	Australasia	-36.033	146.083						1100507007
Pseudonaja textilis	Australia	Australasia	-36.033	146.083						1100507005
Pseudonaja textilis	Australia	Australasia	-19.266	146.816						1100507003
Pseudonaja textilis	Australia	Australasia	-31.816	149.116	1971-12-03T01:00Z	1971	12	3		1100506989
Pseudonaja textilis	Australia	Australasia	-28.466	152.55						1100506987
Pseudonaja textilis	Australia	Australasia	-35.35	149.233	1965-02-11T01:00Z	1965	2	11		1100506984
Pseudonaja textilis	Australia	Australasia	-33.383	148.016	1971-01-01T01:00Z	1971	1			1100506970
Pseudonaja textilis	Australia	Australasia	-35.45	149.8						1100506826
Pseudonaja textilis	Australia	Australasia	-30.9	144.516						1100506813
Pseudonaja textilis	Australia	Australasia	-34.633	148.033						1100506791
Pseudonaja textilis	Australia	Australasia	-33.983	151.25						1100506252
Pseudonaja textilis	Australia	Australasia	-34.783	149.266						1100506208
Pseudonaja textilis	Australia	Australasia	-36.083	139.6	1976-03-03T01:00Z	1976	3	3		1100504951
Pseudonaja textilis	Australia	Australasia	-36.366	139.75	1976-03-03T01:00Z	1976	3	3		1100504945
Pseudonaja textilis	Australia	Australasia	-34.75	149.716						1100504915
Pseudonaja textilis	Australia	Australasia	-32.833	148.9						1100504548
Pseudonaja textilis	Australia	Australasia	-34.066	151.116						1100504217
Pseudonaja textilis	Australia	Australasia	-35.2	149.216	1977-12-19T01:00Z	1977	12	19		1100504079
Pseudonaja textilis	Australia	Australasia	-33.95	149.533						1100503886
Pseudonaja textilis	Australia	Australasia	-33.933	151.2						1100503757
Pseudonaja textilis	Australia	Australasia	-33.416	149.583						1100503731
Pseudonaja textilis	Australia	Australasia	-32.416	152.516	1977-04-23T01:00Z	1977	4	23		1100503508
Pseudonaja textilis	Australia	Australasia	-28.35	152.716						1100503345
Pseudonaja textilis	Australia	Australasia	-32.816	148.9	1977-01-29T01:00Z	1977	1	29		1100503338
Pseudonaja textilis	Australia	Australasia	-33.6	151.116	1977-10-05T01:00Z	1977	10	5		1100503049
Pseudonaja textilis	Australia	Australasia	-35.766	147.416	1889-09-01T01:00Z	1889	9			1100502806
Pseudonaja textilis	Australia	Australasia	-33.866	151.2						1100502784
Pseudonaja textilis	Australia	Australasia	-33.866	151.2						1100502591
Pseudonaja textilis	Australia	Australasia	-29.916	151.583	1977-09-28T01:00Z	1977	9	28		1100502188
Pseudonaja textilis	Australia	Australasia	-29.466	149.85	1977-10-01T01:00Z	1977	10			1100501633
Pseudonaja textilis	Australia	Australasia	-31.716	148.65	1969-11-14T01:00Z	1969	11	14		1100501622
Pseudonaja textilis	Australia	Australasia	-33.75	150.716						1100501343
Pseudonaja textilis	Australia	Australasia	-29.466	149.85						1100499436
Pseudonaja textilis	Australia	Australasia	-33.916	147.2						1100499431
Pseudonaja textilis	Australia	Australasia	-25.366	151.116						1100498806
Pseudonaja textilis	Australia	Australasia	-33.6	150.733						1100498267
Pseudonaja textilis	Australia	Australasia	-33.283	148.733	1977-04-23T01:00Z	1977	4	23		1100498060
Pseudonaja textilis	Australia	Australasia	-37.9	140.533	1977-01-15T01:00Z	1977	1	15		1100497962
Pseudonaja textilis	Australia	Australasia	-33.083	147.15						1100497961
Pseudonaja textilis	Australia	Australasia	-31.566	143.366						1100497549
Pseudonaja textilis	Australia	Australasia	-30.75	150.716						1100497473
Pseudonaja textilis	Australia	Australasia	-33.416	146.733	1977-02-01T01:00Z	1977	2			1100497459
Pseudonaja textilis	Australia	Australasia	-29.866	146.016	1977-12-27T01:00Z	1977	12	27		1100496995
Pseudonaja textilis	Australia	Australasia	-31.716	147.5	1976-12-26T01:00Z	1976	12	26		1100496991
Pseudonaja textilis	Australia	Australasia	-31.783	147.583	1976-12-26T01:00Z	1976	12	26		1100496988
Pseudonaja textilis	Australia	Australasia	-33.85	150.65						1100496979
Pseudonaja textilis	Australia	Australasia	-33.816	151.1						1100496942
Pseudonaja textilis	Australia	Australasia	-36.766	149.7						1100496827
Pseudonaja textilis	Australia	Australasia	-33.75	151.258	1976-09-20T01:00Z	1976	9	20		1100496607
Pseudonaja textilis	Australia	Australasia	-31.716	148.65	1976-11-18T01:00Z	1976	11	18		1100496604
Pseudonaja textilis	Australia	Australasia	-31.983	150.866	1967-03-04T01:00Z	1967	3	4		1100496397
Pseudonaja textilis	Australia	Australasia	-20.35	148.55	1967-02-13T01:00Z	1967	2	13		1100496391
Pseudonaja textilis	Australia	Australasia	-33.666	150.933	1977-01-20T01:00Z	1977	1	20		1100495712
Pseudonaja textilis	Australia	Australasia	-33.416	149.583	1949-05-09T01:00Z	1949	5	9		1100494902
Pseudonaja textilis	Australia	Australasia	-33.283	149.1	1945-02-19T01:00Z	1945	2	19		1100494899
Pseudonaja textilis	Australia	Australasia	-23.483	148.133	1943-05-01T02:00Z	1943	5	1		1100494896
Pseudonaja textilis	Australia	Australasia	-30.516	151.65	1939-05-01T01:00Z	1939	5			1100494893
Pseudonaja textilis	Australia	Australasia	-34.3	142.216	1944-08-22T02:00Z	1944	8	22		1100494890
Pseudonaja textilis	Australia	Australasia	-34.3	142.216	1944-08-22T02:00Z	1944	8	22		1100494887
Pseudonaja textilis	Australia	Australasia	-34.3	142.216	1944-08-22T02:00Z	1944	8	22		1100494881
Pseudonaja textilis	Australia	Australasia	-33.7	151.1	1952-12-17T01:00Z	1952	12	17		1100494878
Pseudonaja textilis	Australia	Australasia	-29.05	152.016	1950-09-01T01:00Z	1950	9	1		1100494875
Pseudonaja textilis	Australia	Australasia	-36.2	148.833	1943-12-07T01:00Z	1943	12	7		1100494873
Pseudonaja textilis	Australia	Australasia	-34.766	149.383	1943-11-23T01:00Z	1943	11	23		1100494870
Pseudonaja textilis	Australia	Australasia	-36.333	148.883	1943-01-20T01:00Z	1943	1	20		1100494866
Pseudonaja textilis	Australia	Australasia	-34.75	148.1	1943-01-29T01:00Z	1943	1	29		1100494864
Pseudonaja textilis	Australia	Australasia	-35.116	148.666	1959-12-28T01:00Z	1959	12	28		1100494860
Pseudonaja textilis	Australia	Australasia	-31.083	141.7	1976-09-27T01:00Z	1976	9	27		1100494309
Pseudonaja textilis	Australia	Australasia	-29.766	151.116	1975-03-01T01:00Z	1975	3			1100492446
Pseudonaja textilis	Australia	Australasia	-33.866	151.2						1100491623
Pseudonaja textilis	Australia	Australasia	-29.883	148.2	1976-04-17T01:00Z	1976	4	17		1100491375
Pseudonaja textilis	Australia	Australasia	-34.283	146.033	1976-03-08T01:00Z	1976	3	8		1100491219
Pseudonaja textilis	Australia	Australasia	-32.25	148.616	1976-04-20T01:00Z	1976	4	20		1100491022
Pseudonaja textilis	Australia	Australasia	-35.15	148.233	1976-04-19T01:00Z	1976	4	19		1100491006
Pseudonaja textilis	Australia	Australasia	-25.366	151.116	1911-11-23T01:00Z	1911	11	23		1100490524
Pseudonaja textilis	Australia	Australasia	-23.633	149.766						1100490316
Pseudonaja textilis	Australia	Australasia	-34.066	150.816						1100490195
Pseudonaja textilis	Australia	Australasia	-33.883	151.1						1100490186
Pseudonaja textilis	Australia	Australasia	-34.066	150.816						1100490075
Pseudonaja textilis	Australia	Australasia	-33.766	151.116						1100489827
Pseudonaja textilis	Australia	Australasia	-34.05	151.05						1100488365
Pseudonaja textilis	Australia	Australasia	-23.95	133.183	1975-10-26T01:00Z	1975	10	26		1100488102
Pseudonaja textilis	Australia	Australasia	-23.6	133.866	1975-10-15T01:00Z	1975	10	15		1100488100
Pseudonaja textilis	Australia	Australasia	-31.216	150.833	1973-03-03T01:00Z	1973	3	3		1100487358
Pseudonaja textilis	Australia	Australasia	-32.433	152.4	1975-10-01T01:00Z	1975	10			1100485743
Pseudonaja textilis	Australia	Australasia	-33.933	151.016						1100485231
Pseudonaja textilis	Australia	Australasia	-20.716	137.9	1975-09-29T01:00Z	1975	9	29		1100485209
Pseudonaja textilis	Australia	Australasia	-33.783	151.166						1100485138
Pseudonaja textilis	Australia	Australasia	-30.016	148.116	1975-01-01T01:00Z	1975				1100485056
Pseudonaja textilis	Australia	Australasia	-34.066	150.816	1975-01-01T01:00Z	1975				1100483920
Pseudonaja textilis	Australia	Australasia	-34.066	150.816	1975-01-01T01:00Z	1975				1100483917
Pseudonaja textilis	Australia	Australasia	-33.833	148.683	1975-05-01T01:00Z	1975	5			1100483914
Pseudonaja textilis	Australia	Australasia	-33.833	148.683	1975-05-01T01:00Z	1975	5			1100483912
Pseudonaja textilis	Australia	Australasia	-21.166	148.75						1100483885
Pseudonaja textilis	Australia	Australasia	-33.766	150.9						1100483419
Pseudonaja textilis	Australia	Australasia	-33.766	150.9						1100483413
Pseudonaja textilis	Australia	Australasia	-34.45	148.733						1100483411
Pseudonaja textilis	Australia	Australasia	-34.45	150.45	1966-08-27T01:00Z	1966	8	27		1100483404
Pseudonaja textilis	Australia	Australasia	-31.716	148.65	1969-11-14T01:00Z	1969	11	14		1100483399
Pseudonaja textilis	Australia	Australasia	-33.733	151.166						1100483391
Pseudonaja textilis	Australia	Australasia	-33.733	151.166						1100483386
Pseudonaja textilis	Australia	Australasia	-33.766	151.25						1100483380
Pseudonaja textilis	Australia	Australasia	-31.716	148.65						1100483360
Pseudonaja textilis	Australia	Australasia	-31.566	143.366	1972-02-16T01:00Z	1972	2	16		1100483306
Pseudonaja textilis	Australia	Australasia	-24.616	151.333	1975-03-21T01:00Z	1975	3	21		1100483285
Pseudonaja textilis	Australia	Australasia	-32.766	152.166	1971-12-23T01:00Z	1971	12	23		1100483269
Pseudonaja textilis	Australia	Australasia	-31.716	148.65	1969-11-14T01:00Z	1969	11	14		1100483240
Pseudonaja textilis	Australia	Australasia	-31.716	148.65	1969-11-14T01:00Z	1969	11	14		1100483234
Pseudonaja textilis	Australia	Australasia	-31.716	148.65	1969-11-14T01:00Z	1969	11	14		1100483228
Pseudonaja textilis	Australia	Australasia	-31.716	148.65	1969-11-14T01:00Z	1969	11	14		1100483223
Pseudonaja textilis	Australia	Australasia	-31.716	148.65	1969-11-14T01:00Z	1969	11	14		1100483218
Pseudonaja textilis	Australia	Australasia	-31.716	148.65	1969-11-14T01:00Z	1969	11	14		1100483214
Pseudonaja textilis	Australia	Australasia	-31.716	148.65	1969-11-14T01:00Z	1969	11	14		1100483206
Pseudonaja textilis	Australia	Australasia	-31.716	148.65	1969-11-14T01:00Z	1969	11	14		1100483203
Pseudonaja textilis	Australia	Australasia	-31.716	148.65	1969-11-14T01:00Z	1969	11	14		1100483200
Pseudonaja textilis	Australia	Australasia	-31.716	148.65	1969-11-14T01:00Z	1969	11	14		1100483197
Pseudonaja textilis	Australia	Australasia	-31.716	148.65	1969-11-14T01:00Z	1969	11	14		1100483196
Pseudonaja textilis	Australia	Australasia	-31.716	148.65	1969-11-14T01:00Z	1969	11	14		1100483194
Pseudonaja textilis	Australia	Australasia	-31.716	148.65	1969-11-14T01:00Z	1969	11	14		1100483182
Pseudonaja textilis	Australia	Australasia	-31.716	148.65	1969-11-14T01:00Z	1969	11	14		1100483179
Pseudonaja textilis	Australia	Australasia	-31.716	148.65	1969-11-14T01:00Z	1969	11	14		1100483175
Pseudonaja textilis	Australia	Australasia	-30	146.9	1975-03-29T01:00Z	1975	3	29		1100483009
Pseudonaja textilis	Australia	Australasia	-30.05	146.866	1975-03-28T01:00Z	1975	3	28		1100482981
Pseudonaja textilis	Australia	Australasia	-31.716	148.65	1975-02-10T01:00Z	1975	2	10		1100482952
Pseudonaja textilis	Australia	Australasia	-31.716	148.65	1975-03-02T01:00Z	1975	3	2		1100482943
Pseudonaja textilis	Australia	Australasia	-30.733	152.983	1910-01-24T01:00Z	1910	1	24		1100481875
Pseudonaja textilis	Australia	Australasia	-33.783	151.166	1909-12-13T01:00Z	1909	12	13		1100481765
Pseudonaja textilis	Australia	Australasia	-33.5	135.75						1100481703
Pseudonaja textilis	Australia	Australasia	-33.666	150.95	1974-12-01T01:00Z	1974	12			1100481669
Pseudonaja textilis	Australia	Australasia	-33.733	150.483	1974-12-15T01:00Z	1974	12	15		1100481475
Pseudonaja textilis	Australia	Australasia	-32.566	151.166	1909-09-21T01:00Z	1909	9	21		1100481345
Pseudonaja textilis	Australia	Australasia	-33.916	142.083	1974-04-14T01:00Z	1974	4	14		1100481011
Pseudonaja textilis	Australia	Australasia	-34.466	147.55	1974-01-01T01:00Z	1974				1100480999
Pseudonaja textilis	Australia	Australasia	-31.983	150.866	1909-06-08T01:00Z	1909	6	8		1100480724
Pseudonaja textilis	Australia	Australasia	-33.133	147						1100480497
Pseudonaja textilis	Australia	Australasia	-31.533	151.116	1971-10-22T01:00Z	1971	10	22		1100480459
Pseudonaja textilis	Australia	Australasia	-31.083	150.933	1909-04-06T01:00Z	1909	4	6		1100479651
Pseudonaja textilis	Australia	Australasia	-34.316	146.45						1100479649
Pseudonaja textilis	Australia	Australasia	-33.883	151.25	1909-03-15T01:00Z	1909	3	15		1100479551
Pseudonaja textilis	Australia	Australasia	-31.716	148.65	1974-09-08T01:00Z	1974	9	8		1100479099
Pseudonaja textilis	Australia	Australasia	-29.533	147.416	1974-08-31T01:00Z	1974	8	31		1100479083
Pseudonaja textilis	Australia	Australasia	-29.416	147.383	1974-08-31T01:00Z	1974	8	31		1100479053
Pseudonaja textilis	Australia	Australasia	-32.066	151.416						1100477758
Pseudonaja textilis	Australia	Australasia	-32.066	151.416						1100477754
Pseudonaja textilis	Australia	Australasia	-29.416	142.016	1973-01-01T01:00Z	1973				1100477704
Pseudonaja textilis	Australia	Australasia	-32.066	151.416						1100477512
Pseudonaja textilis	Australia	Australasia	-34.633	148.033	1974-04-01T01:00Z	1974	4			1100477507
Pseudonaja textilis	Australia	Australasia	-32.066	151.416						1100477501
Pseudonaja textilis	Australia	Australasia	-32.066	151.416						1100477481
Pseudonaja textilis	Australia	Australasia	-32.066	151.416						1100477470
Pseudonaja textilis	Australia	Australasia	-31.716	148.65	1974-03-21T01:00Z	1974	3	21		1100477346
Pseudonaja textilis	Australia	Australasia	-32.066	151.416						1100477333
Pseudonaja textilis	Australia	Australasia	-32.066	151.416						1100477330
Pseudonaja textilis	Australia	Australasia	-31.733	148.616	1974-02-04T01:00Z	1974	2	4		1100477059
Pseudonaja textilis	Australia	Australasia	-29.683	152.933	1908-04-28T01:00Z	1908	4	28		1100476764
Pseudonaja textilis	Australia	Australasia	-29.683	152.933	1908-04-28T01:00Z	1908	4	28		1100476724
Pseudonaja textilis	Australia	Australasia	-33.916	151.133	1974-01-16T01:00Z	1974	1	16		1100476697
Pseudonaja textilis	Australia	Australasia	-34.65	150.3	1908-04-21T01:00Z	1908	4	21		1100476693
Pseudonaja textilis	Australia	Australasia	-31.616	148.733	1973-12-04T01:00Z	1973	12	4		1100476596
Pseudonaja textilis	Australia	Australasia	-34.283	146.033	1961-02-10T01:00Z	1961	2	10		1100476508
Pseudonaja textilis	Australia	Australasia	-30.4917	151.638	1957-01-01T01:00Z	1957				1100476497
Pseudonaja textilis	Australia	Australasia	-30.4917	151.638	1957-01-01T01:00Z	1957				1100476493
Pseudonaja textilis	Australia	Australasia	-29.366	151.883	1971-03-27T01:00Z	1971	3	27		1100476468
Pseudonaja textilis	Australia	Australasia	-30.516	151.65	1969-04-01T01:00Z	1969	4	1		1100476465
Pseudonaja textilis	Australia	Australasia	-32	151.233	1973-11-02T01:00Z	1973	11	2		1100476108
Pseudonaja textilis	Australia	Australasia	-33.75	151.066	1907-11-13T01:00Z	1907	11	13		1100474485
Pseudonaja textilis	Australia	Australasia	-33.883	151.216	1907-10-25T01:00Z	1907	10	25		1100474327
Pseudonaja textilis	Australia	Australasia	-34.066	150.816	1907-03-05T01:00Z	1907	3	5		1100474128
Pseudonaja textilis	Australia	Australasia	-33.1	148.866	1973-05-07T01:00Z	1973	5	7		1100474050
Pseudonaja textilis	Australia	Australasia	-33.75	150.7	1905-11-06T01:00Z	1905	11	6		1100473969
Pseudonaja textilis	Australia	Australasia	-31.283	148.833	1973-03-20T01:00Z	1973	3	20		1100473852
Pseudonaja textilis	Australia	Australasia	-31.283	148.833	1973-03-20T01:00Z	1973	3	20		1100473851
Pseudonaja textilis	Australia	Australasia	-36.366	148.833	1905-04-13T01:00Z	1905	4	13		1100473480
Pseudonaja textilis	Australia	Australasia	-33.75	150.7	1905-01-23T01:00Z	1905	1	23		1100473385
Pseudonaja textilis	Australia	Australasia	-34.633	148.033						1100473174
Pseudonaja textilis	Australia	Australasia	-31.283	148.833	1973-03-20T01:00Z	1973	3	20		1100472894
Pseudonaja textilis	Australia	Australasia	-34.4	148.266	1973-03-01T01:00Z	1973	3			1100472857
Pseudonaja textilis	Australia	Australasia	-31.283	148.833	1973-03-20T01:00Z	1973	3	20		1100472813
Pseudonaja textilis	Australia	Australasia	-31.283	148.833	1973-03-20T01:00Z	1973	3	20		1100472788
Pseudonaja textilis	Australia	Australasia	-31.416	146.75	1905-11-30T01:00Z	1905	11	30		1100472429
Pseudonaja textilis	Australia	Australasia	-33.433	151.35	1905-03-01T01:00Z	1905	3	1		1100472111
Pseudonaja textilis	Australia	Australasia	-33.85	151.033	1904-10-19T01:00Z	1904	10	19		1100471978
Pseudonaja textilis	Australia	Australasia	-34.033	148.55	1904-04-28T01:00Z	1904	4	28		1100471385
Pseudonaja textilis	Australia	Australasia	-33.833	151.233	1904-01-28T01:00Z	1904	1	28		1100471253
Pseudonaja textilis	Australia	Australasia	-33.916	151.25	1903-07-03T01:00Z	1903	7	3		1100469923
Pseudonaja textilis	Australia	Australasia	-33.916	151.25	1903-01-22T01:00Z	1903	1	22		1100469764
Pseudonaja textilis	Australia	Australasia	-33.9486	151.243	1902-11-18T01:00Z	1902	11	18		1100469669
Pseudonaja textilis	Australia	Australasia	-33.916	151.083	1977-10-22T01:00Z	1977	10	22		1100469598
Pseudonaja textilis	Australia	Australasia	-32.666	151.35	1902-09-15T01:00Z	1902	9	15		1100469511
Pseudonaja textilis	Australia	Australasia	-34.05	150.7	1902-08-11T01:00Z	1902	8	11		1100469417
Pseudonaja textilis	Australia	Australasia	-34.566	150.766	1902-02-19T01:00Z	1902	2	19		1100468933
Pseudonaja textilis	Australia	Australasia	-31.233	149.833	1901-12-19T01:00Z	1901	12	19		1100468698
Pseudonaja textilis	Australia	Australasia	-33.416	149.583						1100468558
Pseudonaja textilis	Australia	Australasia	-33.416	149.583	1965-05-01T01:00Z	1965	5	1		1100468500
Pseudonaja textilis	Australia	Australasia	-31.65	148.45	1972-11-20T01:00Z	1972	11	20		1100468499
Pseudonaja textilis	Australia	Australasia	-33.466	149.433	1964-12-14T01:00Z	1964	12	14		1100468487
Pseudonaja textilis	Australia	Australasia	-33.35	149.483	1965-03-06T01:00Z	1965	3	6		1100468422
Pseudonaja textilis	Australia	Australasia	-33.433	151.35						1100468383
Pseudonaja textilis	Australia	Australasia	-33.816	150.9	1972-08-04T01:00Z	1972	8	4		1100468225
Pseudonaja textilis	Australia	Australasia	-33.133	147.366	1971-10-07T01:00Z	1971	10	7		1100468088
Pseudonaja textilis	Australia	Australasia	-32.8	143.5	1971-10-11T01:00Z	1971	10	11		1100468086
Pseudonaja textilis	Australia	Australasia	-33.9486	151.243	1901-04-24T01:00Z	1901	4	24		1100467213
Pseudonaja textilis	Australia	Australasia	-32.483	142.35	1971-10-14T01:00Z	1971	10	14		1100467160
Pseudonaja textilis	Australia	Australasia	-29.733	141.883	1971-10-16T01:00Z	1971	10	16		1100467108
Pseudonaja textilis	Australia	Australasia	-33.8	151.1						1100467010
Pseudonaja textilis	Australia	Australasia	-31.85	141.95	1971-10-14T01:00Z	1971	10	14		1100467005
Pseudonaja textilis	Australia	Australasia	-28.866	153.05	1901-03-08T01:00Z	1901	3	8		1100466943
Pseudonaja textilis	Australia	Australasia	-34.716	149.75	1900-12-27T01:00Z	1900	12	27		1100466827
Pseudonaja textilis	Australia	Australasia	-33.716	150.433	1901-01-08T01:00Z	1901	1	8		1100466815
Pseudonaja textilis	Australia	Australasia	-33.666	150.85						1100466671
Pseudonaja textilis	Australia	Australasia	-33.716	150.433	1900-10-29T01:00Z	1900	10	29		1100466582
Pseudonaja textilis	Australia	Australasia	-34.283	150.583	1969-08-17T01:00Z	1969	8	17		1100465734
Pseudonaja textilis	Australia	Australasia	-29.766	151.116						1100465711
Pseudonaja textilis	Australia	Australasia	-29.766	151.116	1968-05-01T01:00Z	1968	5			1100465133
Pseudonaja textilis	Australia	Australasia	-31.716	148.65	1970-02-18T01:00Z	1970	2	18		1100464468
Pseudonaja textilis	Australia	Australasia	-34.05	150.7	1969-08-17T01:00Z	1969	8	17		1100463677
Pseudonaja textilis	Australia	Australasia	-34.316	148.3	1968-01-01T01:00Z	1968				1100463675
Pseudonaja textilis	Australia	Australasia	-30.233	151.183	1965-03-24T01:00Z	1965	3	24		1100463664
Pseudonaja textilis	Australia	Australasia	-31.266	150.733						1100463652
Pseudonaja textilis	Australia	Australasia	-31.083	150.933						1100463651
Pseudonaja textilis	Australia	Australasia	-33.766	150.766	1964-06-14T01:00Z	1964	6	14		1100463648
Pseudonaja textilis	Australia	Australasia	-33.833	148.683						1100463641
Pseudonaja textilis	Australia	Australasia	-31.6	148.833	1967-09-01T01:00Z	1967	9	1		1100463593
Pseudonaja textilis	Australia	Australasia	-31.083	150.933	1900-06-07T01:00Z	1900	6	7		1100462793
Pseudonaja textilis	Australia	Australasia	-28.816	153.266						1100461979
Pseudonaja textilis	Australia	Australasia	-35.816	146.133						1100461773
Pseudonaja textilis	Australia	Australasia	-31.716	148.65	1966-11-12T01:00Z	1966	11	12		1100461670
Pseudonaja textilis	Australia	Australasia	-33.416	149.583						1100461389
Pseudonaja textilis	Australia	Australasia	-33.416	149.583						1100461354
Pseudonaja textilis	Australia	Australasia	-33.383	149.5	1965-09-01T01:00Z	1965	9			1100461316
Pseudonaja textilis	Australia	Australasia	-33.416	149.583						1100461241
Pseudonaja textilis	Australia	Australasia	-32.833	151.35						1100461192
Pseudonaja textilis	Australia	Australasia	-35.283	148.916						1100460401
Pseudonaja textilis	Australia	Australasia	-36.183	149.35						1100460251
Pseudonaja textilis	Australia	Australasia	-35.35	149.233						1100460236
Pseudonaja textilis	Australia	Australasia	-36.183	149.35						1100460212
Pseudonaja textilis	Australia	Australasia	-36.933	149.866						1100460175
Pseudonaja textilis	Australia	Australasia	-33.866	151.266						1100460109
Pseudonaja textilis	Australia	Australasia	-33.916	151.133						1100459555
Pseudonaja textilis	Australia	Australasia	-34.066	150.816						1100459529
Pseudonaja textilis	Australia	Australasia	-34.066	150.816						1100459313
Pseudonaja textilis	Australia	Australasia	-34.716	149.75						1100458140
Pseudonaja textilis	Australia	Australasia	-36.483	148.816						1100458120
Pseudonaja textilis	Australia	Australasia	-34.05	150.433	1964-03-01T01:00Z	1964	3			1100456395
Pseudonaja textilis	Australia	Australasia	-35.3	145.183	1964-02-17T01:00Z	1964	2	17		1100456347
Pseudonaja textilis	Australia	Australasia	-35.116	147.366	1964-02-12T01:00Z	1964	2	12		1100456299
Pseudonaja textilis	Australia	Australasia	-31.116	150.266	1963-12-06T01:00Z	1963	12	6		1100455872
Pseudonaja textilis	Australia	Australasia	-35.583	147.533	1963-10-10T01:00Z	1963	10	10		1100455864
Pseudonaja textilis	Australia	Australasia	-36.533	148.733						1100455753
Pseudonaja textilis	Australia	Australasia	-33.6	150.733						1100455726
Pseudonaja textilis	Australia	Australasia	-33.716	150.883						1100455696
Pseudonaja textilis	Australia	Australasia	-33.416	149.583						1100455518
Pseudonaja textilis	Australia	Australasia	-29.866	147.316	1962-08-09T01:00Z	1962	8	9		1100455512
Pseudonaja textilis	Australia	Australasia	-33.95	151.2	1962-05-01T01:00Z	1962	5			1100455484
Pseudonaja textilis	Australia	Australasia	-34.25	146.183						1100455437
Pseudonaja textilis	Australia	Australasia	-29.733	151.733	1958-02-08T01:00Z	1958	2	8		1100454804
Pseudonaja textilis	Australia	Australasia	-34.716	149.75						1100454746
Pseudonaja textilis	Australia	Australasia	-33.766	150.933						1100454510
Pseudonaja textilis	Australia	Australasia	-35.116	147.366						1100454505
Pseudonaja textilis	Australia	Australasia	-33.75	150.716						1100454498
Pseudonaja textilis	Australia	Australasia	-34.05	150.7						1100454483
Pseudonaja textilis	Australia	Australasia	-30.95	148.4						1100454467
Pseudonaja textilis	Australia	Australasia	-35.116	147.366						1100454405
Pseudonaja textilis	Australia	Australasia	-22.366	141.583						1100454394
Pseudonaja textilis	Australia	Australasia	-33.283	148.733	1961-04-18T01:00Z	1961	4	18		1100454381
Pseudonaja textilis	Australia	Australasia	-33.683	150.9						1100454379
Pseudonaja textilis	Australia	Australasia	-34.633	148.033						1100454327
Pseudonaja textilis	Australia	Australasia	-35.533	144.95						1100454313
Pseudonaja textilis	Australia	Australasia	-29.866	147.316						1100454293
Pseudonaja textilis	Australia	Australasia	-34.583	142.733	1960-02-26T01:00Z	1960	2	26		1100454214
Pseudonaja textilis	Australia	Australasia	-28.983	149						1100454183
Pseudonaja textilis	Australia	Australasia	-33.75	150.7						1100454167
Pseudonaja textilis	Australia	Australasia	-33.75	150.7						1100454166
Pseudonaja textilis	Australia	Australasia	-32.45	151.066						1100453787
Pseudonaja textilis	Australia	Australasia	-29.966	146.866	1962-04-01T01:00Z	1962	4			1100453680
Pseudonaja textilis	Australia	Australasia	-31.3	151.15						1100453653
Pseudonaja textilis	Australia	Australasia	-30.116	149.8						1100453634
Pseudonaja textilis	Australia	Australasia	-31.566	147.2						1100453631
Pseudonaja textilis	Australia	Australasia	-35.933	147.7						1100453569
Pseudonaja textilis	Australia	Australasia	-35.65	145.566						1100453544
Pseudonaja textilis	Australia	Australasia	-33.7362	150.479	2014-11-20T01:00Z	2014	11	20		1100453294
Pseudonaja textilis	Australia	Australasia	-33.733	151.25	1962-02-11T01:00Z	1962	2	11		1100453277
Pseudonaja textilis	Australia	Australasia	-33.7362	150.479	2014-11-20T01:00Z	2014	11	20		1100453263
Pseudonaja textilis	Australia	Australasia	-29.466	149.85						1100453247
Pseudonaja textilis	Australia	Australasia	-30.9144	153.043	2008-09-18T02:00Z	2008	9	18		1100453231
Pseudonaja textilis	Australia	Australasia	-30.9144	153.043	2008-09-18T02:00Z	2008	9	18		1100453226
Pseudonaja textilis	Australia	Australasia	-29.766	151.116						1100453214
Pseudonaja textilis	Australia	Australasia	-32.6539	149.671	2013-09-03T02:00Z	2013	9	3		1100451119
Pseudonaja textilis	Australia	Australasia	-32.6222	149.617	2012-01-24T01:00Z	2012	1	24		1100451097
Pseudonaja textilis	Australia	Australasia	-32.6539	149.671	2013-09-03T02:00Z	2013	9	3		1100451091
Pseudonaja textilis	Australia	Australasia	-32.6334	149.631	2013-10-12T02:00Z	2013	10	12		1100451077
Pseudonaja textilis	Australia	Australasia	-32.6334	149.631	2013-10-12T02:00Z	2013	10	12		1100451061
Pseudonaja textilis	Australia	Australasia	-32.6222	149.617	2012-01-24T01:00Z	2012	1	24		1100451055
Pseudonaja textilis	Australia	Australasia	-33.616	149.133						1100450677
Pseudonaja textilis	Australia	Australasia	-33.616	149.133						1100450649
Pseudonaja textilis	Australia	Australasia	-35.116	147.366						1100450251
Pseudonaja textilis	Australia	Australasia	-30.7	147.633	1981-10-01T01:00Z	1981	10	1		1100450244
Pseudonaja textilis	Australia	Australasia	-31.0572	149.093	2013-02-26T01:00Z	2013	2	26		1100450239
Pseudonaja textilis	Australia	Australasia	-31.0605	149.096	2013-03-28T01:00Z	2013	3	28		1100450224
Pseudonaja textilis	Australia	Australasia	-30.566	151.9	1977-01-11T01:00Z	1977	1	11		1100450216
Pseudonaja textilis	Australia	Australasia	-33.418	149.456	2013-10-06T02:00Z	2013	10	6		1100450125
Pseudonaja textilis	Australia	Australasia	-33.418	149.456	2013-10-06T02:00Z	2013	10	6		1100450117
Pseudonaja textilis	Australia	Australasia	-32.6508	149.665	2012-09-28T02:00Z	2012	9	28		1100450109
Pseudonaja textilis	Australia	Australasia	-31.5539	149.242	2011-03-02T01:00Z	2011	3	2		1100450088
Pseudonaja textilis	Australia	Australasia	-31.2678	149.279	2012-11-15T01:00Z	2012	11	15		1100450074
Pseudonaja textilis	Australia	Australasia	-32.6508	149.665	2012-09-28T02:00Z	2012	9	28		1100450071
Pseudonaja textilis	Australia	Australasia	-31.266	149.266	2011-12-20T01:00Z	2011	12	20		1100450064
Pseudonaja textilis	Australia	Australasia	-32.9133	149.842	2012-12-06T01:00Z	2012	12	6		1100450060
Pseudonaja textilis	Australia	Australasia	-31.2678	149.279	2012-11-15T01:00Z	2012	11	15		1100450044
Pseudonaja textilis	Australia	Australasia	-32.9133	149.842	2012-12-06T01:00Z	2012	12	6		1100450038
Pseudonaja textilis	Australia	Australasia	-31.5539	149.242	2011-03-02T01:00Z	2011	3	2		1100450032
Pseudonaja textilis	Australia	Australasia	-31.266	149.266	2011-12-20T01:00Z	2011	12	20		1100450030
Pseudonaja textilis	Australia	Australasia	-32.8369	148.912	2012-12-11T01:00Z	2012	12	11		1100449553
Pseudonaja textilis	Australia	Australasia	-32.8369	148.912	2012-12-11T01:00Z	2012	12	11		1100449542
Pseudonaja textilis	Australia	Australasia	-32.566	151.166						1100449454
Pseudonaja textilis	Australia	Australasia	-32.6378	149.636	2011-11-19T01:00Z	2011	11	19		1100448817
Pseudonaja textilis	Australia	Australasia	-32.6155	149.608	2011-10-04T02:00Z	2011	10	4		1100448810
Pseudonaja textilis	Australia	Australasia	-32.6334	149.631	2011-09-26T02:00Z	2011	9	26		1100448806
Pseudonaja textilis	Australia	Australasia	-32.6155	149.608	2011-10-04T02:00Z	2011	10	4		1100448801
Pseudonaja textilis	Australia	Australasia	-32.6588	149.674	2011-10-13T02:00Z	2011	10	13		1100448797
Pseudonaja textilis	Australia	Australasia	-32.6334	149.631	2011-09-26T02:00Z	2011	9	26		1100448792
Pseudonaja textilis	Australia	Australasia	-32.6588	149.674	2011-10-13T02:00Z	2011	10	13		1100448783
Pseudonaja textilis	Australia	Australasia	-32.6378	149.636	2011-11-19T01:00Z	2011	11	19		1100448759
Pseudonaja textilis	Australia	Australasia	-33.95	151.2						1100448522
Pseudonaja textilis	Australia	Australasia	-32.3877	149.16	2011-03-21T01:00Z	2011	3	21		1100448354
Pseudonaja textilis	Australia	Australasia	-32.3877	149.16	2011-03-21T01:00Z	2011	3	21		1100448351
Pseudonaja textilis	Australia	Australasia	-35.2369	141.027	2010-10-06T02:00Z	2010	10	6		1100447813
Pseudonaja textilis	Australia	Australasia	-33.3089	149.642	2010-10-11T02:00Z	2010	10	11		1100447812
Pseudonaja textilis	Australia	Australasia	-33.3089	149.642	2010-10-11T02:00Z	2010	10	11		1100447795
Pseudonaja textilis	Australia	Australasia	-35.2369	141.027	2010-10-06T02:00Z	2010	10	6		1100447766
Pseudonaja textilis	Australia	Australasia	-32.638	149.636	2011-01-20T01:00Z	2011	1	20		1100446736
Pseudonaja textilis	Australia	Australasia	-32.638	149.636	2011-01-20T01:00Z	2011	1	20		1100446726
Pseudonaja textilis	Australia	Australasia	-33.583	150.883	2009-01-01T01:00Z	2009	1			1100446712
Pseudonaja textilis	Australia	Australasia	-32.666	149.7	2010-03-18T01:00Z	2010	3	18		1100446711
Pseudonaja textilis	Australia	Australasia	-32.666	149.7	2010-03-18T01:00Z	2010	3	18		1100446700
Pseudonaja textilis	Australia	Australasia	-33.583	150.883	2009-01-01T01:00Z	2009	1			1100446689
Pseudonaja textilis	Australia	Australasia	-31.6629	148.383	2010-09-26T02:00Z	2010	9	26		1100446643
Pseudonaja textilis	Australia	Australasia	-30.928	150.852	2009-09-27T02:00Z	2009	9	27		1100445786
Pseudonaja textilis	Australia	Australasia	-30.5264	151.922	2009-09-27T02:00Z	2009	9	27		1100445724
Pseudonaja textilis	Australia	Australasia	-32.666	149.666	2008-04-26T02:00Z	2008	4	26		1100445575
Pseudonaja textilis	Australia	Australasia	-33.283	149.1						1100445567
Pseudonaja textilis	Australia	Australasia	-34.033	151.1	1961-05-01T01:00Z	1961	5			1100445547
Pseudonaja textilis	Australia	Australasia	-32.666	149.666	2008-04-26T02:00Z	2008	4	26		1100445532
Pseudonaja textilis	Australia	Australasia	-28.616	153	2007-12-14T01:00Z	2007	12	14		1100445352
Pseudonaja textilis	Australia	Australasia	-28.616	153	2007-12-14T01:00Z	2007	12	14		1100445346
Pseudonaja textilis	Australia	Australasia	-29.75	153.266	2003-01-04T01:00Z	2003	1	4		1100445283
Pseudonaja textilis	Australia	Australasia	-29.7	152.933						1100445269
Pseudonaja textilis	Australia	Australasia	-29.75	153.266	2003-01-04T01:00Z	2003	1	4		1100445252
Pseudonaja textilis	Australia	Australasia	-34.466	149.483						1100445118
Pseudonaja textilis	Australia	Australasia	-32.25	148.616						1100444992
Pseudonaja textilis	Australia	Australasia	-29.566	151.866						1100444456
Pseudonaja textilis	Australia	Australasia	-34.033	150.733						1100444444
Pseudonaja textilis	Australia	Australasia	-28.4	152.9	2005-10-07T02:00Z	2005	10	7		1100443849
Pseudonaja textilis	Australia	Australasia	-32.6	149.6	2007-02-18T01:00Z	2007	2	18		1100443844
Pseudonaja textilis	Australia	Australasia	-32.7	149.7	2007-11-24T01:00Z	2007	11	24		1100443804
Pseudonaja textilis	Australia	Australasia	-33.7	151.3	2006-09-19T02:00Z	2006	9	19		1100443516
Pseudonaja textilis	Australia	Australasia	-31.5624	149.999						1100443501
Pseudonaja textilis	Australia	Australasia	-32.7	149.7	2006-10-02T02:00Z	2006	10	2		1100443479
Pseudonaja textilis	Australia	Australasia	-32.6	149.6	2007-03-02T01:00Z	2007	3	2		1100443434
Pseudonaja textilis	Australia	Australasia	-30.1353	145.899	2006-09-28T02:00Z	2006	9	28		1100443122
Pseudonaja textilis	Australia	Australasia	-31.1439	148.712	2006-09-23T02:00Z	2006	9	23		1100443018
Pseudonaja textilis	Australia	Australasia	-35.4819	146.522	2001-09-26T02:00Z	2001	9	26		1100442412
Pseudonaja textilis	Australia	Australasia	-34.033	150.733						1100442383
Pseudonaja textilis	Australia	Australasia	-34.033	150.733						1100441311
Pseudonaja textilis	Australia	Australasia	-33.616	150.266						1100440724
Pseudonaja textilis	Australia	Australasia	-34.066	150.816						1100440648
Pseudonaja textilis	Australia	Australasia	-34.633	148.033						1100440277
Pseudonaja textilis	Australia	Australasia	-34.633	148.033						1100440177
Pseudonaja textilis	Australia	Australasia	-29.1447	152.856	2004-02-25T01:00Z	2004	2	25		1100439453
Pseudonaja textilis	Australia	Australasia	-28.633	153.616	1998-01-24T01:00Z	1998	1	24		1100438771
Pseudonaja textilis	Australia	Australasia	-28.616	153.466	1998-12-14T01:00Z	1998	12	14		1100438751
Pseudonaja textilis	Australia	Australasia	-28.55	153.433	2001-06-03T02:00Z	2001	6	3		1100438735
Pseudonaja textilis	Australia	Australasia	-28.633	153.616	1999-01-01T01:00Z	1999				1100438715
Pseudonaja textilis	Australia	Australasia	-29.816	152.883	2001-02-18T01:00Z	2001	2	18		1100438699
Pseudonaja textilis	Australia	Australasia	-35.1547	147.352	2004-04-07T02:00Z	2004	4	7		1100438529
Pseudonaja textilis	Australia	Australasia	-35.1375	147.387	2003-11-05T01:00Z	2003	11	5		1100438514
Pseudonaja textilis	Australia	Australasia	-35.133	147.383	2003-12-05T01:00Z	2003	12	5		1100438498
Pseudonaja textilis	Australia	Australasia	-33.65	151.15						1100438078
Pseudonaja textilis	Australia	Australasia	-24.75	152.766	2002-10-21T02:00Z	2002	10	21		1100438052
Pseudonaja textilis	Australia	Australasia	-34.066	150.816						1100437859
Pseudonaja textilis	Australia	Australasia	-29.583	153.05	2002-08-21T02:00Z	2002	8	21		1100437278
Pseudonaja textilis	Australia	Australasia	-28.833	153.433	2002-09-03T02:00Z	2002	9	3		1100437263
Pseudonaja textilis	Australia	Australasia	-33.883	145.316						1100437144
Pseudonaja textilis	Australia	Australasia	-32.6	149.583						1100437061
Pseudonaja textilis	Australia	Australasia	-30.3939	150.733	2002-03-11T01:00Z	2002	3	11		1100437060
Pseudonaja textilis	Australia	Australasia	-30.833	143.5	2001-09-01T02:00Z	2001	9			1100437040
Pseudonaja textilis	Australia	Australasia	-31.1	149.916	1998-01-01T01:00Z	1998				1100437019
Pseudonaja textilis	Australia	Australasia	-32.616	149.616	2001-10-20T02:00Z	2001	10	20		1100437012
Pseudonaja textilis	Australia	Australasia	-32.6964	149.712	2001-03-15T01:00Z	2001	3	15		1100436746
Pseudonaja textilis	Australia	Australasia	-31.266	149.283	2001-03-28T02:00Z	2001	3	28		1100436742
Pseudonaja textilis	Australia	Australasia	-29.6	142.016	2000-02-01T01:00Z	2000	2	1		1100436434
Pseudonaja textilis	Australia	Australasia	-29.6	142.016	2000-02-01T01:00Z	2000	2	1		1100436432
Pseudonaja textilis	Australia	Australasia	-28.833	153.433	2002-02-01T01:00Z	2002	2			1100436195
Pseudonaja textilis	Australia	Australasia	-28.8153	153.285	1998-04-23T02:00Z	1998	4	23		1100435612
Pseudonaja textilis	Australia	Australasia	-33.883	150.933						1100435515
Pseudonaja textilis	Australia	Australasia	-31.1	149.916						1100435052
Pseudonaja textilis	Australia	Australasia	-31.4881	152.444	2000-01-04T01:00Z	2000	1	4		1100435026
Pseudonaja textilis	Australia	Australasia	-31.1	149.916						1100435008
Pseudonaja textilis	Australia	Australasia	-31.05	150.033						1100435006
Pseudonaja textilis	Australia	Australasia	-29.966	146.866						1100434938
Pseudonaja textilis	Australia	Australasia	-34.2047	142.156	1999-09-27T02:00Z	1999	9	27		1100434932
Pseudonaja textilis	Australia	Australasia	-33.766	151						1100434906
Pseudonaja textilis	Australia	Australasia	-29.866	147.316	1960-03-02T01:00Z	1960	3	2		1100434807
Pseudonaja textilis	Australia	Australasia	-34.033	150.733						1100432970
Pseudonaja textilis	Australia	Australasia	-29.3192	142.099	2000-11-05T01:00Z	2000	11	5		1100432763
Pseudonaja textilis	Australia	Australasia	-30.833	141.783	2000-11-09T01:00Z	2000	11	9		1100432753
Pseudonaja textilis	Australia	Australasia	-31.9208	148.081	2000-03-20T01:00Z	2000	3	20		1100432483
Pseudonaja textilis	Australia	Australasia	-32.1542	147.819	2000-03-26T01:00Z	2000	3	26		1100432424
Pseudonaja textilis	Australia	Australasia	-34.283	146.033	1997-10-25T02:00Z	1997	10	25		1100432422
Pseudonaja textilis	Australia	Australasia	-34.283	146.033	1997-10-25T02:00Z	1997	10	25		1100432405
Pseudonaja textilis	Australia	Australasia	-32.2485	148.618	2000-03-25T01:00Z	2000	3	25		1100432321
Pseudonaja textilis	Australia	Australasia	-32.2485	148.618	2000-03-25T01:00Z	2000	3	25		1100432297
Pseudonaja textilis	Australia	Australasia	-29.533	150.566	1998-03-05T01:00Z	1998	3	5		1100432276
Pseudonaja textilis	Australia	Australasia	-29.583	152.933	1999-01-01T01:00Z	1999				1100432274
Pseudonaja textilis	Australia	Australasia	-28.85	153.416	1991-10-04T01:00Z	1991	10	4		1100432009
Pseudonaja textilis	Australia	Australasia	-32.566	151.166						1100431759
Pseudonaja textilis	Australia	Australasia	-28.5958	153.423	1998-05-21T02:00Z	1998	5	21		1100431574
Pseudonaja textilis	Australia	Australasia	-28.5958	153.423	1998-05-21T02:00Z	1998	5	21		1100431549
Pseudonaja textilis	Australia	Australasia	-34.4	150.483						1100430097
Pseudonaja textilis	Australia	Australasia	-28.55	153.483	1999-08-01T02:00Z	1999	8			1100429982
Pseudonaja textilis	Australia	Australasia	-28.55	153.483	1999-08-01T02:00Z	1999	8			1100429981
Pseudonaja textilis	Australia	Australasia	-29.716	151.633	2000-03-03T01:00Z	2000	3	3		1100429919
Pseudonaja textilis	Australia	Australasia	-29.716	151.633	2000-03-03T01:00Z	2000	3	3		1100429897
Pseudonaja textilis	Australia	Australasia	-30.7805	147.799	1999-09-26T02:00Z	1999	9	26		1100429814
Pseudonaja textilis	Australia	Australasia	-33.066	147.233	2000-01-31T01:00Z	2000	1	31		1100429807
Pseudonaja textilis	Australia	Australasia	-30.7805	147.799	1999-09-26T02:00Z	1999	9	26		1100429797
Pseudonaja textilis	Australia	Australasia	-33.066	147.233	2000-01-31T01:00Z	2000	1	31		1100429777
Pseudonaja textilis	Australia	Australasia	-31.433	149.6						1100429457
Pseudonaja textilis	Australia	Australasia	-31.433	149.6	1959-11-01T01:00Z	1959	11			1100428928
Pseudonaja textilis	Australia	Australasia	-31.5	150.683	1999-01-01T01:00Z	1999				1100428713
Pseudonaja textilis	Australia	Australasia	-33.933	150.75						1100428455
Pseudonaja textilis	Australia	Australasia	-33.933	150.75						1100428324
Pseudonaja textilis	Australia	Australasia	-32.25	148.616	1999-03-16T01:00Z	1999	3	16		1100427698
Pseudonaja textilis	Australia	Australasia	-32.266	149.3	1958-01-10T01:00Z	1958	1	10		1100426835
Pseudonaja textilis	Australia	Australasia	-31.433	148.916						1100426776
Pseudonaja textilis	Australia	Australasia	-31.433	148.916						1100426757
Pseudonaja textilis	Australia	Australasia	-33.766	150.616	1959-08-06T01:00Z	1959	8	6		1100426455
Pseudonaja textilis	Australia	Australasia	-33.416	146.733	1999-01-01T01:00Z	1999				1100426277
Pseudonaja textilis	Australia	Australasia	-32.2369	148.709	1998-03-31T02:00Z	1998	3	31		1100426271
Pseudonaja textilis	Australia	Australasia	-30.5	151.516	1998-11-14T01:00Z	1998	11	14		1100425245
Pseudonaja textilis	Australia	Australasia	-28.816	153.4	1997-04-11T02:00Z	1997	4	11		1100424698
Pseudonaja textilis	Australia	Australasia	-28.65	153.616	1997-03-01T01:00Z	1997	3			1100424681
Pseudonaja textilis	Australia	Australasia	-28.833	153.516	1997-09-19T02:00Z	1997	9	19		1100424676
Pseudonaja textilis	Australia	Australasia	-28.833	153.516	1997-09-19T02:00Z	1997	9	19		1100424670
Pseudonaja textilis	Australia	Australasia	-28.833	153.516	1997-09-19T02:00Z	1997	9	19		1100424652
Pseudonaja textilis	Australia	Australasia	-28.833	153.433	1997-10-31T01:00Z	1997	10	31		1100424648
Pseudonaja textilis	Australia	Australasia	-28.65	153.616	1997-03-01T01:00Z	1997	3			1100424643
Pseudonaja textilis	Australia	Australasia	-28.65	153.616	1997-03-01T01:00Z	1997	3			1100424636
Pseudonaja textilis	Australia	Australasia	-28.833	153.433	1997-10-31T01:00Z	1997	10	31		1100424617
Pseudonaja textilis	Australia	Australasia	-28.833	153.433	1997-10-31T01:00Z	1997	10	31		1100424616
Pseudonaja textilis	Australia	Australasia	-31.883	141.816	1998-09-21T02:00Z	1998	9	21		1100424228
Pseudonaja textilis	Australia	Australasia	-28.65	153.616	1996-06-03T02:00Z	1996	6	3		1100424184
Pseudonaja textilis	Australia	Australasia	-28.6811	153.542	1991-12-23T01:00Z	1991	12	23		1100424180
Pseudonaja textilis	Australia	Australasia	-28.65	153.616	1996-06-03T02:00Z	1996	6	3		1100424172
Pseudonaja textilis	Australia	Australasia	-34.283	146.033	1991-02-12T01:00Z	1991	2	12		1100424169
Pseudonaja textilis	Australia	Australasia	-28.65	153.616	1996-06-03T02:00Z	1996	6	3		1100424167
Pseudonaja textilis	Australia	Australasia	-28.883	153.3	1996-10-22T02:00Z	1996	10	22		1100424164
Pseudonaja textilis	Australia	Australasia	-28.6811	153.542	1991-12-23T01:00Z	1991	12	23		1100424154
Pseudonaja textilis	Australia	Australasia	-28.883	153.3	1996-10-22T02:00Z	1996	10	22		1100424147
Pseudonaja textilis	Australia	Australasia	-28.6811	153.542	1991-12-23T01:00Z	1991	12	23		1100424140
Pseudonaja textilis	Australia	Australasia	-28.883	153.3	1996-10-22T02:00Z	1996	10	22		1100424133
Pseudonaja textilis	Australia	Australasia	-31.1	149.916	1996-01-01T01:00Z	1996				1100423513
Pseudonaja textilis	Australia	Australasia	-31.1	149.916	1996-01-01T01:00Z	1996				1100423494
Pseudonaja textilis	Australia	Australasia	-31.05	150.033	1996-12-14T01:00Z	1996	12	14		1100423489
Pseudonaja textilis	Australia	Australasia	-31.266	149.833	1996-11-22T01:00Z	1996	11	22		1100423484
Pseudonaja textilis	Australia	Australasia	-31.1	149.916	1996-01-01T01:00Z	1996				1100423482
Pseudonaja textilis	Australia	Australasia	-31.266	149.833	1996-11-22T01:00Z	1996	11	22		1100423471
Pseudonaja textilis	Australia	Australasia	-31.05	150.033	1996-12-14T01:00Z	1996	12	14		1100423441
Pseudonaja textilis	Australia	Australasia	-31.1	149.916	1996-01-01T01:00Z	1996				1100423426
Pseudonaja textilis	Australia	Australasia	-28.655	144.061	1998-03-01T01:00Z	1998	3			1100423419
Pseudonaja textilis	Australia	Australasia	-28.166	153.55						1100423416
Pseudonaja textilis	Australia	Australasia	-28.166	153.55						1100423387
Pseudonaja textilis	Australia	Australasia	-28.833	153.433						1100423075
Pseudonaja textilis	Australia	Australasia	-29.733	151.733	1995-02-20T01:00Z	1995	2	20		1100422533
Pseudonaja textilis	Australia	Australasia	-28.683	153.516	1995-12-17T01:00Z	1995	12	17		1100422505
Pseudonaja textilis	Australia	Australasia	-34.283	146.033	1994-01-01T01:00Z	1994				1100422497
Pseudonaja textilis	Australia	Australasia	-30.983	150.25	1997-09-01T02:00Z	1997	9			1100422490
Pseudonaja textilis	Australia	Australasia	-34.283	146.033	1997-10-16T02:00Z	1997	10	16		1100422489
Pseudonaja textilis	Australia	Australasia	-31.1	149.916	1997-11-05T01:00Z	1997	11	5		1100422475
Pseudonaja textilis	Australia	Australasia	-31.3583	141.996	1997-11-08T01:00Z	1997	11	8		1100422210
Pseudonaja textilis	Australia	Australasia	-31.3583	141.996	1997-11-08T01:00Z	1997	11	8		1100422193
Pseudonaja textilis	Australia	Australasia	-31.3583	141.996	1997-11-08T01:00Z	1997	11	8		1100422164
Pseudonaja textilis	Australia	Australasia	-31.3583	141.996	1997-11-08T01:00Z	1997	11	8		1100422161
Pseudonaja textilis	Australia	Australasia	-31.3583	141.996	1997-11-08T01:00Z	1997	11	8		1100422152
Pseudonaja textilis	Australia	Australasia	-31.3583	141.996	1997-11-08T01:00Z	1997	11	8		1100422134
Pseudonaja textilis	Australia	Australasia	-30.966	141.8	1997-10-27T01:00Z	1997	10	27		1100421927
Pseudonaja textilis	Australia	Australasia	-30.966	141.8	1997-10-27T01:00Z	1997	10	27		1100421903
Pseudonaja textilis	Australia	Australasia	-30.966	141.8	1997-10-27T01:00Z	1997	10	27		1100421875
Pseudonaja textilis	Australia	Australasia	-31.05	150.033	1997-01-01T01:00Z	1997				1100421870
Pseudonaja textilis	Australia	Australasia	-31.05	150.033	1997-01-01T01:00Z	1997				1100421868
Pseudonaja textilis	Australia	Australasia	-31.05	150.033	1997-01-01T01:00Z	1997				1100421858
Pseudonaja textilis	Australia	Australasia	-36.233	149.133	1997-03-01T01:00Z	1997	3			1100421734
Pseudonaja textilis	Australia	Australasia	-29.466	149.85	1996-12-05T01:00Z	1996	12	5		1100421727
Pseudonaja textilis	Australia	Australasia	-31.116	150.266						1100421613
Pseudonaja textilis	Australia	Australasia	-31.016	150.183	1997-01-01T01:00Z	1997				1100421604
Pseudonaja textilis	Australia	Australasia	-34.45	147.533						1100420540
Pseudonaja textilis	Australia	Australasia	-35.533	144.95						1100420528
Pseudonaja textilis	Australia	Australasia	-33.683	150.9	1997-01-05T01:00Z	1997	1	5		1100420406
Pseudonaja textilis	Australia	Australasia	-33.65	150.733	1997-01-05T01:00Z	1997	1	5		1100420379
Pseudonaja textilis	Australia	Australasia	-35.116	147.366	1957-07-01T01:00Z	1957	7			1100420326
Pseudonaja textilis	Australia	Australasia	-28.833	153.433						1100420323
Pseudonaja textilis	Australia	Australasia	-35.116	147.366						1100420257
Pseudonaja textilis	Australia	Australasia	-31.716	148.65						1100420160
Pseudonaja textilis	Australia	Australasia	-31.7	147.833						1100420157
Pseudonaja textilis	Australia	Australasia	-31.3	142.25	1996-11-06T01:00Z	1996	11	6		1100420126
Pseudonaja textilis	Australia	Australasia	-32.45	151.066	1996-02-10T01:00Z	1996	2	10		1100419972
Pseudonaja textilis	Australia	Australasia	-31.1	149.916	1996-03-02T01:00Z	1996	3	2		1100419958
Pseudonaja textilis	Australia	Australasia	-28.816	153.266						1100419880
Pseudonaja textilis	Australia	Australasia	-33.833	151.083						1100419859
Pseudonaja textilis	Australia	Australasia	-34.283	146.033	1957-03-01T01:00Z	1957	3			1100419779
Pseudonaja textilis	Australia	Australasia	-35.65	145.566	1996-02-01T01:00Z	1996	2			1100419094
Pseudonaja textilis	Australia	Australasia	-31.533	147.183	1996-01-13T01:00Z	1996	1	13		1100418638
Pseudonaja textilis	Australia	Australasia	-31.533	147.183	1996-01-13T01:00Z	1996	1	13		1100418628
Pseudonaja textilis	Australia	Australasia	-30.75	153	1996-05-31T02:00Z	1996	5	31		1100418077
Pseudonaja textilis	Australia	Australasia	-31.1	149.916	1996-04-15T02:00Z	1996	4	15		1100418064
Pseudonaja textilis	Australia	Australasia	-30.75	153	1996-05-31T02:00Z	1996	5	31		1100418063
Pseudonaja textilis	Australia	Australasia	-30.166	151.066	1977-04-03T01:00Z	1977	4	3		1100417437
Pseudonaja textilis	Australia	Australasia	-35.066	148.1	1995-02-12T01:00Z	1995	2	12		1100415977
Pseudonaja textilis	Australia	Australasia	-31.633	150.033	1994-10-01T01:00Z	1994	10			1100415972
Pseudonaja textilis	Australia	Australasia	-31.1	149.916	1995-02-24T01:00Z	1995	2	24		1100415969
Pseudonaja textilis	Australia	Australasia	-34.8	145.866	1994-09-01T02:00Z	1994	9	1		1100415960
Pseudonaja textilis	Australia	Australasia	-31.1	149.916	1995-02-24T01:00Z	1995	2	24		1100415931
Pseudonaja textilis	Australia	Australasia	-34.75	146.083	1994-09-01T02:00Z	1994	9	1		1100415925
Pseudonaja textilis	Australia	Australasia	-31.166	149.883	1994-01-01T01:00Z	1994				1100415924
Pseudonaja textilis	Australia	Australasia	-28.65	153.616	1995-07-05T02:00Z	1995	7	5		1100415511
Pseudonaja textilis	Australia	Australasia	-34.183	150.616	1993-01-01T01:00Z	1993				1100415217
Pseudonaja textilis	Australia	Australasia	-33.116	146.466						1100414649
Pseudonaja textilis	Australia	Australasia	-30.033	142.016						1100414626
Pseudonaja textilis	Australia	Australasia	-30.033	142.016						1100414611
Pseudonaja textilis	Australia	Australasia	-34.283	146.033	1991-11-11T01:00Z	1991	11	11		1100413976
Pseudonaja textilis	Australia	Australasia	-30.333	149.783						1100413602
Pseudonaja textilis	Australia	Australasia	-33.833	148.683	1992-11-01T01:00Z	1992	11			1100413208
Pseudonaja textilis	Australia	Australasia	-32.016	151.966	1975-01-03T01:00Z	1975	1	3		1100412496
Pseudonaja textilis	Australia	Australasia	-33.8	151.3						1100412472
Pseudonaja textilis	Australia	Australasia	-28.683	153.183	1991-02-21T01:00Z	1991	2	21		1100412459
Pseudonaja textilis	Australia	Australasia	-28.816	153.266	1990-10-17T01:00Z	1990	10	17		1100412449
Pseudonaja textilis	Australia	Australasia	-30.05	152.983	1996-02-13T01:00Z	1996	2	13		1100412233
Pseudonaja textilis	Australia	Australasia	-33.916	147.2						1100412215
Pseudonaja textilis	Australia	Australasia	-30.95	148.4						1100412214
Pseudonaja textilis	Australia	Australasia	-34.55	146.4						1100411274
Pseudonaja textilis	Australia	Australasia	-28.55	153.5						1100410945
Pseudonaja textilis	Australia	Australasia	-33.833	144.933						1100410547
Pseudonaja textilis	Australia	Australasia	-31.116	150.266						1100410268
Pseudonaja textilis	Australia	Australasia	-32.233	148.6						1100410231
Pseudonaja textilis	Australia	Australasia	-30.983	150.25	1952-11-01T01:00Z	1952	11			1100410116
Pseudonaja textilis	Australia	Australasia	-31.45	130.883	1993-09-29T01:00Z	1993	9	29		1100409942
Pseudonaja textilis	Australia	Australasia	-31.316	143.55	1978-04-22T01:00Z	1978	4	22		1100409799
Pseudonaja textilis	Australia	Australasia	-34.183	141.666	1980-12-22T01:00Z	1980	12	22		1100409771
Pseudonaja textilis	Australia	Australasia	-31.983	151.883	1978-12-16T01:00Z	1978	12	16		1100409768
Pseudonaja textilis	Australia	Australasia	-32.116	148.1	1993-09-30T01:00Z	1993	9	30		1100409757
Pseudonaja textilis	Australia	Australasia	-33.633	149.116	1993-08-11T02:00Z	1993	8	11		1100409749
Pseudonaja textilis	Australia	Australasia	-34.833	138.583	1979-01-07T01:00Z	1979	1	7		1100409741
Pseudonaja textilis	Australia	Australasia	-32.116	148.1	1993-09-30T01:00Z	1993	9	30		1100409718
Pseudonaja textilis	Australia	Australasia	-33.633	149.116	1993-08-11T02:00Z	1993	8	11		1100409646
Pseudonaja textilis	Australia	Australasia	-33.633	149.116	1993-08-11T02:00Z	1993	8	11		1100409602
Pseudonaja textilis	Australia	Australasia	-34.283	146.033	1992-03-19T01:00Z	1992	3	19		1100409280
Pseudonaja textilis	Australia	Australasia	-34.05	151.066	1991-09-20T02:00Z	1991	9	20		1100409257
Pseudonaja textilis	Australia	Australasia	-28.833	153.433	1992-10-09T01:00Z	1992	10	9		1100409227
Pseudonaja textilis	Australia	Australasia	-34.283	146.033	1993-01-29T01:00Z	1993	1	29		1100409210
Pseudonaja textilis	Australia	Australasia	-34.283	146.033	1993-04-20T02:00Z	1993	4	20		1100409201
Pseudonaja textilis	Australia	Australasia	-34.05	147.016						1100407803
Pseudonaja textilis	Australia	Australasia	-34.05	147.016						1100407740
Pseudonaja textilis	Australia	Australasia	-31.566	147.2	1993-03-01T01:00Z	1993	3			1100407640
Pseudonaja textilis	Australia	Australasia	-28.333	153.566	1992-10-14T01:00Z	1992	10	14		1100407216
Pseudonaja textilis	Australia	Australasia	-31.1	149.916	1992-01-01T01:00Z	1992				1100407208
Pseudonaja textilis	Australia	Australasia	-33.766	150.833	1993-01-16T01:00Z	1993	1	16		1100407196
Pseudonaja textilis	Australia	Australasia	-30.483	151.466	1993-01-01T01:00Z	1993	1	1		1100407161
Pseudonaja textilis	Australia	Australasia	-35.116	147.366						1100406241
Pseudonaja textilis	Australia	Australasia	-33.883	150.883						1100406179
Pseudonaja textilis	Australia	Australasia	-29.333	146.883						1100406137
Pseudonaja textilis	Australia	Australasia	-29.333	146.883						1100406101
Pseudonaja textilis	Australia	Australasia	-24.8431	140.581	1992-08-26T02:00Z	1992	8	26		1100406053
Pseudonaja textilis	Australia	Australasia	-31.25	150.466	1951-08-01T01:00Z	1951	8			1100405039
Pseudonaja textilis	Australia	Australasia	-32.7	151.983						1100404892
Pseudonaja textilis	Australia	Australasia	-33.433	151.35						1100404590
Pseudonaja textilis	Australia	Australasia	-33.55	150.783						1100404440
Pseudonaja textilis	Australia	Australasia	-30.933	149.066	1992-02-19T01:00Z	1992	2	19		1100404410
Pseudonaja textilis	Australia	Australasia	-33.916	147.2						1100404364
Pseudonaja textilis	Australia	Australasia	-30.1	153.2						1100404354
Pseudonaja textilis	Australia	Australasia	-33.083	147.15	1990-08-20T02:00Z	1990	8	20		1100404329
Pseudonaja textilis	Australia	Australasia	-33.916	147.2	1991-02-05T01:00Z	1991	2	5		1100404303
Pseudonaja textilis	Australia	Australasia	-31.083	150.933						1100403242
Pseudonaja textilis	Australia	Australasia	-34.216	150.733						1100403156
Pseudonaja textilis	Australia	Australasia	-31.6	150.766						1100403056
Pseudonaja textilis	Australia	Australasia	-28.4811	152.906						1100402929
Pseudonaja textilis	Australia	Australasia	-34.466	149.483						1100402901
Pseudonaja textilis	Australia	Australasia	-33.833	151.133						1100400632
Pseudonaja textilis	Australia	Australasia	-35.216	147.516	1991-09-25T02:00Z	1991	9	25		1100400566
Pseudonaja textilis	Australia	Australasia	-30.183	151.216	1991-01-01T01:00Z	1991	1			1100400559
Pseudonaja textilis	Australia	Australasia	-29.7	153	1990-02-07T01:00Z	1990	2	7		1100400540
Pseudonaja textilis	Australia	Australasia	-29.6	153.333	1990-09-19T02:00Z	1990	9	19		1100400526
Pseudonaja textilis	Australia	Australasia	-28.833	153.433	1990-12-11T01:00Z	1990	12	11		1100400032
Pseudonaja textilis	Australia	Australasia	-29.533	150.583						1100399404
Pseudonaja textilis	Australia	Australasia	-33.8	151.183	1948-02-01T01:00Z	1948	2			1100398379
Pseudonaja textilis	Australia	Australasia	-33.133	147.533	1990-11-06T01:00Z	1990	11	6		1100398132
Pseudonaja textilis	Australia	Australasia	-33.066	147.216	1990-11-02T01:00Z	1990	11	2		1100398080
Pseudonaja textilis	Australia	Australasia	-32.05	150.733	1990-03-01T01:00Z	1990	3			1100397933
Pseudonaja textilis	Australia	Australasia	-34.316	148.3	1990-03-01T01:00Z	1990	3			1100397922
Pseudonaja textilis	Australia	Australasia	-31.566	147.2	1990-03-20T01:00Z	1990	3	20		1100397903
Pseudonaja textilis	Australia	Australasia	-32.266	151.7	1990-04-10T02:00Z	1990	4	10		1100397889
Pseudonaja textilis	Australia	Australasia	-34.183	151						1100397632
Pseudonaja textilis	Australia	Australasia	-31.383	143.166	1991-02-10T01:00Z	1991	2	10		1100397578
Pseudonaja textilis	Australia	Australasia	-30.166	151.066	1989-05-01T02:00Z	1989	5			1100397378
Pseudonaja textilis	Australia	Australasia	-30.533	151.716	1983-12-06T01:00Z	1983	12	6		1100397371
Pseudonaja textilis	Australia	Australasia	-29.583	152.766	1975-05-16T01:00Z	1975	5	16		1100396837
Pseudonaja textilis	Australia	Australasia	-29.583	152.766	1975-05-16T01:00Z	1975	5	16		1100396815
Pseudonaja textilis	Australia	Australasia	-33.85	146.266	1989-10-22T01:00Z	1989	10	22		1100396480
Pseudonaja textilis	Australia	Australasia	-33.1	147.883	1989-10-22T01:00Z	1989	10	22		1100396441
Pseudonaja textilis	Australia	Australasia	-33.316	148.116	1989-09-28T01:00Z	1989	9	28		1100396438
Pseudonaja textilis	Australia	Australasia	-32.366	150.083	1988-01-01T01:00Z	1988				1100396320
Pseudonaja textilis	Australia	Australasia	-35.116	147.366	1988-11-10T01:00Z	1988	11	10		1100396268
Pseudonaja textilis	Australia	Australasia	-31.5	145.833						1100396010
Pseudonaja textilis	Australia	Australasia	-30.2	153.266						1100396003
Pseudonaja textilis	Australia	Australasia	-33.416	149.583						1100395999
Pseudonaja textilis	Australia	Australasia	-32.4903	149.51	1989-03-16T01:00Z	1989	3	16		1100395915
Pseudonaja textilis	Australia	Australasia	-28.816	153.266						1100395547
Pseudonaja textilis	Australia	Australasia	-29.683	152.933	1971-12-01T01:00Z	1971	12			1100395453
Pseudonaja textilis	Australia	Australasia	-29.383	153.266						1100395086
Pseudonaja textilis	Australia	Australasia	-33.8	151.266						1100395042
Pseudonaja textilis	Australia	Australasia	-31.6	152.466						1100394835
Pseudonaja textilis	Australia	Australasia	-29.466	149.85						1100394818
Pseudonaja textilis	Australia	Australasia	-32.616	149.583						1100394315
Pseudonaja textilis	Australia	Australasia	-33.883	151.1						1100393979
Pseudonaja textilis	Australia	Australasia	-17.733	145.266						1100393697
Pseudonaja textilis	Australia	Australasia	-32.266	150.9	1945-08-01T02:00Z	1945	8	1		1100393339
Pseudonaja textilis	Australia	Australasia	-32.266	150.9	1945-08-01T02:00Z	1945	8	1		1100393288
Pseudonaja textilis	Australia	Australasia	-34.5	144.85						1100392722
Pseudonaja textilis	Australia	Australasia	-32.366	149.533	1988-01-01T01:00Z	1988				1100392642
Pseudonaja textilis	Australia	Australasia	-31.116	150.266						1100392555
Pseudonaja textilis	Australia	Australasia	-34.466	147.733						1100392531
Pseudonaja textilis	Australia	Australasia	-31.116	150.266						1100392505
Pseudonaja textilis	Australia	Australasia	-29.466	149.85	1988-03-01T01:00Z	1988	3			1100392138
Pseudonaja textilis	Australia	Australasia	-33.916	147.2	1988-02-01T01:00Z	1988	2			1100392130
Pseudonaja textilis	Australia	Australasia	-33.916	147.2	1988-02-01T01:00Z	1988	2			1100392124
Pseudonaja textilis	Australia	Australasia	-30.216	151.483	1987-01-01T01:00Z	1987				1100392111
Pseudonaja textilis	Australia	Australasia	-35.083	149.416	1987-10-11T01:00Z	1987	10	11		1100391940
Pseudonaja textilis	Australia	Australasia	-34.066	150.433						1100391874
Pseudonaja textilis	Australia	Australasia	-31.233	141.65	1987-10-05T01:00Z	1987	10	5		1100391869
Pseudonaja textilis	Australia	Australasia	-35.2	147.683						1100391620
Pseudonaja textilis	Australia	Australasia	-29.75	145.416						1100391500
Pseudonaja textilis	Australia	Australasia	-30.933	150.65						1100391481
Pseudonaja textilis	Australia	Australasia	-30.333	149.783						1100391461
Pseudonaja textilis	Australia	Australasia	-30.083	145.933						1100390944
Pseudonaja textilis	Australia	Australasia	-29.466	149.85	1986-10-13T01:00Z	1986	10	13		1100390704
Pseudonaja textilis	Australia	Australasia	-32.583	149.583	1987-04-12T02:00Z	1987	4	12		1100390685
Pseudonaja textilis	Australia	Australasia	-33.133	148.183	1987-03-01T01:00Z	1987	3			1100390638
Pseudonaja textilis	Australia	Australasia	-31.216	151.116	1987-03-01T01:00Z	1987	3			1100390628
Pseudonaja textilis	Australia	Australasia	-33.266	149.083	1987-12-12T01:00Z	1987	12	12		1100390618
Pseudonaja textilis	Australia	Australasia	-32.016	151.933	1987-10-03T01:00Z	1987	10	3		1100390572
Pseudonaja textilis	Australia	Australasia	-28.516	153.533						1100389992
Pseudonaja textilis	Australia	Australasia	-35.1	148.933						1100389952
Pseudonaja textilis	Australia	Australasia	-36.233	149.133	1988-01-01T01:00Z	1988	1			1100389879
Pseudonaja textilis	Australia	Australasia	-28.833	144.483						1100389831
Pseudonaja textilis	Australia	Australasia	-34.066	150.816						1100389340
Pseudonaja textilis	Australia	Australasia	-34.283	146.033	1987-01-20T01:00Z	1987	1	20		1100388548
Pseudonaja textilis	Australia	Australasia	-30.833	144.333	1986-11-19T01:00Z	1986	11	19		1100388292
Pseudonaja textilis	Australia	Australasia	-32.466	150.883	1986-11-25T01:00Z	1986	11	25		1100388257
[truncated: 68,699 more rows]
